# Supplementary material for: Pooled PPIseq: Screening the SARS-CoV-2 and human interface with a scalable multiplexed protein-protein interaction assay platform
Source: PLoS One. 2025 Jan 17;20(1):e0299440. doi: 10.1371/journal.pone.0299440 (PMC11741623; doi:10.1371/journal.pone.0299440)
Supplement: S4 File — (GBK) [file pone.0299440.s004.gbk]

LOCUS       pSL51                   7636 bp ds-DNA     circular     15-DEC-2023
DEFINITION  .
FEATURES             Location/Qualifiers
     primer          complement(316..329)
                     /label="TM62: Site-directed mutagenesis CEN/ARS R"
                     /note="sequence: AGGACCCAGGTGGCACTTTT"
     primer          complement(319..329)
                     /label="KR728"
                     /note="sequence: tdbrdrsndcccbrmsdataacmntsamcTATATCAGTTATTACCttaattaaGGACCCAGGTGGCACT"
     primer          561..580
                     /label="201_dme265_F_gal1prDura3"
                     /note="sequence: CCGGGTGACCCGGCGGGGACGAGGCAAGCTAAACAGATCTAGATTGTACTGAGAGTGCAC"
     primer          561..580
                     /label="201_dme265_F_gal1prDura3"
                     /note="sequence: CCGGGTGACCCGGCGGGGACGAGGCAAGCTAAACAGATCTAGATTGTACTGAGAGTGCAC"
     primer          605..628
                     /label="pAD006"
                     /note="sequence: CGCGGCTACAATTAATACATAACC"
     primer          complement(607..628)
                     /label="oSL232"
                     /note="sequence: GTCCATCCAAAAAAAAAGTAAGAATTggttatgtattaattgtagccg"
     primer          663..728
                     /label="pAD012"
                     /note="sequence: ATAGAACGCGGCCGCTTAATTAACAATTGGCCGCGGtcattatcaatactcgccatttcaaagaat"
     primer          complement(681..697)
                     /label="oSL232"
                     /note="sequence: CGCGGCCAATTGTTAAT"
     primer          699..728
                     /label="pAD014"
                     /note="sequence: GACACTATAGAACGCGGCCGCTTAATTAACGTTTAAACtcattatcaatactcgccatttcaaagaat"
     Promoter        699..1342
                     /label="TDH3pr"
     primer          711..731
                     /label="pAD016"
                     /note="sequence: ctcgccatttcaaagaatacg"
     primer          1018..1028
                     /label="dCAS9 3 part gibson assembly R"
                     /note="sequence: CTCGCTATCGGCACAAACAG"
     primer          1018..1028
                     /label="dCAS9 3 part gibson assembly F"
                     /note="sequence: CTCGCTATCGGCACAAACAG"
     primer          1100..1119
                     /label="pAD026"
                     /note="sequence: cccacgcatgtatctatctc"
     primer          complement(1313..1346)
                     /label="pAD015"
                     /note="sequence: gcttttttgtacaaacttgtGGGGCTAGCCCACGTGCCTCAGGtcgaaactaagttctggtgttttaaaacta"
     primer          complement(1313..1386)
                     /label="pAD013"
                     /note="sequence: cgttcagcttttttgtacaaacttgtGGGGGCTAGCCCTGCAGGtcgaaactaagttctggtgttttaaaacta"
     primer          1323..1344
                     /label="oSL231"
                     /note="sequence: CTTTAACGTCAAGGAGAAAAAACTATAcaccagaacttagtttcgacc"
     primer          1340..1354
                     /label="oSL231"
                     /note="sequence: cgaCCTGCAGGGCTA"
     primer          1357..1390
                     /label="pAD001"
                     /note="sequence: CGGCCGCTTAATTAACAATTGGCTAGCCCCACAAGTTTGTACAAAAAAGCTGAACGAGAA"
     misc_feature    1361..1485
                     /label="attR1"
     primer          1376..1390
                     /label="pAD002"
                     /note="sequence: ACGTGATCAACTAGTGGCGCCGCATGCCCCCGCGCGCGACCACTTTGTACAAGAAAGCTGAACGAGAA"
     primer          complement(1464..1485)
                     /label="pAD009"
                     /note="sequence: catagtgactggatatgttgtg"
     primer          1491..1512
                     /label="237 dme286_+_add_sapI_to_ccdb"
                     /note="sequence: AACGTCAAGGAGAAAAAACTATAcgcCGAAGAGCgcattaggcaccccaggcttt"
     primer          complement(1540..1563)
                     /label="pAD017"
                     /note="sequence: cggatcctaactcaaaatccacac"
     CDS             1594..2250
                     /label="CmR"
     primer          complement(1634..1655)
                     /label="oSL239 dme283_sanger_read_back_from_camR"
                     /note="sequence: TGTTCTTTACGATGCCATTGGG"
     primer          2525..2544
                     /label="pAD008"
                     /note="sequence: gaagggatggctgaggtcgc"
     feature         2598..2903
                     /label="ccdB"
     primer          complement(2924..2943)
                     /label="238 dme286_-_add_sapI_to_ccdb"
                     /note="sequence: TCCTGATCCGCCACCGCCTGAAGAGCGTCGACCTGCAGACTGGCTG"
     primer          2944..2965
                     /label="pAD009"
                     /note="sequence: catagtgactggatatgttgtg"
     misc_feature    complement(2944..3068)
                     /label="attR2"
     primer          complement(3039..3053)
                     /label="pAD001"
                     /note="sequence: CGGCCGCTTAATTAACAATTGGCTAGCCCCACAAGTTTGTACAAAAAAGCTGAACGAGAA"
     primer          complement(3039..3070)
                     /label="pAD002"
                     /note="sequence: ACGTGATCAACTAGTGGCGCCGCATGCCCCCGCGCGCGACCACTTTGTACAAGAAAGCTGAACGAGAA"
     primer          3047..3058
                     /label="215_dme271_+_linearizeEntryvector"
                     /note="sequence: ACCCAGCTTTCTTGT"
     primer          3047..3058
                     /label="215_dme271_+_linearizeEntryvector"
                     /note="sequence: ACCCAGCTTTCTTGT"
     primer          3047..3065
                     /label="229_dme271_+_linearizeEntryvectorFixed"
                     /note="sequence: TACCCAGCTTTCTTGTACAAAGT"
     primer          3047..3065
                     /label="229_dme271_+_linearizeEntryvectorFixed"
                     /note="sequence: TACCCAGCTTTCTTGTACAAAGT"
     primer          3061..3076
                     /label="235 dme286_+_linearize_pE15"
                     /note="sequence: aaagtggtcggcggtg"
     misc_feature    3070..3129
                     /label="4x Linker"
     primer          3071..3130
                     /label="pAD003"
                     /note="sequence: CTCGTTCAGCTTTCTTGTACAAAGTGGTCGGCGGTGGCGGATCAGGAGGCGGTGGGTCTA"
     primer          complement(3083..3099)
                     /label="219_dme271_-_secondPhaseExtension"
                     /note="sequence: CTTTGTACAAGAAAGCTGGGTAagacccaccgcctcctg"
     primer          complement(3083..3099)
                     /label="219_dme271_-_secondPhaseExtension"
                     /note="sequence: CTTTGTACAAGAAAGCTGGGTAagacccaccgcctcctg"
     primer          3100..3130
                     /label="pAD003"
                     /note="sequence: CTCGTTCAGCTTTCTTGTACAAAGTGGTCGGCGGTGGCGGATCAGGAGGCGGTGGGTCTA"
     primer          complement(3113..3129)
                     /label="219_dme271_-_secondPhaseExtension"
                     /note="sequence: CTTTGTACAAGAAAGCTGGGTAagacccaccgcctcctg"
     primer          complement(3113..3129)
                     /label="219_dme271_-_secondPhaseExtension"
                     /note="sequence: CTTTGTACAAGAAAGCTGGGTAagacccaccgcctcctg"
     primer          3130..3148
                     /label="217_dme271_+_amplifyF12_left"
                     /note="sequence: AATGCTTTTTTATAATGCCAACTTTGTACAAAAAAGTTGGCatggttcgaccattgaact"
     primer          3130..3148
                     /label="217_dme271_+_amplifyF12_left"
                     /note="sequence: AATGCTTTTTTATAATGCCAACTTTGTACAAAAAAGTTGGCatggttcgaccattgaact"
     misc_feature    3130..3456
                     /label="DHFR [1.2]"
     primer          complement(3432..3456)
                     /label="pAD010"
                     /note="sequence: ttaggtacccaattccggttgttca"
     primer          complement(3435..3453)
                     /label="218_dme271_-_firstPhaseExtension"
                     /note="sequence: agacccaccgcctcctgatccgccaccgccggtacccaattccggttgt"
     misc_feature    3457..3488
                     /label="SynthTerm7_Curran~2015"
     primer          complement(3457..3509)
                     /label="213_dme270_-_swapTerminator7_F12,3"
                     /note="sequence: ATTACCCTGTTATCCCTAGCCTTTGAAAAAATTTATTTCTAGACAGTTATATA"
     primer          3483..3509
                     /label="oSL214"
                     /note="sequence: TTCAAAGGCTAGGGATAACAGGGTAAT"
     primer          complement(3511..3527)
                     /label="pAD028"
                     /note="sequence: CTCCTGCTTAAGGGCGC"
     primer          3515..3532
                     /label="oSL57"
                     /note="sequence: CCTTAAGCAGGAGGGTAC"
     primer          3519..3564
                     /label="oSL35"
                     /note="sequence: AAGCAGGAGGGTACCGATATCCGAATTTTTACTAACAAATGGTATT"
     primer          3519..3564
                     /label="pAD035"
                     /note="sequence: AAGCAGGAGGGTACCGATATCCGAATTTTTACTAACAAATGGTATT"
     misc_feature    3546..3575
                     /label="intron_3branchAndSplice"
     gene            3576..4190
                     /label="URA3"
     primer          complement(3593..3612)
                     /label="oSL415"
                     /note="sequence: gcttaactgtgccctccatg"
     primer          complement(3824..3845)
                     /label="pAD036"
                     /note="sequence: caattctgctaacatcaaaagg"
     misc_feature    4191..4267
                     /label="URA3term"
     primer          4290..4306
                     /label="oSL88"
                     /note="sequence: aggcccagaataccctc"
     primer          4290..4309
                     /label="amplify ptef"
                     /note="sequence: aggcccagaataccctcctt"
     primer          4290..4309
                     /label="TM65: Adding HphMX NotI pT506 F"
                     /note="sequence: acgaacggtaccATCGATgcaggcccagaataccctcctt"
     primer          4290..4309
                     /label="TM57: Adding HphMX into CRISPRi plasmid F"
                     /note="sequence: gctgaatgggcagttcgaaCaggcccagaataccctcctt"
     MarkerCasette   4290..5680
                     /label="KanMX-cassette"
     primer          complement(4301..4322)
                     /label="oSL168"
                     /note="sequence: cgtcaagactgtcaaggagggt"
     primer          complement(4301..4322)
                     /label="TM68: Split ura3 check in diploids R"
                     /note="sequence: cgtcaagactgtcaaggagggt"
     primer          complement(4427..4448)
                     /label="TM67: Split ura3 check in diploids F"
                     /note="sequence: GCGAGGAGCCGTAATTTTTGCT"
     primer          complement(4427..4448)
                     /label="oSL167"
                     /note="sequence: GCGAGGAGCCGTAATTTTTGCT"
     primer          4480..4499
                     /label="oSL333"
                     /note="sequence: cacagacgcgttgaattgtc"
     primer          complement(4608..4626)
                     /label="oSL75"
                     /note="sequence: ggttgtttatgttcggatg"
     primer          complement(4694..4713)
                     /label="oSL67"
                     /note="sequence: atcgcgagcccatttatacc"
     primer          complement(4726..4745)
                     /label="oSL543"
                     /note="sequence: cgatagattgtcgcacctga"
     primer          4853..4872
                     /label="oSL678"
                     /note="sequence: ttatgcctcttccgaccatc"
     primer          complement(5046..5067)
                     /label="TM53: MATalpha integration check R"
                     /note="sequence: gagacgaaatacgcgatcgctg"
     primer          complement(5046..5067)
                     /label="oSL153"
                     /note="sequence: gagacgaaatacgcgatcgctg"
     primer          complement(5046..5067)
                     /label="MATalpha integration check R"
                     /note="sequence: gagacgaaatacgcgatcgctg"
     primer          complement(5266..5285)
                     /label="oSL679"
                     /note="sequence: attccgactcgtccaacatc"
     primer          5437..5460
                     /label="oSL68"
                     /note="sequence: tcagtactgacaataaaaagattc"
     primer          5546..5565
                     /label="oSL344"
                     /note="sequence: ttttcgcctcgacatcatct"
     primer          complement(5549..5568)
                     /label="pAD020"
                     /note="sequence: GGCAGATGATGTCGAGGCGA"
     primer          complement(5569..5588)
                     /label="207_dme269_+_left_hoDkanMXz4evpr"
                     /note="sequence: tatcctcataagcagcaatcaattctatctatactttaaaCGCACTTAACTTCGCATCTG"
     primer          complement(5569..5588)
                     /label="207_dme269_+_left_hoDkanMXz4evpr"
                     /note="sequence: tatcctcataagcagcaatcaattctatctatactttaaaCGCACTTAACTTCGCATCTG"
     primer          complement(5620..5636)
                     /label="210_dme269_-_right_hoDmCherry"
                     /note="sequence: ACTTTTATTACATACAACTTTTTAAACTAATATACACATTatagcgaccagcattc"
     primer          complement(5620..5636)
                     /label="210_dme269_-_right_hoDmCherry"
                     /note="sequence: ACTTTTATTACATACAACTTTTTAAACTAATATACACATTatagcgaccagcattc"
     primer          complement(5661..5680)
                     /label="amplify ttef"
                     /note="sequence: gttttcgacactggatggcg"
     primer          complement(5661..5680)
                     /label="TM58: Adding HphMX into CRISPRi plasmid R"
                     /note="sequence: GAGAGGCGGTTTGCGTATTGgttttcgacactggatggcg"
     primer          complement(5661..5681)
                     /label="TM65: Adding HphMX BtgI pT506 R"
                     /note="sequence: GGGGATAACGCAGGAAAGACgttttcgacactggatggcg"
     primer          complement(5661..5681)
                     /label="TM65: Adding HphMX NotI pT506 R"
                     /note="sequence: gtcccttagccttaaatcgcgttttcgacactggatggcg"
     primer          5979..6003
                     /label="Gibson assembly to insert dCAS9 F - PCR amplify from pKR482"
                     /note="sequence: AAGGCTTTAATTTGCGGCCGCgtttaaacTGCATTAATGAATCGGCCAACGCG"
     primer          complement(6158..6177)
                     /label="TM39: dCAS9 integration check downstream"
                     /note="sequence: TTTGCTGGCCTTTTGCTCAC"
     rep_origin      complement(6197..6879)
                     /label="ColE1 origin"
     primer          6834..6849
                     /label="oAD095"
                     /note="sequence: GACGCTCAGTGGAACG"
     primer          complement(6834..6849)
                     /label="oAD094"
                     /note="sequence: CGTTCCACTGAGCGTC"
     CDS             complement(6977..7636)
                     /label="AmpR"
ORIGIN
        1 CATTGGAAAA CGTTCTTCGG GGCGAAAACT CTCAAGGATC TTACCGCTGT TGAGATCCAG
       61 TTCGATGTAA CCCACTCGTG CACCCAACTG ATCTTCAGCA TCTTTTACTT TCACCAGCGT
      121 TTCTGGGTGA GCAAAAACAG GAAGGCAAAA TGCCGCAAAA AAGGGAATAA GGGCGACACG
      181 GAAATGTTGA ATACTCATAC TCTTCCTTTT TCAATATTAT TGAAGCATTT ATCAGGGTTA
      241 TTGTCTCATG AGCGGATACA TATTTGAATG TATTTAGAAA AATAAACAAA TAGGGGTTCC
      301 GCGCACATTT CCCCGAAAAG TGCCACCTGA CGTCTAAGAA ACCATTATTA TCATGACATT
      361 AACCTATAAA AATAGGCGTA TCACGAGGCC CTTTCGTCTC GCGCGTTTCG GTGATGACGG
      421 TGAAAACCTC TGACACATGC AGCTCCCGGA GACGGTCACA GCTTGTCTGT AAGCGGATGC
      481 CGGGAGCAGA CAAGCCCGTC AGGGCGCGTC AGCGGGTGTT GGCGGGTGTC GGGGCTGGCT
      541 TAACTATGCG GCATCAGAGC AGATTGTACT GAGAGTGCAC CATATGGACA TATTGTCGTT
      601 AGAACGCGGC TACAATTAAT ACATAACCTT ATGTATCATA CACATACGAT TTAGGTGACA
      661 CTATAGAACG CGGCCGCTTA ATTAACAATT GGCCGCGgtc attatcaata ctcgccattt
      721 caaagaatac gtaaataatt aatagtagtg attttcctaa ctttatttag tcaaaaaatt
      781 agccttttaa ttctgctgta acccgtacat gcccaaaata gggggcgggt tacacagaat
      841 atataacatc gtaggtgtct gggtgaacag tttattcctg gcatccacta aatataatgg
      901 agcccgcttt ttaagctggc atccagaaaa aaaaagaatc ccagcaccaa aatattgttt
      961 tcttcaccaa ccatcagttc ataggtccat tctcttagcg caactacaga gaacaggggc
     1021 acaaacaggc aaaaaacggg cacaacctca atggagtgat gcaacctgcc tggagtaaat
     1081 gatgacacaa ggcaattgac ccacgcatgt atctatctca ttttcttaca ccttctatta
     1141 ccttctgctc tctctgattt ggaaaaagct gaaaaaaaag gttgaaacca gttccctgaa
     1201 attattcccc tacttgacta ataagtatat aaagacggta ggtattgatt gtaattctgt
     1261 aaatctattt cttaaacttc ttaaattcta cttttatagt tagtcttttt tttagtttta
     1321 aaacaccaga acttagtttc gaCCTGCAGG GCTAGCCCCC acaagtttgt acaaaaaagc
     1381 tgaacgagaa acgtaaaatg atataaatat caatatatta aattagattt tgcataaaaa
     1441 acagactaca taatactgta aaacacaaca tatccagtca ctatggcggc cgcattaggc
     1501 accccaggct ttacacttta tgcttccggc tcgtataatg tgtggatttt gagttaggat
     1561 ccgtcgagat tttcaggagc taaggaagct aaaatggaga aaaaaatcac tggatatacc
     1621 accgttgata tatcccaatg gcatcgtaaa gaacattttg aggcatttca gtcagttgct
     1681 caatgtacct ataaccagac cgttcagctg gatattacgg cctttttaaa gaccgtaaag
     1741 aaaaataagc acaagtttta tccggccttt attcacattc ttgcccgcct gatgaatgct
     1801 catccggaat tccgtatggc aatgaaagac ggtgagctgg tgatatggga tagtgttcac
     1861 ccttgttaca ccgttttcca tgagcaaact gaaacgtttt catcgctctg gagtgaatac
     1921 cacgacgatt tccggcagtt tctacacata tattcgcaag atgtggcgtg ttacggtgaa
     1981 aacctggcct atttccctaa agggtttatt gagaatatgt ttttcgtctc agccaatccc
     2041 tgggtgagtt tcaccagttt tgatttaaac gtggccaata tggacaactt cttcgccccc
     2101 gttttcacca tgggcaaata ttatacgcaa ggcgacaagg tgctgatgcc gctggcgatt
     2161 caggttcatc atgccgtctg tgatggcttc catgtcggca gaatgcttaa tgaattacaa
     2221 cagtactgcg atgagtggca gggcggggcg taaacgccgc gtggatccgg cttactaaaa
     2281 gccagataac agtatgcgta tttgcgcgct gatttttgcg gtataagaat atatactgat
     2341 atgtataccc gaagtatgtc aaaaagaggt atgctatgaa gcagcgtatt acagtgacag
     2401 ttgacagcga cagctatcag ttgctcaagg catatatgat gtcaatatct ccggtctggt
     2461 aagcacaacc atgcagaatg aagcccgtcg tctgcgtgcc gaacgctgga aagcggaaaa
     2521 tcaggaaggg atggctgagg tcgcccggtt tattgaaatg aacggctctt ttgctgacga
     2581 gaacaggggc tggtgaaatg cagtttaagg tttacaccta taaaagagag agccgttatc
     2641 gtctgtttgt ggatgtacag agtgatatta ttgacacgcc cgggcgacgg atggtgatcc
     2701 ccctggccag tgcacgtctg ctgtcagata aagtctcccg tgaactttac ccggtggtgc
     2761 atatcgggga tgaaagctgg cgcatgatga ccaccgatat ggccagtgtg ccggtctccg
     2821 ttatcgggga agaagtggct gatctcagcc accgcgaaaa tgacatcaaa aacgccatta
     2881 acctgatgtt ctggggaata taaatgtcag gctcccttat acacagccag tctgcaggtc
     2941 gaccatagtg actggatatg ttgtgtttta cagtattatg tagtctgttt tttatgcaaa
     3001 atctaattta atatattgat atttatatca ttttacgttt ctcgttcagc tttcttgtac
     3061 aaagtggtcg gcggtggcgg atcaggaggc ggtgggtctg gcggtggcgg atcaggaggc
     3121 ggtgggtcta tggttcgacc attgaactgc atcgtcgccg tgtcccaaaa tatggggatt
     3181 ggcaagaacg gagacTATcc ctggcctccg ctcaggaacg agTCCaagta cttccaaaga
     3241 atgaccacaa cctcttcagt ggaaggtaaa cagaatctgg tgattatggg taggaaaacc
     3301 tggttctcca ttcctgagaa gaatcgacct ttaaaggaca gaattaatat agttctcagt
     3361 agagaactca aagaaccacc acgaggagct cattttcttg ccaaaagttt ggatgatgcc
     3421 ttaagactta ttgaacaacc ggaattgggt acctaaTATA TAACTGTCTA GAAATAAATT
     3481 TTTTCAAAGG CTAGGGATAA CAGGGTAATc GCGCCCTTAA GCAGGAGGGT ACCGATATCC
     3541 GAATTTTTAC TAACAAATGG TATTATTTAT AAcagatctt gactgatttt tccatggagg
     3601 gcacagttaa gccgctaaag gcattatccg ccaagtacaa ttttttactc ttcgaagaca
     3661 gaaaatttgc tgacattggt aatacagtca aattgcagta ctctgcgggt gtatacagaa
     3721 tagcagaatg ggcagacatt acgaatgcac acggtgtggt gggcccaggt attgttagcg
     3781 gtttgaagca ggcggcagaa gaagtaacaa aggaacctag aggccttttg atgttagcag
     3841 aattgtcatg caagggctcc ctatctactg gagaatatac taagggtact gttgacattg
     3901 cgaagagcga caaagatttt gttatcggct ttattgctca aagagacatg ggtggaagag
     3961 atgaaggtta cgattggttg attatgacac ccggtgtggg tttagatgac aagggagacg
     4021 cattgggtca acagtataga accgtggatg atgtggtctc tacaggatct gacattatta
     4081 ttgttggaag aggactattt gcaaagggaa gggatgctaa ggtagagggt gaacgttaca
     4141 gaaaagcagg ctgggaagca tatttgagaa gatgcggcca gcaaaactaa aaaactgtat
     4201 tataagtaaa tgcatgtata ctaaactcac aaattagagc ttcaatttaa ttatatcagt
     4261 tattaccGGT CACCCGGCCA GCGACATGGa ggcccagaat accctccttg acagtcttga
     4321 cgtgcgcagc tcaggggcat gatgtgactg tcgcccgtac atttagccca tacatcccca
     4381 tgtataatca tttgcatcca tacattttga tggccgcacg gcgcgaagca aaaattacgg
     4441 ctcctcgctg cagacctgcg agcagggaaa cgctcccctc acagacgcgt tgaattgtcc
     4501 ccacgccgcg cccctgtaga gaaatataaa aggttaggat ttgccactga ggttcttctt
     4561 tcatatactt ccttttaaaa tcttgctagg atacagttct cacatcacat ccgaacataa
     4621 acaaccatgg gtaaggaaaa gactcacgtt tcgaggccgc gattaaattc caacatggat
     4681 gctgatttat atgggtataa atgggctcgc gataatgtcg ggcaatcagg tgcgacaatc
     4741 tatcgattgt atgggaagcc cgatgcgcca gagttgtttc tgaaacatgg caaaggtagc
     4801 gttgccaatg atgttacaga tgagatggtc agactaaact ggctgacgga atttatgcct
     4861 cttccgacca tcaagcattt tatccgtact cctgatgatg catggttact caccactgcg
     4921 atccccggca aaacagcatt ccaggtatta gaagaatatc ctgattcagg tgaaaatatt
     4981 gttgatgcgc tggcagtgtt cctgcgccgg ttgcattcga ttcctgtttg taattgtcct
     5041 tttaacagcg atcgcgtatt tcgtctcgct caggcgcaat cacgaatgaa taacggtttg
     5101 gttgatgcga gtgattttga tgacgagcgt aatggctggc ctgttgaaca agtctggaaa
     5161 gaaatgcata agcttttgcc attctcaccg gattcagtcg tcactcatgg tgatttctca
     5221 cttgataacc ttatttttga cgaggggaaa ttaataggtt gtattgatgt tggacgagtc
     5281 ggaatcgcag accgatacca ggatcttgcc atcctatgga actgcctcgg tgagttttct
     5341 ccttcattac agaaacggct ttttcaaaaa tatggtattg ataatcctga tatgaataaa
     5401 ttgcagtttc atttgatgct cgatgagttt ttctaatcag tactgacaat aaaaagattc
     5461 ttgttttcaa gaacttgtca tttgtatagt ttttttatat tgtagttgtt ctattttaat
     5521 caaatgttag cgtgatttat attttttttc gcctcgacat catctgccca gatgcgaagt
     5581 taagtgcgca gaaagtaata tcatgcgtca atcgtatgtg aatgctggtc gctatactgc
     5641 tgtcgattcg atactaacgc cgccatccag tgtcgaaaac GAGCTCTAAG GTTGAGCATT
     5701 ACGTATGATA TGTCCATGTA CAATAATTAA ATATGAATTA GGAGAAAGAC TTAGCTTCTT
     5761 TTCGGGTGAT GTCACTTAAA AACTCCGAGA ATAATATATA ATAAGAGAAT AAAATATTAG
     5821 TTATTGAATA AGAACTGTAA ATCAGCTGGC GTTAGTCTGC TAATGGCAGC TTCATCTTGG
     5881 TTTATTGTAG CATGAATCAT ATTTGCCTTT TTTTCCTGTA ATTCAATGAT TCTTGCTTCT
     5941 ATACTATCCT CAATGCAAAA CCTTGTGGGC CCGTTAACCT GCATTAATGA ATCGGCCAAC
     6001 GCGCGGGGAG AGGCGGTTTG CGTATTGGGC GCTCTTCCGC TTCCTCGCTC ACTGACTCGC
     6061 TGCGCTCGGT CGTTCGGCTG CGGCGAGCGG TATCAGCTCA CTCAAAGGCG GTAATACGGT
     6121 TATCCACAGA ATCAGGGGAT AACGCAGGAA AGAACATGTG AGCAAAAGGC CAGCAAAAGG
     6181 CCAGGAACCG TAAAAAGGCC GCGTTGCTGG CGTTTTTCCA TAGGCTCCGC CCCCCTGACG
     6241 AGCATCACAA AAATCGACGC TCAAGTCAGA GGTGGCGAAA CCCGACAGGA CTATAAAGAT
     6301 ACCAGGCGTT TCCCCCTGGA AGCTCCCTCG TGCGCTCTCC TGTTCCGACC CTGCCGCTTA
     6361 CCGGATACCT GTCCGCCTTT CTCCCTTCGG GAAGCGTGGC GCTTTCTCAA TGCTCACGCT
     6421 GTAGGTATCT CAGTTCGGTG TAGGTCGTTC GCTCCAAGCT GGGCTGTGTG CACGAACCCC
     6481 CCGTTCAGCC CGACCGCTGC GCCTTATCCG GTAACTATCG TCTTGAGTCC AACCCGGTAA
     6541 GACACGACTT ATCGCCACTG GCAGCAGCCA CTGGTAACAG GATTAGCAGA GCGAGGTATG
     6601 TAGGCGGTGC TACAGAGTTC TTGAAGTGGT GGCCTAACTA CGGCTACACT AGAAGGACAG
     6661 TATTTGGTAT CTGCGCTCTG CTGAAGCCAG TTACCTTCGG AAAAAGAGTT GGTAGCTCTT
     6721 GATCCGGCAA ACAAACCACC GCTGGTAGCG GTGGTTTTTT TGTTTGCAAG CAGCAGATTA
     6781 CGCGCAGAAA AAAAGGATCT CAAGAAGATC CTTTGATCTT TTCTACGGGG TCTGACGCTC
     6841 AGTGGAACGA AAACTCACGT TAAGGGATTT TGGTCATGAG ATTATCAAAA AGGATCTTCA
     6901 CCTAGATCCT TTTAAATTAA AAATGAAGTT TTAAATCAAT CTAAAGTATA TATGAGTAAA
     6961 CTTGGTCTGA CAGTTACCAA TGCTTAATCA GTGAGGCACC TATCTCAGCG ATCTGTCTAT
     7021 TTCGTTCATC CATAGTTGCC TGACTCCCCG TCGTGTAGAT AACTACGATA CGGGAGGGCT
     7081 TACCATCTGG CCCCAGTGCT GCAATGATAC CGCGAGACCC ACGCTCACCG GCTCCAGATT
     7141 TATCAGCAAT AAACCAGCCA GCCGGAAGGG CCGAGCGCAG AAGTGGTCCT GCAACTTTAT
     7201 CCGCCTCCAT CCAGTCTATT AATTGTTGCC GGGAAGCTAG AGTAAGTAGT TCGCCAGTTA
     7261 ATAGTTTGCG CAACGTTGTT GCCATTGCTA CAGGCATCGT GGTGTCACGC TCGTCGTTTG
     7321 GTATGGCTTC ATTCAGCTCC GGTTCCCAAC GATCAAGGCG AGTTACATGA TCCCCCATGT
     7381 TGTGCAAAAA AGCGGTTAGC TCCTTCGGTC CTCCGATCGT TGTCAGAAGT AAGTTGGCCG
     7441 CAGTGTTATC ACTCATGGTT ATGGCAGCAC TGCATAATTC TCTTACTGTC ATGCCATCCG
     7501 TAAGATGCTT TTCTGTGACT GGTGAGTACT CAACCAAGTC ATTCTGAGAA TAGTGTATGC
     7561 GGCGACCGAG TTGCTCTTGC CCGGCGTCAA TACGGGATAA TACCGCGCCA CATAGCAGAA
     7621 CTTTAAAAGT GCTCAT
//
