# Supplementary material for: Pooled PPIseq: Screening the SARS-CoV-2 and human interface with a scalable multiplexed protein-protein interaction assay platform
Source: PLoS One. 2025 Jan 17;20(1):e0299440. doi: 10.1371/journal.pone.0299440 (PMC11741623; doi:10.1371/journal.pone.0299440)
Supplement: S5 File — (GBK) [file pone.0299440.s005.gbk]

LOCUS       pSL737                  7412 bp ds-DNA     circular     15-DEC-2023
DEFINITION  .
FEATURES             Location/Qualifiers
     primer          535..560
                     /label="oSL247"
                     /note="sequence: CTGGCTTAACTATGCGGCATCAGAGC"
     primer          605..628
                     /label="pAD006"
                     /note="sequence: CGCGGCTACAATTAATACATAACC"
     primer          653..672
                     /label="oAD100"
                     /note="sequence: AGGTGACACTATAGAACGCG"
     primer          663..728
                     /label="oSL12"
                     /note="sequence: ATAGAACGCGGCCGCTTAATTAACAATTGGCCGCGGtcattatcaatactcgccatttcaaagaat"
     primer          699..728
                     /label="pAD014"
                     /note="sequence: GACACTATAGAACGCGGCCGCTTAATTAACGTTTAAACtcattatcaatactcgccatttcaaagaat"
     Promoter        699..1342
                     /label="TDH3pr"
     primer          711..731
                     /label="pAD016"
                     /note="sequence: ctcgccatttcaaagaatacg"
     primer          1100..1119
                     /label="pAD026"
                     /note="sequence: cccacgcatgtatctatctc"
     primer          complement(1313..1346)
                     /label="pAD015"
                     /note="sequence: gcttttttgtacaaacttgtGGGGCTAGCCCACGTGCCTCAGGtcgaaactaagttctggtgttttaaaacta"
     primer          1323..1344
                     /label="oSL231"
                     /note="sequence: CTTTAACGTCAAGGAGAAAAAACTATAcaccagaacttagtttcgacc"
     primer          1330..1389
                     /label="pAD001"
                     /note="sequence: CGGCCGCTTAATTAACAATTGGCTAGCCCCACAAGTTTGTACAAAAAAGCTGAACGAGAA"
     primer          complement(1356..1378)
                     /label="oSL1180_-_d327_mptyk7"
                     /note="sequence: ccgaccactttgtaCAAGAAAGCTGGGTAcatGCCAACTTTTTTGTACAAACTTGtGGGG"
     misc_feature    1360..1484
                     /label="attR1"
     primer          complement(1539..1562)
                     /label="pAD017"
                     /note="sequence: cggatcctaactcaaaatccacac"
     CDS             1593..2249
                     /label="CmR"
     primer          complement(1633..1654)
                     /label="oSL239 dme283_sanger_read_back_from_camR"
                     /note="sequence: TGTTCTTTACGATGCCATTGGG"
     primer          2524..2543
                     /label="pAD008"
                     /note="sequence: gaagggatggctgaggtcgc"
     feature         2597..2902
                     /label="ccdB"
     primer          complement(2921..2936)
                     /label="oAD098"
                     /note="sequence: ctgcagactggctgtg"
     primer          2931..2949
                     /label="oSL296_+_attB4xLF3SynthTermSceI_SacI"
                     /note="sequence: ctgcaggtcgaccatagtg"
     primer          2943..2964
                     /label="pAD009"
                     /note="sequence: catagtgactggatatgttgtg"
     misc_feature    complement(2943..3067)
                     /label="attR2"
     primer          3046..3075
                     /label="oSL1179_+_d327_mptyk7"
                     /note="sequence: CAAGTTTGTACAAAAAAGTTGGCatgTACCCAGCTTTCTTGtacaaagtggtcggcggtg"
     primer          3046..3075
                     /label="oSL1179_+_d327_mptyk7"
                     /note="sequence: CAAGTTTGTACAAAAAAGTTGGCatgTACCCAGCTTTCTTGtacaaagtggtcggcggtg"
     primer          3060..3075
                     /label="235 dme286_+_linearize_pE15"
                     /note="sequence: aaagtggtcggcggtg"
     misc_feature    3069..3128
                     /label="4x Linker"
     primer          complement(3082..3098)
                     /label="219_dme271_-_secondPhaseExtension"
                     /note="sequence: CTTTGTACAAGAAAGCTGGGTAagacccaccgcctcctg"
     primer          complement(3112..3128)
                     /label="219_dme271_-_secondPhaseExtension"
                     /note="sequence: CTTTGTACAAGAAAGCTGGGTAagacccaccgcctcctg"
     misc_feature    3129..3374
                     /label="DHFR F[3]"
     primer          complement(3345..3374)
                     /label="pAD011"
                     /note="sequence: ttagtctttcttctcgtagacttcaaactt"
     primer          3347..3371
                     /label="oAD099"
                     /note="sequence: gtttgaagtctacgagaagaaagac"
     primer          3353..3406
                     /label="211_dme270_+_swapTerminator7_F3"
                     /note="sequence: AGTCTACGAGAAGAAAGACTAATATATAACTGTCTAGAAATAAATTTTTTCAAA"
     primer          3371..3406
                     /label="212_dme270_+_swapTerminator7_F12"
                     /note="sequence: AACCGGAATTGGGTACCTAATATATAACTGTCTAGAAATAAATTTTTTCAAA"
     misc_feature    3375..3406
                     /label="SynthTerm7_Curran~2015"
     primer          complement(3375..3427)
                     /label="213_dme270_-_swapTerminator7_F12,3"
                     /note="sequence: ATTACCCTGTTATCCCTAGCCTTTGAAAAAATTTATTTCTAGACAGTTATATA"
     primer          3401..3427
                     /label="214_dme270_+_linearize_F12,3"
                     /note="sequence: TTCAAAGGCTAGGGATAACAGGGTAAT"
     primer          3401..3427
                     /label="oSL214"
                     /note="sequence: TTCAAAGGCTAGGGATAACAGGGTAAT"
     primer          3401..3427
                     /label="214_dme270_+_linearize_F12,3"
                     /note="sequence: TTCAAAGGCTAGGGATAACAGGGTAAT"
     primer          3407..3445
                     /label="oSL29"
                     /note="sequence: cgctcgaaggctttaatttgcggccggcTAGGGATAACAGGGTAATCGCGCCCTTAAGCAGGAG"
     primer          complement(3408..3427)
                     /label="oSL297_-_attB4xLF3SynthTermSceI_SacI"
                     /note="sequence: gcttttgtcgacATTACCCTGTTATCCCTAGC"
     primer          complement(3447..3467)
                     /label="pAD024"
                     /note="sequence: AATGATACGGCGACCACCGAGATCTACACTCGTCGGCAGCGTCAGATGTGTATAAGAGACAGCGACGGATCCGATATCGGTAC"
     primer          complement(3447..3467)
                     /label="pAD023"
                     /note="sequence: CAAGCAGAAGACGGCATACGAGATGTCTCGTGGGCTCGGAGATGTGTATAAGAGACAGCGACGGATCCGATATCGGTAC"
     primer          complement(3453..3469)
                     /label="oSL40"
                     /note="sequence: CTcgCcAAgaTaTCcAatAGGTCGACGGATCCGATAT"
     misc_feature    complement(3470..3499)
                     /label="intron_5splice"
     primer          complement(3484..3510)
                     /label="pAD025"
                     /note="sequence: cacatgtggatgtaTGTTAATATGGAC"
     gene            complement(3500..3688)
                     /label="URA3"
     primer          complement(3596..3615)
                     /label="JS194"
                     /note="sequence: tgcacgaaaagcaaacaaac"
     primer          3663..3682
                     /label="222_dme272_-_backFromURA3"
                     /note="sequence: cgttccttatatgtagcttt"
     misc_feature    complement(3689..3823)
                     /label="URA3pr"
     primer          complement(3812..3831)
                     /label="oSL402"
                     /note="sequence: AACATGTTCTTTGCTTTTTTTCCCCAACGACGTCGAACACATTAGTCCTACCGAACAGAAGGAAGAACGA"
     primer          complement(3824..3844)
                     /label="oSL693"
                     /note="sequence: GATTCGGTAATCTCCGAACAG"
     primer          3867..3883
                     /label="oSL88"
                     /note="sequence: aggcccagaataccctc"
     misc_feature    3867..5476
                     /label="HygMX-cassette"
     primer          complement(3878..3899)
                     /label="oSL168"
                     /note="sequence: cgtcaagactgtcaaggagggt"
     primer          complement(3878..3899)
                     /label="TM68: Split ura3 check in diploids R"
                     /note="sequence: cgtcaagactgtcaaggagggt"
     primer          complement(4004..4025)
                     /label="oSL167"
                     /note="sequence: GCGAGGAGCCGTAATTTTTGCT"
     primer          complement(4004..4025)
                     /label="TM67: Split ura3 check in diploids F"
                     /note="sequence: GCGAGGAGCCGTAATTTTTGCT"
     primer          4215..4233
                     /label="oSL19"
                     /note="sequence: GCCTGAACTCACCGCGACG"
     primer          4215..4233
                     /label="pAD019"
                     /note="sequence: GCCTGAACTCACCGCGACG"
     primer          4228..4247
                     /label="oSL758"
                     /note="sequence: GCGACGTCTGTCGAGAAGTT"
     primer          4686..4705
                     /label="oSL676"
                     /note="sequence: TCACTGGCAAACTGTGATGG"
     primer          complement(4798..4817)
                     /label="oSL677"
                     /note="sequence: ACATTGTTGGAGCCGAAATC"
     primer          complement(5185..5203)
                     /label="oSL759"
                     /note="sequence: GGCGTCGGTTTCCACTATC"
     primer          5213..5231
                     /label="oSL544"
                     /note="sequence: GTCCGAGGGCAAAGGAATA"
     primer          5233..5256
                     /label="oSL68"
                     /note="sequence: tcagtactgacaataaaaagattc"
     primer          5342..5361
                     /label="oSL344"
                     /note="sequence: ttttcgcctcgacatcatct"
     primer          complement(5345..5364)
                     /label="pAD020"
                     /note="sequence: GGCAGATGATGTCGAGGCGA"
     primer          complement(5345..5364)
                     /label="oSL20"
                     /note="sequence: GGCAGATGATGTCGAGGCGA"
     primer          5369..5384
                     /label="oAD093"
                     /note="sequence: TGCGAAGTTAAGTGCG"
     primer          5369..5384
                     /label="oSL93"
                     /note="sequence: TGCGAAGTTAAGTGCG"
     primer          complement(5450..5472)
                     /label="oSL331"
                     /note="sequence: TCGACACTGGATGGCGGCGTTAG"
     primer          complement(5459..5476)
                     /label="oSL89"
                     /note="sequence: GTTTTCGACACTGGATGG"
     rep_origin      complement(5973..6655)
                     /label="ColE1 origin"
     CDS             complement(6753..7412)
                     /label="AmpR"
ORIGIN
        1 CATTGGAAAA CGTTCTTCGG GGCGAAAACT CTCAAGGATC TTACCGCTGT TGAGATCCAG
       61 TTCGATGTAA CCCACTCGTG CACCCAACTG ATCTTCAGCA TCTTTTACTT TCACCAGCGT
      121 TTCTGGGTGA GCAAAAACAG GAAGGCAAAA TGCCGCAAAA AAGGGAATAA GGGCGACACG
      181 GAAATGTTGA ATACTCATAC TCTTCCTTTT TCAATATTAT TGAAGCATTT ATCAGGGTTA
      241 TTGTCTCATG AGCGGATACA TATTTGAATG TATTTAGAAA AATAAACAAA TAGGGGTTCC
      301 GCGCACATTT CCCCGAAAAG TGCCACCTGA CGTCTAAGAA ACCATTATTA TCATGACATT
      361 AACCTATAAA AATAGGCGTA TCACGAGGCC CTTTCGTCTC GCGCGTTTCG GTGATGACGG
      421 TGAAAACCTC TGACACATGC AGCTCCCGGA GACGGTCACA GCTTGTCTGT AAGCGGATGC
      481 CGGGAGCAGA CAAGCCCGTC AGGGCGCGTC AGCGGGTGTT GGCGGGTGTC GGGGCTGGCT
      541 TAACTATGCG GCATCAGAGC AGATTGTACT GAGAGTGCAC CATATGGACA TATTGTCGTT
      601 AGAACGCGGC TACAATTAAT ACATAACCTT ATGTATCATA CACATACGAT TTAGGTGACA
      661 CTATAGAACG CGGCCGCTTA ATTAACAATT GGCCGCGgtc attatcaata ctcgccattt
      721 caaagaatac gtaaataatt aatagtagtg attttcctaa ctttatttag tcaaaaaatt
      781 agccttttaa ttctgctgta acccgtacat gcccaaaata gggggcgggt tacacagaat
      841 atataacatc gtaggtgtct gggtgaacag tttattcctg gcatccacta aatataatgg
      901 agcccgcttt ttaagctggc atccagaaaa aaaaagaatc ccagcaccaa aatattgttt
      961 tcttcaccaa ccatcagttc ataggtccat tctcttagcg caactacaga gaacaggggc
     1021 acaaacaggc aaaaaacggg cacaacctca atggagtgat gcaacctgcc tggagtaaat
     1081 gatgacacaa ggcaattgac ccacgcatgt atctatctca ttttcttaca ccttctatta
     1141 ccttctgctc tctctgattt ggaaaaagct gaaaaaaaag gttgaaacca gttccctgaa
     1201 attattcccc tacttgacta ataagtatat aaagacggta ggtattgatt gtaattctgt
     1261 aaatctattt cttaaacttc ttaaattcta cttttatagt tagtcttttt tttagtttta
     1321 aaacaccaga acttagtttc gaCCTGCAGG GCTAGCCCCa caagtttgta caaaaaagct
     1381 gaacgagaaa cgtaaaatga tataaatatc aatatattaa attagatttt gcataaaaaa
     1441 cagactacat aatactgtaa aacacaacat atccagtcac tatggcggcc gcattaggca
     1501 ccccaggctt tacactttat gcttccggct cgtataatgt gtggattttg agttaggatc
     1561 cgtcgagatt ttcaggagct aaggaagcta aaatggagaa aaaaatcact ggatatacca
     1621 ccgttgatat atcccaatgg catcgtaaag aacattttga ggcatttcag tcagttgctc
     1681 aatgtaccta taaccagacc gttcagctgg atattacggc ctttttaaag accgtaaaga
     1741 aaaataagca caagttttat ccggccttta ttcacattct tgcccgcctg atgaatgctc
     1801 atccggaatt ccgtatggca atgaaagacg gtgagctggt gatatgggat agtgttcacc
     1861 cttgttacac cgttttccat gagcaaactg aaacgttttc atcgctctgg agtgaatacc
     1921 acgacgattt ccggcagttt ctacacatat attcgcaaga tgtggcgtgt tacggtgaaa
     1981 acctggccta tttccctaaa gggtttattg agaatatgtt tttcgtctca gccaatccct
     2041 gggtgagttt caccagtttt gatttaaacg tggccaatat ggacaacttc ttcgcccccg
     2101 ttttcaccat gggcaaatat tatacgcaag gcgacaaggt gctgatgccg ctggcgattc
     2161 aggttcatca tgccgtctgt gatggcttcc atgtcggcag aatgcttaat gaattacaac
     2221 agtactgcga tgagtggcag ggcggggcgt aaacgccgcg tggatccggc ttactaaaag
     2281 ccagataaca gtatgcgtat ttgcgcgctg atttttgcgg tataagaata tatactgata
     2341 tgtatacccg aagtatgtca aaaagaggta tgctatgaag cagcgtatta cagtgacagt
     2401 tgacagcgac agctatcagt tgctcaaggc atatatgatg tcaatatctc cggtctggta
     2461 agcacaacca tgcagaatga agcccgtcgt ctgcgtgccg aacgctggaa agcggaaaat
     2521 caggaaggga tggctgaggt cgcccggttt attgaaatga acggctcttt tgctgacgag
     2581 aacaggggct ggtgaaatgc agtttaaggt ttacacctat aaaagagaga gccgttatcg
     2641 tctgtttgtg gatgtacaga gtgatattat tgacacgccc gggcgacgga tggtgatccc
     2701 cctggccagt gcacgtctgc tgtcagataa agtctcccgt gaactttacc cggtggtgca
     2761 tatcggggat gaaagctggc gcatgatgac caccgatatg gccagtgtgc cggtctccgt
     2821 tatcggggaa gaagtggctg atctcagcca ccgcgaaaat gacatcaaaa acgccattaa
     2881 cctgatgttc tggggaatat aaatgtcagg ctcccttata cacagccagt ctgcaggtcg
     2941 accatagtga ctggatatgt tgtgttttac agtattatgt agtctgtttt ttatgcaaaa
     3001 tctaatttaa tatattgata tttatatcat tttacgtttc tcgttcagct ttcttgtaca
     3061 aagtggtcgg cggtggcgga tcaggaggcg gtgggtctgg cggtggcgga tcaggaggcg
     3121 gtgggtctat gagtaaagta gacatggttt ggatagtcgg aggcagttct gtttaccagg
     3181 aagccatgaa tcaaccaggc cacctcagac tctttgtgac aaggatcatg caggaatttg
     3241 aaagtgacac gtttttccca gaaattgatt tggggaaata taaacttctc ccagaatacc
     3301 caggcgtcct ctctgaggtc caggaggaaa aaggcatcaa gtataagttt gaagtctacg
     3361 agaagaaaga ctaaTATATA ACTGTCTAGA AATAAATTTT TTCAAAGGCT AGGGATAACA
     3421 GGGTAATCGC GCCCTTAAGC AGGAGAGTAC CGATATCGGA TCCGTCGACA AAAGCCTCCT
     3481 TTAGTCCATA TTAacataca tccacatgtg tttttagtaa acaaattttg ggacctaatg
     3541 cttcaactaa ctccagtaat tccttggtgg tacgaacatc caatgaagca cacaagtttg
     3601 tttgcttttc gtgcatgata ttaaatagct tggcagcaac aggactagga tgagtagcag
     3661 cacgttcctt atatgtagct ttcgacatga tttatcttcg tttcctgcag gtttttgttc
     3721 tgtgcagttg ggttaagaat actgggcaat ttcatgtttc ttcaacacta catatgcgta
     3781 tatataccaa tctaagtctg tgctccttcc ttcgttcttc cttCTGTTCG GAGATTACCG
     3841 AATCGGTCAC CCGGCCAGCG ACATGGAGGC CCAGAATACC CTCCTTGACA GTCTTGACGT
     3901 GCGCAGCTCA GGGGCATGAT GTGACTGTCG CCCGTACATT TAGCCCATAC ATCCCCATGT
     3961 ATAATCATTT GCATCCATAC ATTTTGATGG CCGCACGGCG CGAAGCAAAA ATTACGGCTC
     4021 CTCGCTGCAG ACCTGCGAGC AGGGAAACGC TCCCCTCACA GACGCGTTGA ATTGTCCCCA
     4081 CGCCGCGCCC CTGTAGAGAA ATATAAAAGG TTAGGATTTG CCACTGAGGT TCTTCTTTCA
     4141 TATACTTCCT TTTAAAATCT TGCTAGGATA CAGTTCTCAC ATCACATCCG AACATAAACA
     4201 ACCATGGGTA AAAAGCCTGA ACTCACCGCG ACGTCTGTCG AGAAGTTTCT GATCGAAAAG
     4261 TTCGACAGCG TCTCCGACCT GATGCAGCTC TCGGAGGGCG AAGAATCTCG TGCTTTCAGC
     4321 TTCGATGTAG GAGGGCGTGG ATATGTCCTG CGGGTAAATA GCTGCGCCGA TGGTTTCTAC
     4381 AAAGATCGTT ATGTTTATCG GCACTTTGCA TCGGCCGCGC TCCCGATTCC GGAAGTGCTT
     4441 GACATTGGGG AATTCAGCGA GAGCCTGACC TATTGCATCT CCCGCCGTGC ACAGGGTGTC
     4501 ACGTTGCAAG ACCTGCCTGA AACCGAACTG CCCGCTGTTC TGCAGCCGGT CGCGGAGGCC
     4561 ATGGATGCGA TCGCTGCGGC CGATCTTAGC CAGACGAGCG GGTTCGGCCC ATTCGGACCG
     4621 CAAGGAATCG GTCAATACAC TACATGGCGT GATTTCATAT GCGCGATTGC TGATCCCCAT
     4681 GTGTATCACT GGCAAACTGT GATGGACGAC ACCGTCAGTG CGTCCGTCGC GCAGGCTCTC
     4741 GATGAGCTGA TGCTTTGGGC CGAGGACTGC CCCGAAGTCC GGCACCTCGT GCACGCGGAT
     4801 TTCGGCTCCA ACAATGTCCT GACGGACAAT GGCCGCATAA CAGCGGTCAT TGACTGGAGC
     4861 GAGGCGATGT TCGGGGATTC CCAATACGAG GTCGCCAACA TCTTCTTCTG GAGGCCGTGG
     4921 TTGGCTTGTA TGGAGCAGCA GACGCGCTAC TTCGAGCGGA GGCATCCGGA GCTTGCAGGA
     4981 TCGCCGCGGC TCCGGGCGTA TATGCTCCGC ATTGGTCTTG ACCAACTCTA TCAGAGCTTG
     5041 GTTGACGGCA ATTTCGATGA TGCAGCTTGG GCGCAGGGTC GATGCGACGC AATCGTCCGA
     5101 TCCGGAGCCG GGACTGTCGG GCGTACACAA ATCGCCCGCA GAAGCGCGGC CGTCTGGACC
     5161 GATGGCTGTG TAGAAGTACT CGCCGATAGT GGAAACCGAC GCCCCAGCAC TCGTCCGAGG
     5221 GCAAAGGAAT AATCAGTACT GACAATAAAA AGATTCTTGT TTTCAAGAAC TTGTCATTTG
     5281 TATAGTTTTT TTATATTGTA GTTGTTCTAT TTTAATCAAA TGTTAGCGTG ATTTATATTT
     5341 TTTTTCGCCT CGACATCATC TGCCCAGATG CGAAGTTAAG TGCGCAGAAA GTAATATCAT
     5401 GCGTCAATCG TATGTGAATG CTGGTCGCTA TACTGCTGTC GATTCGATAC TAACGCCGCC
     5461 ATCCAGTGTC GAAAACGAGC TCCATTAGTG AGTAACTCTG TGATATCTCT CTATAATTAG
     5521 CAGTTTTTCA CTGAAATTCC AGGAAAGGTA ATAAACTCAG ATTTTTTTTT ATACTATTGG
     5581 CTGCTTGTTA CTTATATATC TTGAACTTCT CCCAGCGGGT CTTCAAATAC ATTTGGGCGA
     5641 TGTTCATGTT CATTAGGCAG GTATTTCGAC ATTGAGTCAC ACGCGAAAAA CCGCCGGAAT
     5701 TTTTTATGTA ATTGCAAGTG GAATTCCGCT GGCAAAACTA TTGGGCCCGT TAACCTGCAT
     5761 TAATGAATCG GCCAACGCGC GGGGAGAGGC GGTTTGCGTA TTGGGCGCTC TTCCGCTTCC
     5821 TCGCTCACTG ACTCGCTGCG CTCGGTCGTT CGGCTGCGGC GAGCGGTATC AGCTCACTCA
     5881 AAGGCGGTAA TACGGTTATC CACAGAATCA GGGGATAACG CAGGAAAGAA CATGTGAGCA
     5941 AAAGGCCAGC AAAAGGCCAG GAACCGTAAA AAGGCCGCGT TGCTGGCGTT TTTCCATAGG
     6001 CTCCGCCCCC CTGACGAGCA TCACAAAAAT CGACGCTCAA GTCAGAGGTG GCGAAACCCG
     6061 ACAGGACTAT AAAGATACCA GGCGTTTCCC CCTGGAAGCT CCCTCGTGCG CTCTCCTGTT
     6121 CCGACCCTGC CGCTTACCGG ATACCTGTCC GCCTTTCTCC CTTCGGGAAG CGTGGCGCTT
     6181 TCTCAATGCT CACGCTGTAG GTATCTCAGT TCGGTGTAGG TCGTTCGCTC CAAGCTGGGC
     6241 TGTGTGCACG AACCCCCCGT TCAGCCCGAC CGCTGCGCCT TATCCGGTAA CTATCGTCTT
     6301 GAGTCCAACC CGGTAAGACA CGACTTATCG CCACTGGCAG CAGCCACTGG TAACAGGATT
     6361 AGCAGAGCGA GGTATGTAGG CGGTGCTACA GAGTTCTTGA AGTGGTGGCC TAACTACGGC
     6421 TACACTAGAA GGACAGTATT TGGTATCTGC GCTCTGCTGA AGCCAGTTAC CTTCGGAAAA
     6481 AGAGTTGGTA GCTCTTGATC CGGCAAACAA ACCACCGCTG GTAGCGGTGG TTTTTTTGTT
     6541 TGCAAGCAGC AGATTACGCG CAGAAAAAAA GGATCTCAAG AAGATCCTTT GATCTTTTCT
     6601 ACGGGGTCTG ACGCTCAGTG GAACGAAAAC TCACGTTAAG GGATTTTGGT CATGAGATTA
     6661 TCAAAAAGGA TCTTCACCTA GATCCTTTTA AATTAAAAAT GAAGTTTTAA ATCAATCTAA
     6721 AGTATATATG AGTAAACTTG GTCTGACAGT TACCAATGCT TAATCAGTGA GGCACCTATC
     6781 TCAGCGATCT GTCTATTTCG TTCATCCATA GTTGCCTGAC TCCCCGTCGT GTAGATAACT
     6841 ACGATACGGG AGGGCTTACC ATCTGGCCCC AGTGCTGCAA TGATACCGCG AGACCCACGC
     6901 TCACCGGCTC CAGATTTATC AGCAATAAAC CAGCCAGCCG GAAGGGCCGA GCGCAGAAGT
     6961 GGTCCTGCAA CTTTATCCGC CTCCATCCAG TCTATTAATT GTTGCCGGGA AGCTAGAGTA
     7021 AGTAGTTCGC CAGTTAATAG TTTGCGCAAC GTTGTTGCCA TTGCTACAGG CATCGTGGTG
     7081 TCACGCTCGT CGTTTGGTAT GGCTTCATTC AGCTCCGGTT CCCAACGATC AAGGCGAGTT
     7141 ACATGATCCC CCATGTTGTG CAAAAAAGCG GTTAGCTCCT TCGGTCCTCC GATCGTTGTC
     7201 AGAAGTAAGT TGGCCGCAGT GTTATCACTC ATGGTTATGG CAGCACTGCA TAATTCTCTT
     7261 ACTGTCATGC CATCCGTAAG ATGCTTTTCT GTGACTGGTG AGTACTCAAC CAAGTCATTC
     7321 TGAGAATAGT GTATGCGGCG ACCGAGTTGC TCTTGCCCGG CGTCAATACG GGATAATACC
     7381 GCGCCACATA GCAGAACTTT AAAAGTGCTC AT
//
