# Supplementary material for: Pooled PPIseq: Screening the SARS-CoV-2 and human interface with a scalable multiplexed protein-protein interaction assay platform
Source: PLoS One. 2025 Jan 17;20(1):e0299440. doi: 10.1371/journal.pone.0299440 (PMC11741623; doi:10.1371/journal.pone.0299440)
Supplement: S3 Fig — Raw scans of some regenerated strains assaying PPIseq hits were grown using clonal growth on agar MTX plates (see Methods). Layout as described in S19 Table. (TXT) [file pone.0299440.s009.txt]

S28_Fig.pdf : https://osf.io/b8g3h/files/osfstorage/6667a3f065e1de5558894300
