# Supplementary material for: Pooled PPIseq: Screening the SARS-CoV-2 and human interface with a scalable multiplexed protein-protein interaction assay platform
Source: PLoS One. 2025 Jan 17;20(1):e0299440. doi: 10.1371/journal.pone.0299440 (PMC11741623; doi:10.1371/journal.pone.0299440)
Supplement: S1 Table — (CSV) [file pone.0299440.s019.csv]

ID	Genotype / Description	Description
pSL737	pSL737 = TDH3pr - attB1 - CamR - ccdB - 4xLinker - mDHFR[F3] - SynthTerm7 - SceI - 5'URA3 - hph - pBR322 ori - ampR	Base PPiseq plasmids, F[3]
pSL51	pSL51 = TDH3pr - attB1 - CamR - ccdB - 4xLinker - mDHFR[F1,2] - SynthTerm7 - SceI - 3'URA3 - kanMX - pBR322 ori - ampR	Base PPiseq plasmid, F[1,2]
pLSL42	TDH3pr - gateway cassette with ccdB and CamR - 4xLinker - mDHFR[3] - SynthTerm7 - loxP - direct30barcode - illumina truseq read1 primer - SceI - 5'intron - 5'URA3- hph - ori - ampR	Derived from integrating loxP-direct30barcode-IlluminaTruSeqRead1 cassette into pSL737
pLSL44	TDH3pr - gateway cassette with ccdB and CamR - 4xLinker - mDHFR[1,2] - SynthTerm7 - lox5171 - barcode30 - iSeq2.0 evoR primer - SceI - 3'intron - 3'URA3- KanMX - ori - ampR	Derived from integrating lox5171-barcode30-iSeqEvoR cassette into pSL51
pLSL48	Pool 1 of Gateway donor ORF plasmid library, featuring < 1/2 of the SARS-CoV-2 genome coverage (ORFs only), integrated into pSL737 using Gateway LR reaction	See SARS-CoV-2 pooling strategy for ORF contents
pLSL49	Pool 3 of Gateway donor ORF plasmid library, featuring < 1/2 of the SARS-CoV-2 genome coverage (ORFs only), integrated into pSL737 using Gateway LR reaction	See SARS-CoV-2 pooling strategy for ORF contents
pLSL50	Pool 3 of Gateway donor ORF plasmid library, featuring < 1/2 of the SARS-CoV-2 genome coverage (ORFs only), integrated into pSL737 using Gateway LR reaction	See SARS-CoV-2 pooling strategy for ORF contents
pSL47	Gateway Entry plasmid containing attL1-mDHFR[F1,2]-[GGGGSGGGGS]linker-attL2 cassette	Positive control to generate F[1,2]-F[3] covalent fusion
pSL61	pDONR221 with LEU2 ORF	Yeast LEU2 control ORF
hORFeome	Human ORFeome (V8.1) entry plasmid array	As purchased from Dharmacon
