# Supplementary material for: Pooled PPIseq: Screening the SARS-CoV-2 and human interface with a scalable multiplexed protein-protein interaction assay platform
Source: PLoS One. 2025 Jan 17;20(1):e0299440. doi: 10.1371/journal.pone.0299440 (PMC11741623; doi:10.1371/journal.pone.0299440)
Supplement: S2 Table — (CSV) [file pone.0299440.s020.csv]

Pool	ORF length (bp)	SARS-CoV-2 gene	Addgene identifier
1	3691	S	153173 pDONR221 SARS-CoV-2 S-frag1_nostop
1	3649	S	153174 pDONR221 SARS-CoV-2 S-frag2_nostop
1	2088	S	153175 pDONR221 SARS-CoV-2 S-frag3_nostop
1	2045	S	153176 pDONR221 SARS-CoV-2 S-frag4_nostop
1	1607	S	153177 pDONR221 SARS-CoV-2 S-frag5_nostop
1	1215	S	153184 pDONR221 SARS-CoV-2 S-frag6_nostop
1	3874	S	152988 pDONR223 SARS-CoV-2 S_nostop
1	3850	S	153953 pDONR223 SARS-CoV-2 S 24nt-del_nostop
1	3787	NSP5	154030 pDONR223 SARS-CoV-2 NSP5 Cys146Ala_nostop
1	2797	NSP12	149314 pDONR223 SARS-CoV-2 NSP12_nostop
1	1945	NSP2	149305 pDONR223 SARS-CoV-2 NSP2_nostop
1	1832	NSP13	149315 pDONR223 SARS-CoV-2 NSP13_nostop
2	1607	NSP14	149316 pDONR223 SARS-CoV-2 NSP14_nostop
2	1525	NSP4	149307 pDONR223 SARS-CoV-2 NSP4_nostop
2	8774	NSP3	154029 pDONR207 SARS-CoV-2 NSP3 Cys857Ala_nostop
2	5922	NSP3	149306 pDONR207 SARS-CoV-2 NSP3_nostop
3	1275	N	152987 pDONR223 SARS-CoV-2 N_nostop
3	1056	NSP15	149317 pDONR223 SARS-CoV-2 NSP15_nostop
3	935	NSP5	149308 pDONR223 SARS-CoV-2 NSP5_nostop
3	910	NSP16	149318 pDONR223 SARS-CoV-2 NSP16_nostop
3	886	NSP6	149309 pDONR223 SARS-CoV-2 NSP6_nostop
3	606	NSP8	149311 pDONR223 SARS-CoV-2 NSP8_nostop
3	426	NSP10	149313 pDONR223 SARS-CoV-2 NSP10_nostop
3	369	ORF8	149326 pDONR223 SARS-CoV-2 ORF8_nostop
3	347	NSP9	149312 pDONR223 SARS-CoV-2 NSP9_nostop
3	296	ORF9B	149327 pDONR223 SARS-CoV-2 ORF9B_nostop
3	256	NSP7	149310 pDONR223 SARS-CoV-2 NSP7_nostop
3	223	ORF9B	149328 pDONR223 SARS-CoV-2 ORF9Bwu_nostop
3	186	ORF6	149323 pDONR223 SARS-CoV-2 ORF6_nostop
3	174	ORF3B	149320 pDONR223 SARS-CoV-2 ORF3B_nostop
3	131	ORF8B	149325 pDONR223 SARS-CoV-2 ORF7B_nostop
3	116	ORF10	152986 pDONR223 SARS-CoV-2 ORF10wu_nostop
3	61	ORF7B	153956 pDONR223 SARS-CoV-2 ORF7B C-trunc_nostop
3	837	ORF3A	149319 pDONR207 SARS-CoV-2 ORF3A_nostop
3	676	M	149322 pDONR207 SARS-CoV-2 M_nostop
3	548	NSP1	149304 pDONR207 SARS-CoV-2 NSP1_nostop
3	369	ORF7A	149324 pDONR207 SARS-CoV-2 ORF7A_nostop
3	229	E	149321 pDONR207 SARS-CoV-2 E_nostop
3	201	E	153955 pDONR207 SARS-CoV-2 E 27nt-del_nostop
