# Supplementary material for: Pooled PPIseq: Screening the SARS-CoV-2 and human interface with a scalable multiplexed protein-protein interaction assay platform
Source: PLoS One. 2025 Jan 17;20(1):e0299440. doi: 10.1371/journal.pone.0299440 (PMC11741623; doi:10.1371/journal.pone.0299440)
Supplement: S3 Table — (CSV) [file pone.0299440.s021.csv]

ID	mating status	genotype	Description
ySL167	haploid a	MATa, his3D1, leu2D0, met15D0, ura3D0 ybr209w::(F)GalCre-lox71-lox2272/71 can1::MFApr1-HIS3-MFAlpha1pr-LEU2	From Liu et al 2019
ySL173	haploid alpha	MATalpha; hisD1; leu2D0; lys2D0; ura3D0 ybr209w::(F)GalCre-lox2272/66-lox5171/71 can1::MFApr1-HIS3-MFAlpha1pr-LEU2	From Liu et al 2019
ySL507	haploid a	MATa, his3D1, leu2D0, met15D0, ura3D0 ybr209w::(F)GalCre-lox71-lox2272/71 can1::MFApr1-HIS3-MFAlpha1pr-LEU2 pdr1D0 pdr3D0 pdr5D0 snq2D0	MATa PPIseq base strain, quadruple ABC transporter deletions
ySL508	haploid alpha	MATalpha; hisD1; leu2D0; lys2D0; ura3D0 ybr209w::(F)GalCre-lox2272/66-lox5171/71 can1::MFApr1-HIS3-MFAlpha1pr-LEU2 pdr1D0 pdr3D0 pdr5D0 snq2D0	MATalpha PPIseq base strain, quadruple ABC transporter deletions
yLSL47	haploid a	ySL507 + plasmid pool of barcoded F[1,2]-F[3] plasmids	Positive controls, F[1,2] fragment in the F[3] construct
yLSL48	haploid a	ySL507 + plasmid pool of barcoded NULL-F[3] plasmids	Negative controls, NULL fragment in the F[3] construct
yLSL49	haploid alpha	ySL508 + plasmid pool of barcoded NULL-F[1,2] plasmids	Negative controls, NULL fragment in the F[1,2] construct
yLSL50	diploid	yLSL48 x yLSL49	Combining (pooled mating, recombination, and URA+ selection of) yLSL48 and yLSL49, barcoded double-negative control
yLSL51	diploid	yLSL47 x yLSL49	Combining yLSL47 and yLSL49, barcoded positive control
yLSL52	haploid a	ySL507 + plasmid pool pLSL48 integrated in landing pad	F[3]-tagged vORF yeast pool, SARS-CoV-2 ORFs Pool 1
yLSL53	haploid a	ySL507 + plasmid pool pLSL49 integrated in landing pad	F[3]-tagged vORF yeast pool, SARS-CoV-2 ORFs Pool 2
yLSL54	haploid a	ySL507 + plasmid pool pLSL50 integrated in landing pad	F[3]-tagged vORF yeast pool, SARS-CoV-2 ORFs Pool 3
yLSL55	haploid alpha	ySL508 + barcoded human ORF -containing and barcoded plasmid library in pSL51 backbone, integrated in landing pad	F[1,2]-tagged hORF yeast pool
yLSL56	diploid	yLSL49 x yLSL52	F[3]-tagged vORF controls, combining yLSL49 and yLSL52
yLSL57	diploid	yLSL49 x yLSL53	F[3]-tagged vORF controls, combining yLSL49 and yLSL53
yLSL58	diploid	yLSL49 x yLSL54	F[3]-tagged vORF controls, combining yLSL49 and yLSL54
yLSL59	diploid	yLSL48 x yLSL55	F[1,2]-tagged hORF controls, combining yLSL48 and yLSL55
yLSL60	diploid	yLSL55 x yLSL52	vORF-hORF test pool, combining yLSL55 and yLSL52
yLSL61	diploid	yLSL55 x yLSL53	vORF-hORF test pool, combining yLSL55 and yLSL53
yLSL62	diploid	yLSL55 x yLSL54	vORF-hORF test pool, combining yLSL55 and yLSL54
