# Supplementary material for: Pooled PPIseq: Screening the SARS-CoV-2 and human interface with a scalable multiplexed protein-protein interaction assay platform
Source: PLoS One. 2025 Jan 17;20(1):e0299440. doi: 10.1371/journal.pone.0299440 (PMC11741623; doi:10.1371/journal.pone.0299440)
Supplement: S4 Table — This table shows which vORF (viral ORF) a particular barcode corresponds to. (CSV) [file pone.0299440.s022.csv]

barcode	orf_annotated_by_pacbio_analysis	cloning_pool	flag_in_pacbio_analysis	orf_annotated_by_nanopore_analysis	flag_in_nanopore_analysis
AAAAAATATTTTCTTGATTCCGACGTGGTA	154030	48	matches	154030	matches
AAACTTACTCTCCGATTTAATTCTTTACTG	149304	50	matches	149304	matches
AAAGTGGTCAGTCCTGCTATAGTTGGGTCA	149317	50	matches	149317	matches
AAATTAGTTCAGTCAATCTTTCTGTATACA	149309	50	matches	149309	matches
AACCCAAATAGGACGCCGGACGTCGTTGTT	154030	48	matches	154030	matches
AACCTCTAGCTTCAAAGGATTCTTCACTAA	149326	50	matches	149326	matches
AACGGTCGATTCGGAGCACTCTTACATTCC	149326	50	matches	149326	matches
AACTCAAAAGTTAAGATGCTCCTGCTTCGG	149311	50	matches	149311	matches
AATATGTTAGAATAGGATTTTTTTTTACG	149310	50	matches	149310	matches
AATGGCGGGGTTTATGCCTTCCTAGCTTAG	152987	50	matches	152987	matches
AATGTTTCGCCGGTTCCCCACAGCAGTTCT	149310	50	matches	149310	matches
AATGTTTTATGGTTCTGATTGATTGTTATA	149310	50	matches	149310	matches
AATTACCGCGGGTCATGTTTATTACTATGG	149327	50	matches	149327	matches
AATTCAATGCCGGTCCCTTTCATTAACTTT	149307	49	matches	149307	low_coverage_mm
AATTCTGACCTGGTTGGGTGAATTTGGAGG	154030	48	matches	154030	matches
ACACGGGAGTTTGAAAGAGGCGAAAAAGTA	149311	50	matches	149311	matches
ACAGGTCTTATGAAGTATTATGTGGTTTTC	149311	50	matches	149311	matches
ACGTCCGTAGCCGGAGCATTTCATTTTTTA	149326	50	matches	149326	matches
ACTATATGTCGCAAATCTGATTAACAGTGT	154030	48	matches	154030	matches
ACTATGTCTTTATCATTAATCGTCGGTATC	149313	50	matches	149313	matches
ACTGCGATTTTTGGAGATTACAAAACCTTA	154030	48	matches	154030	matches
AGATTACATAGCGTTACGCAAATAATTACT	149308	50	matches	149308	matches
AGCATTGTATAATGTATGCCAACGTAGTAC	149315	48	matches	149315	matches
AGCGGGCTCATCATTTTTATATAAGCATTG	154030	48	matches	154030	matches
AGGCACGCCTGTGCATAGTGGTGATTCCGT	149315	48	matches	149315	matches
AGGTCCTAAGGCAAGCTGAAGAATTACAAG	149326	50	matches	149326	matches
AGTAGTGGCGCATAGGAAAGCGTACTACGT	154030	48	matches	154030	matches
AGTGTTTCATAGTGTACTCGGGTTACTGAC	149327	50	matches	149327	matches
ATAATCAGCTTGAGGCAGTATCCGGTTTTT	154030	48	matches	154030	matches
ATATGGCGCAATTACGTATACGGGTTCAGG	149316	49	matches	149316	matches
ATATGGGTAGTACGATTTGATGGGGCATGT	154030	48	matches	154030	matches
ATATTTGGTCTTTCCCACCAAGTGAGGGGT	149312	50	matches	149312	matches
ATCACGGTTCAGGACTTTAAATCCGATATG	149328	50	matches	149328	matches
ATCATTTACGGAAAGGTCCATTCCGGAAGT	149305	48	matches	149305	matches
ATCCGATAGAATAATTGAAGTATCAGTGGA	154030	48	matches	154030	synonymous
ATCGGAAATAATCACCGGTCAGCCTGTTTA	149305	48	low_coverage	149305	synonymous
ATGGTGTTTGAACCATGGCCAAATGCAACT	149318	50	matches	149318	matches
ATGTAGCGAGGGTTTTGTAAAAGGTGTAGC	149318	50	matches	149318	matches
ATGTCATGCCTCAGAGATGAAGTATGGTGT	149318	50	matches	149318	matches
ATTCATATGCAGAGGGTGGGCCTTTTATAT	149324	50	matches	149324	matches
ATTCTGCAATAATCGCCACAATTGCGCTGA	153177	48	matches	NA	NA
ATTGCTGCAGAGATAGTATCCGCGCACCAA	149324	50	matches	149324	matches
ATTGGCAACTCGATTGTAGATCCCTTCGTC	149305	48	matches	149305	low_coverage_mm
ATTTGAGCTGCCGTAGGTGTGGGCGGTCAT	149304	50	matches	149304	matches
ATTTGCGGGTGTATTGATTTCTCCGATTGC	149309	50	matches	149309	matches
ATTTTAGAGGCGATTGAGATGATCGGGATC	149315	48	matches	149315	matches
ATTTTCATTTTCTAGTCGATAAGTGGTAGT	149326	50	matches	149326	matches
ATTTTGATCGCACCTATCCCGCAGTATGGA	149327	50	matches	149327	low_coverage_mm
CAAACCACTGCGAACACAGTCTAACCCATC	154030	48	matches	154030	matches
CAACGATTTCAAGGGAAATTCACTAAATTC	149327	50	matches	149327	matches
CAATTTTATTCGACAAGTTTCCAATGAGGT	149314	48	matches	149314	matches
CACGCGTCGGCATGTTTTGTATTCCTGAGC	152987	50	matches	152987	matches
CACGGGCGGGCTATTCAAAGTACAAGTATC	149307	49	matches	149307	synonymous
CAGATCAACTGACCTCCACTATAATAGCCT	149308	50	matches	149308	low_coverage_mm
CAGCTCCTAAACTTATATGTTGAACCGAAC	154030	48	matches	154030	matches
CATACCTATTAAGCGGGGTCTTAATCCTGC	149314	48	matches	149314	matches
CATAGCAAGTTCTGTGGAATCATTCTTCGA	149314	48	matches	149314	matches
CATTCTCTGTTTAGTGGGACTTTTTTTGG	149328	50	matches	149328	matches
CATTTCTAACGGTTTTCGATTTTGAGACTT	149322	50	matches	149322	matches
CATTTTCTTGATGATACCTATCTAGCATCC	149313	50	matches	149313	matches
CATTTTTGGGTTGATCTATATCCATTCTTC	149307	49	matches	149307	matches
CCAAATTTCGGACACGCTCTCCTCTAGTAT	149326	50	matches	149326	low_coverage_mm
CCACGATTCCTAGGTATAACCGGAAGGTTT	149322	50	matches	149322	matches
CCGCAGGGGGCCGGGTACACAAAGAATACA	149304	50	matches	149304	matches
CCGCGCGGATTCATATCCCCGTCCCTAAAT	149326	50	matches	149326	matches
CCGCTATCTGATTCATTACTGTGGTGCACC	152987	50	matches	152987	matches
CCGGTATGGTTAAGGCGCACCCAGTGGTAG	149316	49	matches	149316	matches
CCTGCAGGCATTCGCGAAAATTCGTCCTGA	149308	50	matches	149308	matches
CGATTAGTCTGACTATACACCTGTGCATTT	149312	50	matches	149312	matches
CGCTAAGACCGTTAGCTTTACGTAGTGCTG	149312	50	low_coverage	149312	matches
CGCTGCAGATTTAACTGTTAAAACCGTTTC	149326	50	matches	149326	matches
CGCTGGCAAGTAAGAGTTATCCCGCTGACA	149309	50	matches	149309	matches
CGGTTTAACACGCTCGCATAGTTCGTACTC	149328	50	matches	149328	matches
CGTCATTCATGTTCTCATAGGTAGTACTA	149326	50	matches	149326	matches
CGTCGTTAGCTCTTCTTTCGACGTGGAGAG	149327	50	matches	149327	matches
CGTTGTTCCTGTTATCTAGTTTCGTATCGC	149324	50	matches	149324	matches
CTAGCTAGACGCTTAACTGTTCTTTGCTGG	149312	50	matches	149312	matches
CTCACCCGCATTGTGCAATCGCTGCGATAA	149317	50	matches	149317	matches
CTCCTTAAGCTCACTCCGGGTTCCAGTCCT	154030	48	matches	154030	matches
CTCTAGTTCTCCTTGCGGCTCCTTACTGGG	149305	48	matches	149305	low_coverage_mm
CTGGATGCACTAATTATTATATAGTATAGG	149327	50	matches	149327	low_coverage_mm
CTTACCGAGCTTGGTTGGTCCACCTATACG	149308	50	matches	149308	matches
CTTAGGAATGAGTCGAGGAACGGTGTTGCT	149322	50	matches	149322	matches
CTTGTTGACCCTCTTCCCGCGAATGCTCCC	149305	48	matches	149305	matches
CTTTCTAACTTGTTCACAAGCTTGGACTAA	149315	48	matches	149315	matches
GAAAGTGCATTATCGGGCCCGAATACCGTA	149321	50	matches	149321	matches
GACAATAATCGGCGCTCCGCGGCTCTGATC	149328	50	matches	149328	matches
GACGGTATTAACTTTACCCATCTAGGCCTA	154030	48	matches	154030	matches
GACTCGCCTTCGTTATAGTGACTCCAACGA	149304	50	matches	149304	matches
GAGGGGTAGCGCTTCTCTAATGAATAGTAT	149324	50	matches	149324	matches
GAGTCAACACTGGACGGGTCTTTATCAGAT	149324	50	matches	149324	matches
GAGTGCAAGCTCTGTGGATGTGATGATCTA	149307	49	matches	149307	matches
GAGTGCCGACATATCAGCTGTACGTTTCAT	152987	50	matches	152987	low_coverage_mm
GATATGGATCTGTTAACTGTTGCTAGCACT	149315	48	matches	149315	matches
GATCACACGTAATTTATGGCTACATTTTAC	149328	50	matches	149328	matches
GCAATCGTTATATAGCTATGTGGGGTATTA	152987	50	low_coverage	152987	matches
GCACACTAGGTACGGTGAGGCTGCTCCGCT	154030	48	matches	154030	matches
GCAGGTTCTATTATCCGATTACAGTAAAGC	149327	50	matches	149327	matches
GCAGTTTTTTTCCCGCGGGTTTTCAGCCCT	154030	48	matches	154030	low_coverage_mm
GCCTTGCATTGCAGCAGGTGAGTTGCACTA	149315	48	matches	149315	matches
GCGAATTTTATGTCTTACATTGGAACCCTC	149319	50	matches	149319	matches
GCTATCTGGTTTTTGTATATCTGAACCAGT	149327	50	matches	149327	matches
GCTGGCAGCGCATCTTAGATTTTCTATGGA	149322	50	matches	149322	matches
GCTTAATCTGATACCAACGCGAATTTTCCA	149312	50	matches	149312	matches
GGCACACCTTCTTGTTATGTTTTACCCAAA	154030	48	matches	154030	matches
GGCAGTGTTATGATTAGATGTGTCTCTGTT	149322	50	matches	149322	matches
GGCTGGGTTGTGTTTTCGCGGTCCGTATCC	149315	48	matches	149315	matches
GGGACTAACTTAGTTTCCCTGTAAATGCTGT	152987	50	matches	152987	matches
GGGTACTTTACTACACTTAACGTCATTGAG	149316	49	matches	149316	matches
GGTACAATATGAAAGGGTCAATTTTTGTCA	149308	50	matches	149308	matches
GGTATATATGTTCAACGAGTGATTTGACAT	149315	48	low_coverage	149315	matches
GGTGTAGGTAAAAGGGACAAATTATTTCCA	149308	50	low_coverage	149308	matches
GGTTCCGGTCTCAAGCTTATCATCCAGCCA	149327	50	matches	149327	low_coverage_mm
GGTTGCTTTCCAGTTATTTGCAGACAACCT	149314	48	matches	149314	matches
GTAACTTATGTTGCTAAACGTGGTGATGAC	149318	50	matches	149318	matches
GTAAGACCACTTGGCGTGTGCCTATCATTT	149319	50	matches	149319	matches
GTAGGTTGCTCATTTAGTTAATCATATAAT	149316	49	matches	149316	matches
GTAGTCGTGACGACTAGTCGTTCGCAACTT	149308	50	matches	149308	matches
GTAGTTTGGGTCCCAGCTACGTTGTGATTG	149315	48	matches	149315	matches
GTATCCGAACAGCTGAAACTGGTCCCATCG	149310	50	matches	149310	matches
GTCAGGAGTTCTTACTCTTGTCGGACTTGT	149327	50	matches	149327	matches
GTCAGTTACGCAACTAGCGTGCCGACATTA	153953	48	matches	153953	matches
GTCCCAGTACTAACTAACATTGCGCATTGA	149309	50	matches	149309	matches
GTCGTAAATTAGATCTTCCGCTTTATCGCA	149326	50	matches	149326	matches
GTGTCTTGTAATGATTTATGTGATTTACAA	149308	50	matches	149308	matches
GTGTGATCCGGGTTTAAGTAGATTGCGAAC	149310	50	matches	149310	matches
GTGTTCAATAATATCCTTCTTCTTTCAGTC	149321	50	matches	149321	matches
GTGTTTCTTATTTCATTATTTCTTTTTCG	149327	50	matches	149327	low_coverage_mm
GTTATTACCCGCGCTTTACCGGGATACCAG	149313	50	matches	149313	matches
GTTCTGTTTGGCTCACTTTTGGTAACAACA	149310	50	matches	149310	matches
GTTGGGCTGTTTTTAATGCACGTATAGATA	153184	48	matches	NA	NA
GTTGGTTATTATTGCCATCTTCCGAGTTAT	154030	48	matches	154030	matches
GTTGTTCGAACGGAAAATTAGTGAACTTAG	149327	50	matches	149327	matches
TAAATAAAGATGGAGGGATCTAATAAAACC	149313	50	low_coverage	149313	matches
TAACCGGTTTAATCCATTCGTTGATGTTTA	149311	50	matches	149311	matches
TAATAAGGTGAATTGGGCGCGGGCCCCGCC	149307	49	matches	149307	low_coverage_mm
TAATGTCTTCACAATAATGGTAGTCACAAG	149328	50	matches	149328	matches
TACAAATGGTTCATGTTTCGGGAAGCTTGC	154030	48	matches	154030	matches
TACACCATGAGTCCATAGTGATAAAATTAA	149312	50	matches	149312	matches
TACCTAATCGGATGTTAGGGATGCCGACGA	149326	50	matches	149326	low_coverage_mm
TACGACCAACCTAATCTAAGGGTTAGGTTA	149328	50	matches	149328	matches
TACGATATCAAATTGGGTAATTATTGTGTT	149316	49	matches	149316	matches
TACGGTGCAGTAGTTTTGGAGTTGGTCATC	149327	50	matches	149327	matches
TAGAAATCTTCTGCGGATTCGAGAGATCGG	149328	50	matches	149328	matches
TAGACCGTCCTGGTGTTCCTTTTTGTTCTA	149314	48	matches	149314	matches
TAGGGTGCGACGGGTGATATTCCTTGACG	149305	48	matches	149305	matches
TAGTAAAATTGGTAGTGGGGCATGTCCTGA	149312	50	matches	149312	matches
TAGTACGGACCCAGACTACTGTTAATACAT	149311	50	matches	149311	matches
TATAAGCGGGGCATTGGAGTCTAAAGTTTG	149304	50	matches	149304	matches
TATGCTTGGTCAATATGTTAAAATACTTAG	153173	48	matches	NA	NA
TATGTTTTGGCAACTGGGGGATGGGAAAAC	149309	50	matches	149309	matches
TATTAATGTATAGGCGGCGTGGGCAATAGG	149314	48	matches	149314	matches
TATTATAATGAGGACCGCGAGTTGAGCTCT	149322	50	matches	149322	matches
TATTATGTGCACCCAATTTCAACCCCCTTG	149319	50	matches	149319	low_coverage_mm
TATTGTAATCTCTTAACCTCCGCCAACGCA	149307	49	matches	149307	low_coverage_mm
TATTTAGTCTTAATAGATAGGGTGTCTTGC	149327	50	matches	149327	matches
TCATAACCCGTCTTTTAGTTTTATATCCCT	152988	48	low_coverage	152988	low_coverage_mm
TCATCATGTAGTGCTTTCTTCGAGAACGCT	149324	50	matches	149324	matches
TCCCTTCCTGTTATTGATGCGCGGGGCACG	149321	50	matches	149321	matches
TCCGCGCGTAAGTATGAGCTTGGAACACCA	149313	50	matches	149313	matches
TCGTGACAGGTTATCGGTCGCCGTGATGT	149328	50	matches	149328	matches
TCTAGTAGAAACCTAGTTTCAGAGTGCCTA	149314	48	matches	149314	matches
TCTATCCGTTCAAATACCCCATTCATCCGA	149324	50	matches	149324	matches
TCTCACAAGGTGGCCACAAGTACGTGCTCA	149310	50	matches	149310	matches
TCTGTCGGGTTGGAGAATCCAGTATTCTTA	152988	48	matches	152988	matches
TCTTAAGTTCCGCAGGATCGTTTGTTGTCC	149313	50	matches	149313	matches
TGAGACCCAAATGCATGGGGCTCTAATAAA	154030	48	matches	154030	matches
TGAGTTATTTATGAGGTCGTACGTCCGCTC	149322	50	matches	149322	matches
TGAGTTCGATGCGGGTTCAAACCTGTCCGT	149327	50	matches	149327	matches
TGATACCGTCAGCTGCAACGTCCTCTGCAG	149309	50	matches	149309	matches
TGCCCGATTTCGTCGGATCTTATGTATAAA	149304	50	matches	149304	matches
TGCGACCGGTGCAGGTCCCGACGTTTTTTA	149322	50	matches	149322	matches
TGCTCCCTCAGAGGCTCAAGCCTTTGGTCG	149327	50	matches	149327	matches
TGCTGCACTGGTCTGTGGTACTTTACCCAT	149328	50	matches	149328	matches
TGGCGACTTCTAATTTCACGAAATGCTCGT	149326	50	matches	NA	NA
TGGTAAGTTTCACAAGATGCTCCCTTGCTA	149309	50	matches	149309	matches
TGGTCTAAGGTCACAGCTGTCCAACGTATA	149315	48	matches	149315	matches
TGTCGTACGTATCGCGTCTCTGTGTCGTC	149322	50	matches	149322	matches
TGTGTACTGTAGTTGTCTGAGGAACCTTAA	149326	50	low_coverage	149326	matches
TGTTATCTCTTTGCGCTCTATTGGCCTTAA	149319	50	matches	149319	matches
TGTTGGCGTTTCCTTTATAATAATTTAGGC	149326	50	matches	149326	matches
TGTTTAGCGGATTCAATTGACTTTGGTGCA	149327	50	matches	149327	matches
TGTTTATTAAGGGTTGTTACGAAATCTAAT	149308	50	matches	149308	matches
TTAGCTTTTATTTATCTTTATTACTCAGGT	149327	50	matches	149327	low_coverage_mm
TTAGTTAACTGTATCGGCAACTGTATACAA	149327	50	matches	149327	synonymous
TTATCAATTTAATTTAAAGGTTAGTATAAG	149315	48	low_coverage	149315	matches
TTATCAGACGTCCTAGCCCGGTTCGCCTTA	149324	50	matches	149324	matches
TTCCTCTACGTTATTTTGTTAAATCATTCC	149312	50	matches	149312	matches
TTCGTACCTGCATATCCTTGATGTGCACGG	149305	48	matches	149305	matches
TTGATCCCAGGGCCCTGATTTCAATCATAT	149311	50	matches	149311	matches
TTGATTAGATGCTTTACCTTGTATGTAATT	154030	48	matches	154030	matches
TTGGTTATAGGCGTCTGCCGCAGGTTTGCC	149304	50	matches	149304	matches
TTGTAACTGCCTGTGAAAATTCTAATAAAA	149328	50	matches	149328	matches
TTGTACATGATTATCGGCGCAAGTTGTCGA	149321	50	matches	149321	matches
TTGTATTGTGGCATTTGAAATTTGTAGATG	149328	50	matches	149328	matches
TTGTCGCTGCATGGCGCCATATTTACAAAA	149318	50	matches	NA	NA
TTGTGTACTGGATGCCGTAGTGCCTAGACG	149311	50	matches	149311	matches
TTGTTTGGGTATTCGTTGTTAACATCAGGT	149322	50	matches	149322	matches
TTTAATATTAATGTTAGTTTCACCATGTAC	149315	48	matches	149315	matches
TTTAGCCCGATGTAATTTCTCTACTTAAGC	152988	48	matches	152988	matches
TTTCGATCCGCTTTCTACTGGAGATCTGTT	149326	50	matches	149326	matches
TTTTCCTGAATCAGGTCTCAGAATTTTTTT	149310	50	matches	149310	matches
TTTTGGTTACGATAGATGTTTAGATAGTCT	149307	49	matches	149307	matches
TTTTTCTTCCTATAAGACCTCACTGTTAGA	149311	50	matches	149311	matches
TTTTTGTCTCAATTGTACTCTCTGCAAATT	149305	48	matches	149305	matches
GTGACGAGTCCAACTCAAGCAGTTTTTTTT	NA	NA	NA	149325	matches
CATTTTTGGGTCGATTTTTGATATCCATTTTT	NA	NA	NA	149307	synonymous
TCTTCGTTTGCCCTTCTCTTTGCAATTTTT	NA	NA	NA	149326	matches
CTTAGCTCCACAAACTACAGGGCGTGTTTT	NA	NA	NA	149313	matches
CCCGGTTAAGCATGCTGTAATATCTGTTTT	NA	NA	NA	149305_S262F	missense
GTGATGAGTTGAACTCAAGCAGTTTT	NA	NA	NA	149325	matches
GTGACGAGTCCAACTCAGACGATTTT	NA	NA	NA	149325	matches
GTGGGTCGTTTCAGACCGATCCTCAATTTT	NA	NA	NA	152987	matches
TTTAGTGCATCATCGCCGTCCTTCACGTTT	NA	NA	NA	149323	matches
TAACGATCAGAGATAACAGTGTCTTT	NA	NA	NA	149320	matches
TTTTTGACATTATTTACAATGACTTGCTTT	NA	NA	NA	152987	matches
TTGAATCTTGCTGCTGGCGACATTTACTTT	NA	NA	NA	149323	low_coverage_mm
ACTCACTATGTTTTAAGCAGCGTTAACTTT	NA	NA	NA	153175	matches
TAATTCAATGCCGTTCCATTAACTTT	NA	NA	NA	149307	low_coverage_mm
TACCTTGAATTAGTTGACGAGTGTTTATTT	NA	NA	NA	152988	matches
AGTTATCCCCATTCCTTAGGGCGTGCATTT	NA	NA	NA	153953	matches
TAACATTAGTGTCTTCGTACATTGGAATTT	NA	NA	NA	149327	low_coverage_mm
ACGGGGACGTCTTATTTACGTATTGTTGTT	NA	NA	NA	149310	matches
CCAGGTCTGTAGATAATTTCGGATTGTGTT	NA	NA	NA	149325	matches
TGAAGCGCACCTTGTTATGTCATTACTGTT	NA	NA	NA	149315	matches
CTCTACTTGTGCCGGTTCGCTCGTTATGTT	NA	NA	NA	149323	matches
TTGAATTCGCTTTCTCTGGAAATATGTT	NA	NA	NA	149326	matches
TGAGGCTTATCATATTTCTCTGACTTGGTT	NA	NA	NA	153184	matches
GCCTAGACATAACTTATCCAACGATGGGTT	NA	NA	NA	149312	matches
TGTGGTTTCCATTTTAATTTTGAGTCGGTT	NA	NA	NA	154030	matches
CATCTTGTCGCATTGAGTCAATACTAGGTT	NA	NA	NA	152986	matches
TCGCTATCACATTCTGAGCGGTCTGCGTT	NA	NA	NA	149325_E1Q_L32V	missense
GTCCAAGGACCTGATACAAATTTGGGCGTT	NA	NA	NA	149323	matches
ATGTGACGAGTCCAACTCAAGCAGTT	NA	NA	NA	149325	matches
GAAATTTAGCGGTTTAACTACATTACAGTT	NA	NA	NA	149320	matches
TAAAGTACAATAAAGGTCTTGCAAGTT	NA	NA	NA	149320	matches
TACTTCTTTGTTATATGCTCCTTATTTCTT	NA	NA	NA	149320	matches
TCCGGTGGATATTTGGTAAAAAAATTTCTT	NA	NA	NA	149315	matches
CATTTCGAAATCACTTTGTGGGGGCGTCTT	NA	NA	NA	149323	matches
TCATTTGAAATCACTTTGTGGTGCTT	NA	NA	NA	149323	low_coverage_mm
TCGCCCACTAAGAGGGAACTTGTATAGCTT	NA	NA	NA	149308	matches
GGTTCACACAATGTTGAACTAAGGTGCCTT	NA	NA	NA	149320	matches
CGTGCTAGATGCAGTATAGGGACGTATATT	NA	NA	NA	153955	matches
TTTTGAATTACAATAAAGGTCTTGCAGATT	NA	NA	NA	149320	matches
CGTCCTTTTACTTACTATAGACGTCTCATT	NA	NA	NA	153175	low_coverage_mm
GTCTGCCGTTTCTGATAACACGACAGCATT	NA	NA	NA	149311	matches
TGTGATTTTTGTTATGAGAACAACGAATT	NA	NA	NA	153173	low_coverage_mm
TTCTTTACCAGTGGTCTATTGCAATT	NA	NA	NA	152986	matches
TCTTTACGTCAGCCGTCGTCTATTGCAATT	NA	NA	NA	152986	matches
TCTTTATGCTAGCTGTTGTTCATTGCAATT	NA	NA	NA	152986	matches
GTGTCGAGCTTGCTTCATTTTTTTCTTTGT	NA	NA	NA	152988	matches
GACCAGTAGATTTCCAATATAATTGGTTGT	NA	NA	NA	152987	matches
CGTTACTTATCATAACTCGTTATCTTGT	NA	NA	NA	149315	synonymous
ATCGTTACTTATCAGCGTCATCTTGT	NA	NA	NA	149315	synonymous
CGTTACTTATCAGGGCCCCCGTCATCTTGT	NA	NA	NA	149315	matches
TGTGGTTTGTTGACAGTTATTTAAACTTGT	NA	NA	NA	154030	matches
TTTTTTAAGATGTTGTATACCGCAAATTGT	NA	NA	NA	149305	low_coverage_mm
CATCATTACCAATTGAGGGTCTGTGT	NA	NA	NA	152986	matches
AAAAGTAAAAGATTGCAGTGCAGCCAGTGT	NA	NA	NA	149325	matches
TGATCTCATCACCAATTCGAGGTCTGT	NA	NA	NA	152986_Y12D	missense
GTTTACAGATCATGGGATGCCTGAAACTGT	NA	NA	NA	149325	matches
TAGATTCCGTATGGTTTATCGTCTTAATGT	NA	NA	NA	153173	matches
CCGCTAGTTTGCTTTCGGTTTAACGTTGGT	NA	NA	NA	149315	matches
TGAACCTGGCTGCTGGCGACATTGGT	NA	NA	NA	149323	synonymous
GACATCTTACAGTGTTTCTGACTCAGTGGT	NA	NA	NA	149320	matches
CATCTCATCACCAATTCAAGGGCTCCTGGT	NA	NA	NA	152986	matches
TTGCATTCAGTACTGGAACATTGTTATGGT	NA	NA	NA	152986	matches
ATAGTATTGGTTTTTCCCCATGAGTGAGGGGT	NA	NA	NA	149312	low_coverage_mm
ATATTTGGCTTGATGAAGTGAGGGGT	NA	NA	NA	149312	matches
ATATTCATATCCACCAAGTGAGGGGT	NA	NA	NA	149312	matches
TATTCATACTGTTGGGTATCATCGGT	NA	NA	NA	149321	matches
ATTATCATTCCTGTTTCGGGTATCATCGGT	NA	NA	NA	149321	matches
ATTTAGCTTTTATTTATTACTCAGGT	NA	NA	NA	149327	low_coverage_mm
TTGTTTGGTATTTTTGCTCCGTTAACATCAGGT	NA	NA	NA	149322	synonymous
AATATGTCCCCGGATTTGGAAAAGGT	NA	NA	NA	149323	nonsense
CTCTTTTAGAGTTAGCTGTTCGTCCGTCGT	NA	NA	NA	153953	matches
TCTATAGATTCGCTCTAACTATAGGCTCGT	NA	NA	NA	152986	matches
TTAAATTCGGTTCAAGCGGTTGTCCCTCGT	NA	NA	NA	152988	matches
CGTTATAGAAAGCCTCCGCGGCTGTATCGT	NA	NA	NA	149313	matches
GGAGGCACATTCCGGTTCAATTCGTTGCGT	NA	NA	NA	149311	matches
TTATATGAATATAGGTCGAATTCTCGGCGT	NA	NA	NA	153177	matches
TTTTTAATGAGTATGGTGTTCATAGTACGT	NA	NA	NA	149305	synonymous
CAAGACTGACCTGAATACTCTGACGT	NA	NA	NA	149320_L45S_L46S	missense
GCCATGTGTCCCGAGGGGTCGCCTTAACGT	NA	NA	NA	149315	matches
TGCTTAGAGGCCGAGCAGCCTAGTAAACGT	NA	NA	NA	149320	matches
ATTCCCGCAATTACCTTGTTTTTACTTAGT	NA	NA	NA	149305_S262F	missense
ATAGTGATATAGATGGTCTTCTATAGT	NA	NA	NA	149323_L14P	missense
AGTGCGAAGATACAATGGTCTTCTATAGT	NA	NA	NA	149323	matches
TCATAAAGCATACTCCAGCGGTTTAGCAGT	NA	NA	NA	149328	matches
AAGGGCTCATCCACAGAATAGTCGCTAAGT	NA	NA	NA	149325	matches
CAAGACTGACCTCAGACTGACGAAGT	NA	NA	NA	149320	matches
GTGAATTTTATGTCTTACATCTGAAAGT	NA	NA	NA	149319_M1L_C198G	missense
GTTTTCACTAGTTCTGGGATAAAGAAAAGT	NA	NA	NA	149312	matches
CTTATTTGCCTCATTTCACCTTATGTTCT	NA	NA	NA	149315	matches
TCCTGCGTAATCTTACTGTCTATGGGTTCT	NA	NA	NA	154030	matches
GAAATTTAGCGGTTTAACCGTCGGTTCT	NA	NA	NA	149320	matches
CCGAGATTGGATCGGTTACATCCTAGTTCT	NA	NA	NA	149314	matches
ATATGTTTGGCCAGTTACCCGCAGTTCT	NA	NA	NA	149310	low_coverage_mm
AATGTTTTGCTGTTTACAGCAGTTCT	NA	NA	NA	149310	low_coverage_mm
TATAATGTTCAGTTCACAGCAGTTCT	NA	NA	NA	149310	matches
AATGTTGAGCATTACCACAGCAGTTCT	NA	NA	NA	149310	matches
CCGATTTATTCTTATACGGTCAGTTATTCT	NA	NA	NA	152986	matches
CATTGGTGTGGAATAACACGTTCGCATTCT	NA	NA	NA	149312	matches
CCGATTATTCTTATGGTAGGTTCTCT	NA	NA	NA	152986	matches
ATATTTGGTCTTAATTCAACTCACTCT	NA	NA	NA	149323	matches
CCCCTAAGTGTTCGAAAGTCGATAATATCT	NA	NA	NA	149314	low_coverage_mm
TGTAATGTTGTTGACGGCGACTTTTCATCT	NA	NA	NA	149314	matches
ATCCCAACCTAGCCTGTTGGCCATCT	NA	NA	NA	152986	matches
CCCAACCTAGCCTGCCCTTAGGGCCATCT	NA	NA	NA	152986	matches
GTATTGGCTTTAATCGCGATTCCGCCATCT	NA	NA	NA	149323	matches
TATCCCACCCAAACTGAACACGAAACATCT	NA	NA	NA	153177	low_coverage_mm
GACCTAGGCCCACTCAGGACAACAGTTGCT	NA	NA	NA	149319	low_coverage_mm
ATGAACTAGTAGGAGCCGAAAATGCATTGCT	NA	NA	NA	152986	matches
ATGGCTAATGGCGGTTATGAAGGTCGTGCT	NA	NA	NA	152986	matches
CGAGCGTATTTTCATAAGCTGTTCTCTCGTGCT	NA	NA	NA	149320	low_coverage_mm
AGTTGTTCAAAATCGGATCACCTCTCTGCT	NA	NA	NA	149316	matches
AGGCTAGTTGGTTTTATGATGTTAGTGGCT	NA	NA	NA	149326	matches
CTCGATAGATATTTAAACGTTTCCATGGCT	NA	NA	NA	149323	matches
ATTATAACTTTAGCAGAAATGTTGAAGGCT	NA	NA	NA	152986	matches
TCTTCAGTCTAATATTGAATCTAAAGTCCT	NA	NA	NA	149325	matches
ACCCTAGCTAGTAGACTCCTGACTGATCCT	NA	NA	NA	154030	matches
GATCAATATGTTAACTGTTGCTAGCGCCT	NA	NA	NA	149315	synonymous
ATATGGACATTGCTAACTCTCTGTGTCCCT	NA	NA	NA	149310	matches
TTAATCTTGCTGTGGTGATATTGTACCT	NA	NA	NA	149323	matches
GTCGGAGGTAGCTTTGGCATTTTTGACCT	NA	NA	NA	149320	matches
TCGCTATCACATTTCTAGCCGGTCGGACCT	NA	NA	NA	149325	matches
TCGTTCCTTATGGCTGCGAATTTTCGCTGCACCT	NA	NA	NA	149323_L14P	missense
TTGAACCTCTGCCTGCTGGCGAGATTACT	NA	NA	NA	149323	matches
ACTTCTTTGTTTCCAGTTGTGAGGTGTACT	NA	NA	NA	149323	matches
ATATGAGGATGGTCGCGGTCTAAAGCTACT	NA	NA	NA	149314	matches
ATATTTGGTTGGCATTGTGATTTGCCTACT	NA	NA	NA	149323	low_coverage_mm
ATATTTGGTCTTAATTGCGATCCGCCTACT	NA	NA	NA	149323	matches
TATATTCGTCAGTGATCATAATTCTTGACT	NA	NA	NA	153184	matches
ATATTTGGTCTTAATTTGGCTTATTGCTGACT	NA	NA	NA	149323	synonymous
AAGATTGTTTCGAGAGCTTACTACGTCACT	NA	NA	NA	149318	matches
TTGAACCTGGCTGTGGCTATTTAACT	NA	NA	NA	149323	low_coverage_mm
GGAGCGCAATCTGAGTCATAAAACACAACT	NA	NA	NA	149316	matches
TACCCGCTGATATGTAATCATGACTAAACT	NA	NA	NA	149305_S262F	missense
CCGAATGAGATATCTGCAATCTAGAAAACT	NA	NA	NA	149308	matches
GTAGAGAGTGGGCTGGACTTCTGTTAT	NA	NA	NA	149326_Y103D	missense
TCGATATTTTTTTGTTTATACTTTGGTTAT	NA	NA	NA	152986	matches
GTACAGAGTGGCTCGCGGATTTTCGGTTAT	NA	NA	NA	149326	matches
TTAAATACAGGGCCCTGATTTGATCATTAT	NA	NA	NA	149311	matches
ACTTTGTATATGATTGTAAGCTGGCTGTAT	NA	NA	NA	149316	matches
GGCTATATTCTATTGTTATCTTGCTAGTAT	NA	NA	NA	149305	matches
GAGAGTATACTTCTTCAATGAATAGTAT	NA	NA	NA	149324_K30R	missense
ATTTTAATAGCGCCTATCCGCAGTAT	NA	NA	NA	149327	synonymous
AATGTTTCACCATACCACAGCGGTTCTAT	NA	NA	NA	149310	matches
ACTAATTTGCTCCAATTGTATTCTCGCTAT	NA	NA	NA	149325	matches
TTGATCCCGATGCTCGGACTTCAATTATAT	NA	NA	NA	149311_S7P_L8P	missense
TTATTTCGATGCTGATTTCAATCATAT	NA	NA	NA	149311	matches
GAATCCCATTCCAGGGCCCTGATTTCAATCATAT	NA	NA	NA	149311	matches
CCAACCTCACCTACCCTTGGCCATAT	NA	NA	NA	152986	matches
CCATAGTTTAACTTACGAAAATTAGGTGAT	NA	NA	NA	149315	matches
AATCGATGATCGTGGTAGAAAACGCTGGAT	NA	NA	NA	149312	matches
ATTATCATTCCTGGGTATCATGGGAT	NA	NA	NA	149321	matches
CATTGTGGGAATCCGTGCATTCTATAAGAT	NA	NA	NA	154030	matches
AGGACATGCTATTTTTTGTGTCTCAT	NA	NA	NA	149320	matches
CCGTATCTCACCGTAGCGGCCATACTGCAT	NA	NA	NA	149327	matches
ATTGCTGCACTGGTCTGTGATTCCAT	NA	NA	NA	149328	low_coverage_mm
CCCAACCTAGCCGTACCCCTCAGGCCAT	NA	NA	NA	152986	matches
CTTAATAGCTAGGAATGCATGCTGATACAT	NA	NA	NA	154030_S283F	missense
TCATGCAACCAGACTCTGTTAATACAT	NA	NA	NA	149311	low_coverage_mm
TAGTACTATGGAGATGACTGTTAATACAT	NA	NA	NA	149311	matches
TTAGTACGAACCAGATGTTAATACAT	NA	NA	NA	149311	matches
AAATTCTTCGGCGTGTACGGCGGGAGTAAT	NA	NA	NA	149314	matches
TATCGGTACCATGGTGTTATTTCTTTGAAT	NA	NA	NA	153174	matches
GGTCGTTATATGGATTCAAGCATGAGGAAT	NA	NA	NA	152986	matches
TAACTAACGTGGTCGATGGTACCCCGCAAT	NA	NA	NA	149313	matches
GTGCGCAAGGTTTCATAGCGATCTTACAAT	NA	NA	NA	149328	matches
TAAATTCAACATCGCGCGCAGCATTACAAT	NA	NA	NA	153173	matches
GCACACAGTCAGTATCCCCGTCCCTAAAT	NA	NA	NA	149326	low_coverage_mm
TGTTGGGGTAGCTTAGGGCCTCTCTGAAAT	NA	NA	NA	149327	matches
TTGCCGATCTTATCGGTCCCGAGTTTTTG	NA	NA	NA	149320	matches
GTTTTGCTGTTCTGGATGAGCATTTTTG	NA	NA	NA	149320	matches
CTGCTGTGAACACGTCGGTTACTATTGTTG	NA	NA	NA	149323	matches
CCGGACGGGGTAGTCTCTGAAAAGGGGTTG	NA	NA	NA	149315	matches
TTGTAAGAGCATTCGCTTTTTTTGACGTTG	NA	NA	NA	149328	matches
TCCATAGCAGGTGAGCGGCAAAGGCATGGCCTTG	NA	NA	NA	149310	matches
AAACTTACTCTCCGATTCAGTACTTG	NA	NA	NA	149304	matches
CACTTTAACGCCGTGCTGTTCCCATACTTG	NA	NA	NA	149316	matches
GTGACTCGTTCACCATTTCGATCAAACTTG	NA	NA	NA	149307	matches
TCTTCACGGTGATGTTTGATAAACCCTGTG	NA	NA	NA	153953	matches
TTTGCGGTTTTTTTGGGGCTGGAGTTAGTG	NA	NA	NA	152986	matches
GTTGCAGCTTGGGGCTGGAGTTAGTG	NA	NA	NA	152986	matches
CCTTGTGTTTAATTTATGGTGTAGGAAGTG	NA	NA	NA	149326	low_coverage_mm
TTCTGTGAGACGTTGTGAAGCGTCATTCTG	NA	NA	NA	149319	matches
ATTGTTAACTGCCTGTGAAAATTCTG	NA	NA	NA	149328	low_coverage_mm
GTGATATAATCGGGCTTGAGCAGAAATCTG	NA	NA	NA	149325	matches
TTTTGTGAGTTTTGGGGCTGGAGTCAGCTG	NA	NA	NA	152986	low_coverage_mm
ATTTTGAAAAGTAGATTTTTGTTTTTACTG	NA	NA	NA	149316	matches
TATTTTACTTCGGCATGGGCAGGGTTACTG	NA	NA	NA	149318	matches
GAGCCTCTAGGACTCAAGGTTGTCGTACTG	NA	NA	NA	149328	matches
ATGTTTTGGGTTTTCATTGGTAACGTACTG	NA	NA	NA	149326	matches
TCCTGCGTCTTGAGACTAGTACATTGACTG	NA	NA	NA	149307	low_coverage_mm
CTTGTGTGACTAGGGGCAGCCTTCTAACTG	NA	NA	NA	149318	matches
TAATGTCTTAGATAGGATTTTTTATG	NA	NA	NA	149310	matches
CGTTTTTGTCTCCACATGTTATACGGTATG	NA	NA	NA	149307	matches
GGGCTATTCCTAACCCTCTTTGTGAATATG	NA	NA	NA	153955	matches
GGTGATCCCTACCCTTTGTGAATATG	NA	NA	NA	153955	matches
ATTACTGCAAGTCGCCCATAGGTGAATATG	NA	NA	NA	149316	matches
ATAAGGCGATCTTATGGATTCCGTTTCTCTGATG	NA	NA	NA	149319	low_coverage_mm
AATGAGCAGATTATCTCACGTTTACTGATG	NA	NA	NA	149319	matches
GCATTGCTTGCGGCAAAGGTTTTTGGGATG	NA	NA	NA	149309	matches
ATAGGGCGCGGCCATGATGGGTACAGGATG	NA	NA	NA	152987	matches
TTGGCAAATTTACGTGGTCTGCAGACGATG	NA	NA	NA	149310	matches
AATATCTAGGGTGTAGTAGGTAGGTCATG	NA	NA	NA	149322	matches
TTCCCTTCCTGTTATTGATGTGCATG	NA	NA	NA	149321	low_coverage_mm
ATAGTGTACTAGCCAAATGCTTGCCATG	NA	NA	NA	149322	synonymous
ATAATAGTGTACTAGCCCAGGCTCGCCATG	NA	NA	NA	149322	matches
GTTTTGCTGTCTGGACGGGAGGATTTCTTTTTGG	NA	NA	NA	149320	matches
TTTAAACTGTTTCAGTAACAAAGCGTTTGG	NA	NA	NA	149327	matches
GTTTTGCTGTCTGGACGGCTATCTCTTTGG	NA	NA	NA	149320	matches
ACGCTTCATCTGTGTCCGATTTGTAGTTGG	NA	NA	NA	149309	matches
TAAGTGGGGTTTGTGAAAGTTAGCAGTTGG	NA	NA	NA	152988	matches
TTGCCATTTAAGTATCAAGGTATGTATTGG	NA	NA	NA	149313	matches
AATTTTAATGTTGTTACTTTACCACACTGG	NA	NA	NA	153174	low_coverage_mm
TAGTATGCGGGCCTGGTAACGGATGTATGG	NA	NA	NA	149314	matches
GAATCACCGTGGTTATGTTTATTATGATGG	NA	NA	NA	149327	low_coverage_mm
GGATCATGTCCCCTTTAATGGATAGTTGGG	NA	NA	NA	149316	matches
CACTGTGGGTCATGTTTATTACTATGGG	NA	NA	NA	149327	low_coverage_mm
GAGAGAGTTATCCATAGGCATTCTAATGGG	NA	NA	NA	149323	matches
CTCTTGAATGACAGTCACGTTCCTTTTCGG	NA	NA	NA	149323	matches
TATTAGTCATGCTACTTTTTGTGAATTCGG	NA	NA	NA	153953	matches
ACCGAGCTGCTACACCAAGTAAGGTCTCGG	NA	NA	NA	149311	matches
GTTGCTTAAATTTATTTGTACCGCGGGCGG	NA	NA	NA	149313	matches
GTAATCTCAACTTTCATAATCGTTTGTAGG	NA	NA	NA	149324	matches
ATAAGGTTGCTCTTAACGATTGTTATAGG	NA	NA	NA	149323	matches
CTTCCAGAGCAGCAGTGATTCAAAAATAGG	NA	NA	NA	153176	low_coverage_mm
TATTGTCTTTTCCTAATTAATGTAATGAGG	NA	NA	NA	149313	matches
AATTCTGACCCTTGCCAATTTGGAGG	NA	NA	NA	154030	matches
TGGACGTGCGATACATTTGCTGATTTCAGG	NA	NA	NA	149314	matches
GGCGTTGTTTTTATCTGTTCACACCCAGG	NA	NA	NA	149307	matches
TCGTATTGCAGAGGAGCTTTAATCTTAAGG	NA	NA	NA	149323	matches
CGGTGAAGTATCCGGATTTGGAAAAGG	NA	NA	NA	149323	matches
CAGTAGCATGTCCCCCGGATTTGGAAAAGG	NA	NA	NA	149323	matches
ATCAGTAGCATGCCATTTGGAAAAGG	NA	NA	NA	149323	matches
TACTTCCATTGTGATACATCTTGATTTTCG	NA	NA	NA	149327	low_coverage_mm
TTGGGTTGGTGGGGGCGACGGGCTGGTTCG	NA	NA	NA	153175	low_coverage_mm
CCAACAAGGATGTAGTATTTTCTTCG	NA	NA	NA	149320	matches
TCCATAGCAGGTGAGCTAGGTATGGCCTCG	NA	NA	NA	149310	matches
CGAGATGGTGTGTTATCAACTTTATTTGCG	NA	NA	NA	149309	matches
TTAGTCACCTTGCGGCTAGATACTGCTGCG	NA	NA	NA	149319	low_coverage_mm
TACTGCGTTCTTATCCGTTGGACCGCTCCG	NA	NA	NA	153955	matches
TGTTATTACCCGCGCTTTACAATCCG	NA	NA	NA	149313	matches
GATATATCATAGGATTTTTTTTTTACG	NA	NA	NA	149310	matches
AATATGTTTGAAATAAGATTTTTACG	NA	NA	NA	149310	low_coverage_mm
TATAATATGTTAGAATAGATTTTACG	NA	NA	NA	149310	matches
AAAAAGAGGATGCTGCGAGCGGGCTTGTAG	NA	NA	NA	149314	matches
TATAAGGTTGCTCTTAACTATTCTAG	NA	NA	NA	149323	matches
GAGATAGTTTTCGGTTTCTTACTTAGCTAG	NA	NA	NA	149316	matches
TTTTTCTCCTTCCTACTATCAGTCCCCTAG	NA	NA	NA	154030	matches
TCTTCTTCTGACTATCAGTCCCCTAG	NA	NA	NA	154030	low_coverage_mm
CGGTTGTTTCGATTTGGGCCCTGACTATAG	NA	NA	NA	153175	synonymous
TCGGTAGCCTAATAGAGGTTAAAGTGATAG	NA	NA	NA	153955	matches
TCACAGAATGTTTGTAGGTGTTAACGGGAG	NA	NA	NA	149315	matches
ACTATTGTTGCAATCCAAATTAATTTAGAG	NA	NA	NA	149310	matches
CTGGATGCACTAATTGTTCTGGTCTCAG	NA	NA	NA	149327_I42L_R45K	missense
TGTTGCTTAAATTTATTTGTTGGCAG	NA	NA	NA	149313	matches
GTAGGTGTTGTGAACTTAAGCATTAAGCAG	NA	NA	NA	149326	matches
TGACATTGCACGGTCGTACGTGAACGACAG	NA	NA	NA	149323	matches
TCATCCGTGCGCGTCGCTTTATATGTAAG	NA	NA	NA	149318	matches
CGAGAGAGTTATCGATAGGCATTGAAG	NA	NA	NA	149323	matches
AATGGTTTCACTAGCGTGGACCATCTGAAG	NA	NA	NA	149307	matches
TCAGTAGCATGTCCCCCATCTGGAAG	NA	NA	NA	149323	synonymous
TGCAGGTTCTATTATCCTATTACAAG	NA	NA	NA	149327_Q16H	missense
ATTATGTTATGATGCATTAAAATGTTAAAG	NA	NA	NA	149318	matches
CTCGCATAGACGTGGTTACGCGATGGAAAG	NA	NA	NA	153184	matches
GCTGTGTAGTACTTGCGGCTTACACGAAAG	NA	NA	NA	149313	matches
CTTATTTTTTTTGAACTGTCCCAGCAAAAG	NA	NA	NA	149315	matches
AACTATTGACAATAACAGTGTTTTTTC	NA	NA	NA	149320	matches
TGTGTCTCAATTTTGCGCTTGGTTTC	NA	NA	NA	149320	matches
GTGTTCTTAAAGATCTTTGCGCTTGGTTTC	NA	NA	NA	149320	matches
GTGTTGGTACTCCTTTGCGCTTGGTTTC	NA	NA	NA	149320	matches
ATATTGTAAAAATTGTTGCGCTTGGTTTC	NA	NA	NA	149320	low_coverage_mm
GTGTTCTTAAAAGTGTTCACTGGTTTC	NA	NA	NA	149320	matches
CCCAACAAGGATGTCGTATTTTTTTCTTTC	NA	NA	NA	149320	matches
CCTGCTGGAATTTACACAATGGATTATTTC	NA	NA	NA	149305	matches
TGCTGAACAAGCTGCTTCCTCTAGATTTC	NA	NA	NA	149323	matches
TGCTGACAAATGCTTTTCCTCCAAGATTTC	NA	NA	NA	149323	matches
GGAACTATGTTCGGAAGCATACTCCATTTC	NA	NA	NA	149314	matches
ATTTCATTAATAGAATAACGCGTGAATTTC	NA	NA	NA	149316	matches
TGTAATCGGTTGAGGAACAAGATTTGGTTC	NA	NA	NA	149315	matches
CGGAAGGCTTGGTGTGTTACATATTGGTTC	NA	NA	NA	149317	matches
CCTCACGTAGAAGGCTAGGGCAAAGAGTTC	NA	NA	NA	149305	matches
TACCCTGGAGGAGGTGAGTCAACTTTCTTC	NA	NA	NA	149307	matches
AAATCTACTCATTTTATCGTTTTATTCTTC	NA	NA	NA	149304	matches
TTTTTAGCTATTCTAAGATAGTTGGGCTTC	NA	NA	NA	149314	matches
TGATGGCTCCTCCATTGACTGTCTTACTTC	NA	NA	NA	149316	matches
GGGGTTTTTACTCATAGTATCAATTAATTC	NA	NA	NA	153177	matches
GGCAGCTTACTGCAGACATACGTTGTC	NA	NA	NA	149305_S262F	missense
ACATCAACTGCTGTATACGTTAGATATGTC	NA	NA	NA	149312	matches
GGGCAAGTCTACCGGCAGACATACGTCGTC	NA	NA	NA	149305	matches
TCTGCTGTGAACACGTCGGTTATCGTC	NA	NA	NA	149323	matches
AGTAAATAGTAATTTCTTTTCATTTCGCTC	NA	NA	NA	149307	matches
GTCGGTATGGAATGGAAGAGCAGCTC	NA	NA	NA	149323	low_coverage_mm
ATTTAGTTTTCCCATAAGGTATTATTCCTC	NA	NA	NA	149305	matches
GTCGGTATGGGAAATGGAGAGTAAGCCCTC	NA	NA	NA	149323	matches
GAATGTATCACGATAAGTTATTGCGACCTC	NA	NA	NA	149323	matches
TTGAACCTGGCTGCTGGTGCATCGTACTC	NA	NA	NA	149323	matches
TTTTACCAAGGGTTCTCTTTCATCATACTC	NA	NA	NA	149316	low_coverage_mm
TCAATTGTAATCGTTATTCGCTATACACTC	NA	NA	NA	153955	matches
CGCGGACCGGAGTGGTCCTCATATGTTATC	NA	NA	NA	149314	matches
TCTTGCGGATGTTTTTGTATGAAGATTATC	NA	NA	NA	149323	matches
TCTCCAATTCTGATATTATGTTTTTGTATC	NA	NA	NA	149311	matches
GGTGATTAGGTTTATTGCTCATGTTGTATC	NA	NA	NA	149314	matches
TGAAGGTGTTATTAGGTTATTTCGCGTATC	NA	NA	NA	149307	matches
TAAACCAGTTTAATCCATTCGTTGATC	NA	NA	NA	149311_D63N_Q64K	missense
TTGGGTTCTTGCTTTTGATTATATAAGATC	NA	NA	NA	153175	matches
GTACAATGCGAAACCCTCGTGTTTGC	NA	NA	NA	153955	matches
TATGGACAAGGTTTTGCAGGGAAGATTTGC	NA	NA	NA	153955	matches
ATTTGCAGTATCCGTTTCTCCGATTGC	NA	NA	NA	149309	matches
GGGATCGCGTTCTTGATCTCCTTAGTGTGC	NA	NA	NA	149307	low_coverage_mm
GGGATTGCGTTTCTATTCCCTCAGTGTGC	NA	NA	NA	149307	synonymous
TATTTAGTCTTGATCAATCGGTATCTGC	NA	NA	NA	149327	synonymous
TCCTTTAGTGACTTAGGCCTCATAATCTGC	NA	NA	NA	149323	matches
CATTGTTTCACCGGCTTATTAGATGC	NA	NA	NA	149323	matches
TACAGTACTTTTTCACGGCTTATTAGATGC	NA	NA	NA	149323	matches
GCTCGTTTTGGTCATCTAGTTTCGTATCGC	NA	NA	NA	149324_R116C	missense
GCTTGTGATTCGACCGTGCTTGCTATCGC	NA	NA	NA	154030_S283F	missense
GCCTGGCGATTCTACTGTCTCTGCTATCGC	NA	NA	NA	154030	matches
GCCTTATCCACCGTCTCTGCTATCGC	NA	NA	NA	154030_S283F	missense
GTATGACAATTAAAGCAAAATTTCCTCCGC	NA	NA	NA	149307	matches
TACGGTGACATTATTGTGTTAGCAAGCCGC	NA	NA	NA	152986	matches
AATAATCCTTAAGTCAAAACACTTGGACGC	NA	NA	NA	149325	matches
GCGGACCATCTCACGTCGTCCACGGTTAGC	NA	NA	NA	152986	matches
AGGACATGCGATCTTTTTTGTGCAGC	NA	NA	NA	149320	matches
CAGAATCTACCTAGTCTCCTAACGAAGC	NA	NA	NA	149320	matches
CAAGACTGACCTGAAGACTCCTAACGAAGC	NA	NA	NA	149320	matches
GTGTTCTTAAAAATATTTTTACACTGGTTCC	NA	NA	NA	149320	matches
TTCGACTCGCTGGCAAACGCGTCGCCTTCC	NA	NA	NA	153953	matches
TTACTTCGTTATATGCTCCTTATTCC	NA	NA	NA	149320	low_coverage_mm
TAACGGTCGATTGGAGCGCTCATTCC	NA	NA	NA	149326	matches
TTTTCTCAAAGTTCCGGAGGATTGTTTGTTGTCC	NA	NA	NA	149313	low_coverage_mm
CTTAAGTTCCGCAGGATTGTTTTTTTAGTCGTCC	NA	NA	NA	149313	matches
TCGGTTATTTATGAGGTCTGTACGTCC	NA	NA	NA	149322	synonymous
AACGATCAGAGATAACAGTGTTTTTTCTCC	NA	NA	NA	149320	matches
AACAATAGAGATGGCGTCTTTTCTCC	NA	NA	NA	149320	matches
TCACGTCATTACGCCGCATGCTTGGCCTCC	NA	NA	NA	149316	matches
TTTGATTCCTTAAGGACTATAGTAGACTCC	NA	NA	NA	149325	matches
AAAATTAAATAGTAGACTATTGCTCGCTTATCC	NA	NA	NA	149308_F158S_Y160D	missense
ATGAAGAATTTGAATCATGATTGCTCGCTTATCC	NA	NA	NA	149308	matches
AAAATTAGATCCATGATTGCTCGCTTATCC	NA	NA	NA	149308	matches
AAGCACGAGCTTATTGCAAGTATATATCC	NA	NA	NA	149315	matches
AAAATTATATTGATGATTGCTCATCC	NA	NA	NA	149308	low_coverage_mm
CTAGGCAGTTAAAGTCATTACCAGTATGCC	NA	NA	NA	149314	matches
TCGCTTTGCTCCGTGTATCCATATGTGGCC	NA	NA	NA	149314	matches
ATGAACTAGTAGGAGCCAAACGAGATCGCC	NA	NA	NA	152986	matches
ATGAACTAGTCTCAGAAGACCAAACGGAATCGCC	NA	NA	NA	152986	matches
TATGAACTAGTAGACCGACAATCGCC	NA	NA	NA	152986	matches
CAGAGCGTATTTTCATAAGCTGTTCGCGCC	NA	NA	NA	149320	matches
AGTAGTCATAGTGTTGGCTTAATGTTAGCC	NA	NA	NA	149313	matches
GAGGTATTAGTAGCTGTTAACATCTTAGCC	NA	NA	NA	153174	low_coverage_mm
ATGAACTAGTAGACCACAGAACAGAAATAGCC	NA	NA	NA	152986	matches
TTCTTTGCTCATACAGTTTTCGAAAGAGCC	NA	NA	NA	149316	matches
TTTTCTCGAGGGCGCGCCACGCCCTCAGCC	NA	NA	NA	149305	matches
ATGAACTGGTCAAGCCAACGAGAATCAGCC	NA	NA	NA	152986_Y24C_Q27E	missense
TTGTGGTAAAGCTCTCTGAAGAATTTACCC	NA	NA	NA	149305	matches
TCGTTCCTTATGGCTGCGGCTTCCGTTACC	NA	NA	NA	149323	matches
GGGATTTCTTGATACGTTGTCTAGTGGACC	NA	NA	NA	152986	matches
GGCTCGTTTGAGTAACTCGTACAACTCACC	NA	NA	NA	149318	matches
TTAAAACGCTAGATTTTGGCGAGATTGCAACC	NA	NA	NA	149323	low_coverage_mm
TTGAACACATTGGCGAGATTGCAACC	NA	NA	NA	149323	low_coverage_mm
TTGAACCTGGCTGCTGGCGAGATTGCAACC	NA	NA	NA	149323	matches
GTCGGAGGTAGCTTCTGTATTTTTCCAACC	NA	NA	NA	149320	matches
ATGTCGGAGGTAGCTTCTGTCCAACC	NA	NA	NA	149320	matches
CGAAACAAAACGAAAGTGAAAACCTTTTAC	NA	NA	NA	149317	matches
GATTTGTCTTGGTTTCAGTCCTAATTTTAC	NA	NA	NA	149317	matches
GTACGATCCGGAAACCCCTCGTGTCTTTAC	NA	NA	NA	153955	matches
ATGCACGATTGTAAAACCCCTCGTGTCTTTAC	NA	NA	NA	153955	matches
GCATCAACGAATCAGATATATATAGGTTAC	NA	NA	NA	149314	matches
AGGACATGCGATTCTTTTTTGTGTCTCTTAC	NA	NA	NA	149320	matches
TAGGACATGCGATTTGTGTCTCTTAC	NA	NA	NA	149320	matches
GTAAATCCGGAAACCCCTAGTATTAC	NA	NA	NA	153955	matches
CATATCCAGTGACTTAGCAAACCATCGTAC	NA	NA	NA	149307	matches
AAATTCGTGCATGCAGCCTTATTAAACTAC	NA	NA	NA	149316	matches
GCGTCGGAAAGGGGGTCTTTGTCATGATAC	NA	NA	NA	149323	matches
GCGTGGGAGAGGAATCTGTCATGATAC	NA	NA	NA	149323	nonsense
TATCGAGCCTACATAATGGGCCATGTTGAC	NA	NA	NA	149327	matches
TGCCTAATACACAAATGACCACATATCCAC	NA	NA	NA	149308	matches
GTGCTATTCGGGTTTAAGTACATTAAC	NA	NA	NA	149310	matches
GGTCGTTATATGGATTAAGTATGGCGCTAAC	NA	NA	NA	152986	matches
CGTCTGGGTGTTACCGTGGTGTTAACTAAC	NA	NA	NA	149309	matches
TAGCGTGCCGTGTGGTTCTTTGTTTTGAAC	NA	NA	NA	149323	matches
CCAGTCGATGCCTAATTTACCAGCCGGAAC	NA	NA	NA	149316	matches
GTGCTATTGTAATTTAAGTAGATTGCGAAC	NA	NA	NA	149310	low_coverage_mm
GTGTAATCAGGTTAACAATCGCGAAC	NA	NA	NA	149310	matches
CAGCTCCGCTACACGTTGAACCGAAC	NA	NA	NA	154030_G250V_S283F	missense
TGAGTTTTGTAAGTGATGGTTTCAAC	NA	NA	NA	152986	matches
CTTTCGCGGACGTCCGCAAGTAGTCGAAAC	NA	NA	NA	152987	low_coverage_mm
CATTGGCGGGGTACAACATTACTGGCAAAC	NA	NA	NA	149326	matches
AATTAGCAAGATAACACTACTGGCAAAC	NA	NA	NA	149326	low_coverage_mm
TATACGTCCGTAGCCAACATTCATTTTTTA	NA	NA	NA	149326_L93P	missense
TACCGGTGTTTACTGCTTTAGTTTTTA	NA	NA	NA	149320	matches
TACCGTGTATGGGGTCCGAGTTTTTA	NA	NA	NA	149320	matches
TACCGTGTGTTTATCGGTCCCGAGTTTTTA	NA	NA	NA	149320	matches
CTTGCAGTATCGGTCCCGAGTTTTTA	NA	NA	NA	149320	low_coverage_mm
CAATTTCGAACTGCCCACAAGACGGGTTTA	NA	NA	NA	149320	matches
TAGTGTGTTTATCAAGTACAGACTTTA	NA	NA	NA	149320	low_coverage_mm
TGTAACATGCCTACAAAACATGTTTGGTTA	NA	NA	NA	149325	matches
TTGTACATGATTATCAGCCACAAGTTA	NA	NA	NA	149321	matches
TTATCAACATGTTGGCAGCCCGGTTTGCCTTA	NA	NA	NA	149324	matches
CCTCTTCCTTGATATTCCCTTCTTAACTTA	NA	NA	NA	149317	matches
CTTGGTGTGTCAGGACAGCAAGAGATATTA	NA	NA	NA	152987	matches
TCCCGTGTGTTTATCGGTCCCCCATTA	NA	NA	NA	149320	low_coverage_mm
GTAGAAGCAATACTCTTGAAGTTGTTTGTA	NA	NA	NA	153174	synonymous
TGAGTTCGATGAGTCAAACCTGTCGTGTA	NA	NA	NA	149327	synonymous
TATAAGATCTTGATTCCGACGTGGTA	NA	NA	NA	154030_S283F	missense
ATGATATCTATCTGGCTTTGTTGGCGGGTA	NA	NA	NA	149305	low_coverage_mm
CACGTTCTGCTCCTCCAAGCCTACCCGGTA	NA	NA	NA	149318	low_coverage_mm
GGGTTAAATTATTTAAAGAGGGTGTACGTA	NA	NA	NA	154030	matches
CTCTCTAAGTAGGATAACCGCGAACGAGTA	NA	NA	NA	154030	matches
ACTCATCGAGATAACCGCGAACGAGTA	NA	NA	NA	154030	low_coverage_mm
ACGAACCATAAGTTGGTGTTCCTTTTTGTTCTA	NA	NA	NA	149314_K699R	missense
TCAGCATACGTGGTGTTCCTTTTGTTCTA	NA	NA	NA	149314	low_coverage_mm
CTGGGAATAGTTATACTTCTATTTATTCTA	NA	NA	NA	149328	matches
CCTTCAGAGCGGGATCACGCCCAACATCTA	NA	NA	NA	149310	matches
TGACGGTATTGACTCATCTAGGCCTA	NA	NA	NA	154030	matches
GGCCTTTTCCCATATTTCTTGGTCTTACTA	NA	NA	NA	149320	matches
TTCTTGGCCTTAATCAGTCGTTCTTGACTA	NA	NA	NA	149325	matches
TGGCCTTAATCGATCATTCTTGACTA	NA	NA	NA	149325	matches
GATGCATGCTTCTTAATCTACTCAAAACTA	NA	NA	NA	152986	matches
ATGCGCTAGGCGAAAATGATGGGATATATA	NA	NA	NA	149321	matches
GTATGGTTAGCCTCTAATTTTAAGTACATA	NA	NA	NA	152988	matches
GAAACGGTTAGGTGATTCATCGTAATA	NA	NA	NA	149307	synonymous
GAGTTTTGTAAGTGATGGTTTCAAAGAATA	NA	NA	NA	152986	matches
CAGGGTTAATTTGGTCATACAGTTGTTTGA	NA	NA	NA	149317	matches
CGCTAGGCCGAGTGTCCGTGTCGTCCTTGA	NA	NA	NA	152988	matches
CTCCTCAAGTAGGGATGGAGGATATTGTGA	NA	NA	NA	149315	matches
TAATAGCAGCCGAGAATATCCTGCTTATGA	NA	NA	NA	153175	matches
CCATAGATTAAGCTAGATTTTTTTCTATGA	NA	NA	NA	149315	matches
GGCTAGGCGTGAAATTAATTCTTATAATGA	NA	NA	NA	149323	matches
CCCTAGAAGCAGCGATTGATATTTCTTGGA	NA	NA	NA	149314	synonymous
TGAATTGGGTTGTCATGCTATTTCTATGGA	NA	NA	NA	149328	matches
GGCTGTGAAATTAATTCTAGTACGGA	NA	NA	NA	149323	matches
TTGTTATAATTGTGTTGCTAGAGATTAGGA	NA	NA	NA	152987	low_coverage_mm
TGGAACAGCCCTTCGTATACAACCGAAGGA	NA	NA	NA	149313	matches
AAGGGTAACTGTGTCTGTACCCGGTTTCGA	NA	NA	NA	149308	matches
TTGATTATGTAATGGAACGTGTTCAGTCGA	NA	NA	NA	149309	matches
AAGGAGGTTAAATAGCGTTTGATCGA	NA	NA	NA	152986	matches
CGATTGATTAGAGATGAGTGACATCATCGA	NA	NA	NA	149314	matches
GTCGGGATTGTTGAGGGTTCCAACACGCGA	NA	NA	NA	149307	low_coverage_mm
AGGTAACTCGAAGCCAAATGGCTTCACCGA	NA	NA	NA	149316	matches
TGGCCTTTTCCCATTCTTGGTCACGA	NA	NA	NA	149320	matches
GTGTCGTATGCAAAAATGGTTAGCACACGA	NA	NA	NA	153953	matches
ATGAGTATTTCGTCCAAATTCAAACTTAGA	NA	NA	NA	149323	matches
AAGTCTGTATTCTTACCAGGTTGGAATAGA	NA	NA	NA	152987	low_coverage_mm
ATTTTAGTCTAATAGATAGGGTGTTCA	NA	NA	NA	149327_I42L	missense
TGGGGGTCTTTGATCCGTTTTAGGAATTCA	NA	NA	NA	149314	matches
TATGATACCCAAATGGTTAGGTTGTTCTCA	NA	NA	NA	149314	matches
GTCTAATTCAATGTTTCGTATGGATCATCA	NA	NA	NA	149309	matches
GTATTGCATACAGTTCAATTGATTTAATCA	NA	NA	NA	152987	matches
GCATGCGGTTGCACTACTCACCCCTTTGCA	NA	NA	NA	149310	matches
TCAGGACGAAGCAGATATTCAATTGCA	NA	NA	NA	149321	matches
TCCATAGGGGGGTGTCTGTCAGAAATTGCA	NA	NA	NA	149326	low_coverage_mm
CAGTAATGCGAATTTCTTTTGAGGGGTGCA	NA	NA	NA	153177	matches
TAACTTGCGTGGTGCGCCTAGTCTGATGCA	NA	NA	NA	149310	matches
ATCATAAGTATATTTTTGTATCTTGGCA	NA	NA	NA	149325	low_coverage_mm
CATAGAGTGTTATTTTATTGTATCTTGGCA	NA	NA	NA	149325	matches
CATTGGTGTGGAATAACACATTTTCGCA	NA	NA	NA	149312	matches
AATTTTCGAGTCATTTCTGGACCTCTCGCA	NA	NA	NA	149316	matches
TAGGAACGCAGATTGATGGTCTCCAATCGCA	NA	NA	NA	149321_E6R_V47M	missense
TCAGGACGCAAGTAATAGTATCCAATCGCA	NA	NA	NA	149321	matches
TATTGTAATCGGATCTTCGCCAACGCA	NA	NA	NA	149307	low_coverage_mm
TTATCAATCTTAACTCCGCCAACGCA	NA	NA	NA	149307_S482F	missense
GAAACGGTTAGGTGATCTATCTCTGTAGCA	NA	NA	NA	149307	low_coverage_mm
ATGGTGTAAGGGACAAATTATTTCCA	NA	NA	NA	149308_S283F	missense
GGTTAAGAATATAAGTTTATCATCCAGCCA	NA	NA	NA	149327	synonymous
GCTTGAGTTTAGCTTATCATCCAGCCA	NA	NA	NA	149327	low_coverage_mm
CCAATTCTTTTCTAGATTCGTCTTTGCCCA	NA	NA	NA	149307	low_coverage_mm
TGAGAGAGCTCTTCCATTTCATCATGCCCA	NA	NA	NA	149315	matches
AACAATCAGAGATAACAGTGTTACCA	NA	NA	NA	149320	matches
GTCATTACCTGTTCACCGGGATACCA	NA	NA	NA	149313	matches
TGTTTAGAGCGGAGTACCAGTTTTGGACCA	NA	NA	NA	149320	matches
GGCTAGGCGTGAAATCAATCTGAGACCA	NA	NA	NA	149323	low_coverage_mm
ATGGAAACAGCGCGCATGGTCGGGTTTACA	NA	NA	NA	149325	matches
TTCTGTTGGTTAAACGCATTGCCTTTAACA	NA	NA	NA	149316	matches
TAAGTGTGTATGCTTCTTCTAGAACA	NA	NA	NA	149320	matches
AAGTGTGTAAACTGCTCCCCTTCTAGAACA	NA	NA	NA	149320	matches
ATAGTGTGTAAACCTACTCTAGAACA	NA	NA	NA	149320	matches
TATGAATAGTAATGTTAGTCCAAGTCAACA	NA	NA	NA	149320	matches
ATTATGAATAGTAGTCCAAGTCAACA	NA	NA	NA	149320	matches
CTGATTGCAATATTCTTCATCCTCGTTTAA	NA	NA	NA	149307	low_coverage_mm
TCTCACAAGGTGGCCATATGTGTTAA	NA	NA	NA	149310	matches
TTGTCACAAATCGATTCGTCAGTTAA	NA	NA	NA	149325	matches
TTTGTTGCGCCGAATCAATTCGTCAGTTAA	NA	NA	NA	149325	matches
TGAGCCCCTAGTGGTGAATATCATCCTTAA	NA	NA	NA	149311	matches
CGTTTCCTGGTTGCTATACCTTGCCATTAA	NA	NA	NA	149316	matches
TTGTGGTCTTCTAGATTTGGGCGTTTCTAA	NA	NA	NA	149315	matches
TCTTGCTAACCTGGCAATACAAGTTTCTAA	NA	NA	NA	149316	matches
GGCCTTTTCCCATATTTATTCATATGCTAA	NA	NA	NA	149320	matches
TACAAATGGTTCATGTTCAAAACTAA	NA	NA	NA	154030	matches
CGCGCGGCTCTTAATTTTTCTTACAGATAA	NA	NA	NA	153177	matches
TACGAACTGATGCGTCTTTCGGGTTAATAA	NA	NA	NA	154030	matches
TGCGACCGGTGCAGGTCCCTGTTCAA	NA	NA	NA	149322_A66V_L154P	missense
AGATTAGCCTGTTTATGGTTTATGACTCAA	NA	NA	NA	152986	matches
TTGTACATGATTGTGGCAAGTTCTGCAA	NA	NA	NA	149321	low_coverage_mm
GGGCTTCGTTCTTTCTATACCTGACTGCAA	NA	NA	NA	153955	matches
GGTTGTACAAAAGGCAAATAAATTATGCAA	NA	NA	NA	149315	matches
TCTTTACGTCAGCCATACATATGCAA	NA	NA	NA	152986	matches
AAACGAGGTTAAATAGCGTTTTCTATCCAA	NA	NA	NA	152986	matches
AAACAAGGTAATCGCATTCTATCCAA	NA	NA	NA	152986	matches
ATCTTTAAGGAATACTATTAAATCTCACAA	NA	NA	NA	153953	matches
AGGGCACAATGTGATGTAATGCGTTGTAAA	NA	NA	NA	153953	matches
CTTCCGTTATGGCAAACCCAACTAACTAAA	NA	NA	NA	149320	matches
CTTCCGTTATGGTATTGATGAACTAAA	NA	NA	NA	149320	matches
TGCCCATTTTTGTTGGGATTATGTATAAA	NA	NA	NA	149304	matches
TCAGTGGAGACGCTATCGGTCTCACATAAA	NA	NA	NA	149323	matches
GTGTATTAACGCCGACGATTGCATATGAAA	NA	NA	NA	149316	matches
TGCCCGATTTCGTCGGATTTTACGCAAGCAAAA	NA	NA	NA	149304	low_coverage_mm
