# Supplementary material for: Pooled PPIseq: Screening the SARS-CoV-2 and human interface with a scalable multiplexed protein-protein interaction assay platform
Source: PLoS One. 2025 Jan 17;20(1):e0299440. doi: 10.1371/journal.pone.0299440 (PMC11741623; doi:10.1371/journal.pone.0299440)
Supplement: S5 Table — This table shows which hORF (human ORF) a particular barcode corresponds to. (CSV) [file pone.0299440.s023.csv]

barcode	orf_annotated_by_pacbio_analysis	cloning_pool	flag_in_pacbio_analysis	orf_annotated_by_nanopore_analysis	flag_in_nanopore_analysis
AAAAAAATCAACTCTTGCATTTGATATGAA	4354	42	matches	4354	matches
AAAAAATCGACACGCTGGTAACGTGAGGAG	71427	101	matches	71427	matches
AAAAAATTTACCCCGCTTAGTCGGAGTCGT	4690	42	matches	4690	matches
AAAAACATCCCAGTGAGCTGCAGTTGGTTC	7929	62	matches	7929	matches
AAAAACTCAACTGGGTGGGAAGTGCGGGAC	71625	101	matches	71625	matches
AAAAACTCGTAATGTGCGGATTGGCCCAAA	70341	101	matches	70341	matches
AAAAAGCTATATTAGGGTCGGTAAATCCGT	54270	73	matches	54270	low_coverage_mm
AAAAAGTATCAGAGTGGTCTTGTGCAGTGG	54603	62	matches	54603_S240F	missense
AAAAAGTCTCGAGTTAAGTCGGGGTCTGAC	52574	33	matches	52574	matches
AAAAATCGGCGTATCCGGTATCGGAGTTGA	6940	92	low_coverage	6940	matches
AAAAATCTGGGCTGTTGGGCTTGGGCAGAT	6211	73	matches	6211	matches
AAAACAGATATGTGCGTTTTCATATATCGG	13333	42	matches	13333	matches
AAAACATAACTGTGCAATCACTCTGAACAT	4990	42	matches	4990	matches
AAAACATTTACATTCGGAGACACGGGGGGC	56019	33	matches	56019	matches
AAAACGTGGTAAATTTAAAACGTGCTGTCT	11976	51	matches	11976	matches
AAAACTCTAAGTCGTATCTTTTTGTAAAAA	56148	42	matches	56148	matches
AAAAGAAGCGCGTCGGCTGCTTTGTCCGCA	55921	83	matches	55921	matches
AAAAGACAGGGGTTGTATGTGTTGAGATTA	7907	62	matches	7907	matches
AAAAGACCACGGAAATGGTGTGGTGAGGAG	14723	92	matches	14723	matches
AAAAGAGCATGAGTGTTGCAGGAGAAGTAA	71081	101	matches	71081	low_coverage_mm
AAAAGAGGTTTTTAATTCGATGATATAGAA	52799	51	matches	52799	matches
AAAAGGCGGTTACTGTTAAAGTTATTGCTG	3336	42	matches	3336	matches
AAAAGGGCCAGATATGTCTGAGGTTTCTAG	55982	42	matches	55982	matches
AAAAGGGGACGGTGCGCGTAGCTCCTCAGG	14290	62	matches	14290	synonymous
AAAAGGGTACGGGAGCTTTCGGTGTGGTAT	53745	33	matches	53745	matches
AAAAGGGTGTCATGAATGTAATCCGGAACG	55710	42	matches	55710	matches
AAAAGTAAATGCATATGGTTTGGAGCGAGC	398	51	matches	398	matches
AAAAGTAGTAGGGTCTATTGAGCAGTTTTG	70332	101	matches	70332	matches
AAAAGTCGCAGCGCCGGGGAGTATTGTAAG	1109	33	matches	1109	matches
AAAAGTCTCTGTGACATGGATCATGTTTAA	5204	51	matches	5204	matches
AAAAGTGTCATGCGGGGGTAGAAGCCATAT	3469	62	matches	3469	matches
AAAAGTGTTTATAGACTAGAACGGTCCAAT	9565	92	matches	9565	matches
AAAAGTTGATGTTGTGGTGTGTGTGCGTCT	6695	62	matches	6695	matches
AAAAGTTGGTAATTCGGACTTGTGTGATTA	42	42	matches	42	matches
AAAAGTTGTGGTCTTTGGTGGACCGTTTAA	56720	42	matches	56720	matches
AAAATAAATTATCTTGGTTAGTAGATGTGT	544	42	matches	544	matches
AAAATACGGTTTTTTTGTGGTTGCTGACCG	14682	92	matches	14682	matches
AAAATATCTTATCCAGCCGTGGAGGGTCTT	12461	42	matches	12461	matches
AAAATCACTTACCGAAGCGTGCCTGTCGTG	14634	62	matches	14634	matches
AAAATCTCATGTACGCCGTCTAACTCAAAA	55954	42	matches	55954	matches
AAAATGAAGCGAAGACTGTGTGGTGCTTCC	13530	101	matches	13530	matches
AAAATGAGGAGGAGAATAATTAGGACTTTG	70270	101	matches	NA	NA
AAAATGTTAAGGAACTTAATTCGGCACACA	5708	92	matches	5708	low_coverage_mm
AAAATGTTTTTAGTATAACTTGTGGATACT	14861	62	matches	14861	matches
AAAATTAGCTGCGTATCGGTATCGTGCCGA	511	62	matches	511	matches
AAAATTCAGAGGTCATCTGGCTGCGTTCGG	14394	51	matches	14394	matches
AAAATTGAGGATTCCTCATAAGTCAGCAAG	12899	62	matches	12899	matches
AAAATTGCACTTTATGAAGGCGACGGCTAG	12013	73	matches	12013	matches
AAAATTTAAGTAAGGGTACGGAGCGTGAAC	70932	101	matches	70932	matches
AAACACATATGAAATTGAGGTGACACTCTA	71696	92	matches	71696	matches
AAACAGAAAGGTATGTGGGGGGTCAGTTCT	3947	83	matches	3947	matches
AAACAGATTGGTGGCCGTATAGCGACTGAT	8757	42	matches	8757	matches
AAACAGGTAAAGTACCGAGTAGCGTTATTA	9065	33	matches	9065	matches
AAACAGTAACAAGCGTGGGGTTATTAGTCG	70011	92	matches	70011	matches
AAACAGTCTTACATAATTGGTAACTGATTG	1131	62	matches	1131	low_coverage_mm
AAACAGTGTAATTGACAACGTATTTATGGG	6191	83	matches	6191	matches
AAACAGTTCCCTATTGAACAGCGAGCGTAA	52849	113	matches	52849	matches
AAACATAGATCGCAATGTAATGGGATCATC	10745	83	matches	10745	matches
AAACATGCTGCACGTGAACCGTGAGTGGT	371	73	matches	371	matches
AAACATGGGCGTCTGGCTTGGGTGACTTTG	15038	73	matches	15038	matches
AAACCATCGGTTGAGTCTACCCTAAACAAA	71533	101	matches	71533	matches
AAACCCAACCCTCTGGTTCCCTAGAATATA	14118	73	matches	14118	matches
AAACCGGGAAACCTTGAACTTTACGGTGGTT	3810	62	matches	3810	matches
AAACCGGTAAGTTGGTAGTTGTGAGCCTTA	5391	33	matches	5391	matches
AAACCTGGTGGATGGTGTGGGGGAGGTTGG	11373	73	matches	11373	matches
AAACGACTCAACATAGGAAGACGATAGGCT	53691	33	matches	53691	matches
AAACGACTCGGTAGAGCGGGCGGTTGTAGT	6444	33	matches	6444	matches
AAACGACTTGCGGGGGTCGTTGGATAAGTA	56371	73	matches	56371	synonymous
AAACGATGTGATGGTATGTTCAAACCACGA	3267	73	matches	3267	matches
AAACGCAAGTGTGTCAAGGGTCAGCATATT	14019	51	matches	14019	matches
AAACGCATGCAATTGTGAGGTAGTCTGGAG	3399	92	matches	3399	matches
AAACGCCAGGGTGTTAGGGAGTAGTGTTGA	3684	62	matches	3684	matches
AAACGCCTCGGGCGAGGATCTGACTGCGAG	71388	101	matches	71388	matches
AAACGCTGGGTTGTATTGAGTTTCTAGTAA	3641	62	matches	3641	matches
AAACGGAGACGAACCGTACTTACTGGTAAA	12557	51	matches	12557	matches
AAACGGCCGTTAGTTGCTAAAATCCGTATG	6454	83	matches	6454	matches
AAACGGTATTGGCCCGGGCTAACACCGAGT	11383	92	matches	11383	matches
AAACGGTTGTGGATCGTTCGAGGGGGATGT	56433	42	matches	56433	matches
AAACGTAAATGTGAGCAAGGCATGTCATTG	10735	51	matches	10735	matches
AAACGTGTTGGCAATGATGCTCGCCGCCTG	71740	101	matches	71740	matches
AAACTATCTCCGAAAACCATAAGATGGCCA	1063	62	matches	1063	matches
AAACTATGACTCTTGTTAGGGTCCGAGAAG	13811	92	matches	13811	low_coverage_mm
AAACTCCGTAGTTTTGTATTTAGTTGGGTG	301	73	matches	301	matches
AAACTGATTTATTTCTATTTTTGCTTTTTA	1137	62	matches	1137	low_coverage_mm
AAACTGCTACGAATTTGAGCGGCCGTATGA	4354	42	matches	4354	low_coverage_mm
AAACTTTGAGATAGCGAACGCGGGTTACTT	13366	62	matches	13366	matches
AAACTTTGCGGGGAGTAGTTGCTGTGCGGA	71712	92	matches	71712	matches
AAAGAAATATAACGGTGTTTCGGTGCACAT	56725	42	matches	56725	matches
AAAGAAGGTTTAGAGGCAGGATCTGGGAAG	70165	92	matches	70165	matches
AAAGAATCGAACATTTTGATAGGTATGTCA	5855	83	matches	5855	matches
AAAGACAGTATCGACGATGGGACGGAGGGT	993	73	matches	993	low_coverage_mm
AAAGACGATGTTAGTGGAAGTGTAGCATAC	14560	62	matches	14560	matches
AAAGAGAAAGCTATTCGCCCTGTCTCGTGA	8514	83	synonymous	8514	low_coverage_mm
AAAGAGATAGTATTAGCGTTTGTGCATGTT	5743	33	matches	5743	matches
AAAGAGGAACACCCGGGATGCACTAGAGCT	4408	83	matches	4408	matches
AAAGAGTCGTTGCTTGAGCAAACTCTAGAG	1008	62	matches	1008	matches
AAAGAGTTAATATGAGTGAATGGATACTCA	10409	83	matches	10409	matches
AAAGATCTTTAATCTGTTGATATGCGGCCG	71376	101	matches	NA	NA
AAAGATGCCTGGGGAGAGTTAATGCTGTAA	1014	33	matches	1014	matches
AAAGATGGCTAGGCGGGATTGAGCTGCTAC	1161	42	matches	1161	matches
AAAGATTAGTTAGCTGGACACCAGTGCAGG	5285	73	matches	5285	matches
AAAGATTGATCACTACGTATTAATGTTGTG	12869	101	matches	12869	synonymous
AAAGCAAAGCTCTTGCAAATGCGAGTTGTG	3632	42	matches	3632	matches
AAAGCAATAATAAGCATGACATTTGACACA	9718	51	low_coverage	9718	matches
AAAGCACAGGTGATCAGATGCATCATTCTT	653	83	matches	653	synonymous
AAAGCAGGGGGTCGATGCGAATGCACAGAA	7013	113	matches	7013	matches
AAAGCATGCACATAATCATCCTAGGGTGCT	3653	51	matches	3653	matches
AAAGCATTAGACGATTTAGTGTAGGAGGTT	71664	92	matches	71664	matches
AAAGCCATACCGGAACTGTGTTTGTGTCTA	9090	33	matches	9090	matches
AAAGCCATTCTGCTGGGGGATAAGGTATGT	8123	62	matches	8123	matches
AAAGCGAATGGTGAACCAAGTTCGTTGACG	2671	62	matches	2671	matches
AAAGCGGGGCTTCAACAGTCATGGTTGT	9117	62	matches	9117	matches
AAAGCGTTGGTGATCGGCACGGGTTGTCTT	14610	62	matches	14610	matches
AAAGCTTAAGCTCAGACTGCATAGGCTGTG	56788	73	matches	56788	matches
AAAGCTTCAGGTGTATTTTCTCGTGTGTTT	7061	83	matches	7061	matches
AAAGGAAGATCGGTAGTAAGCTGTGTTAAC	2882	42	matches	2882	matches
AAAGGAGCGGATTGTTTGGGCCATAGTTTG	9757	73	matches	9757	matches
AAAGGCAGGAGGTCCATATGTAAGGGTAGA	994	92	matches	994	matches
AAAGGCATTGGAATATCCGGGCGATCGTGA	12067	83	matches	12067	matches
AAAGGCCTAGTCCTAGCGTGTAGCGTTTTA	70517	92	matches	70517	matches
AAAGGCGTGGAAAAAGGGTGTACTAGAATA	3148	73	matches	3148	matches
AAAGGCTCGTGGTGAGGTACAGGTTACAGA	7541	113	matches	7541	low_coverage_mm
AAAGGGCAAGGAGGTGGGATCCAAGAATAG	71681	101	matches	71681	matches
AAAGGGCAGAACGGCATGGCAACGGTGGTA	71761	101	matches	71761	matches
AAAGGGGAAACGGTGCATGGTGAGGGGTAT	14961	42	matches	14961	matches
AAAGGGGGGTCGTGGGACAGGTGAAGATAA	8817	83	matches	8817	matches
AAAGGGGGTCTAGGAGCATGTTTTCTCTATG	14710	92	matches	14710	matches
AAAGGGTCACTTGCCGTGGTATTGTGGTAT	1347	51	low_coverage	1347	matches
AAAGGTAAAGTTTTGTTGTATGCAGCCATC	4665	33	matches	4665	matches
AAAGGTAAGATTCGCATAAATCGTTGTCGA	70759	101	matches	70759	matches
AAAGGTAGGTGCCGAATGTCGTTTACAAAA	71563	101	matches	71563	matches
AAAGGTCGGGAGATTAATGCCAAGCTCTTG	7968	42	matches	7968	matches
AAAGGTGATTACAGAGTGAAGTGGGGGGGG	13414	62	matches	13414	matches
AAAGGTGTCACGCTTAATAGTGAGTTCGCG	71320	101	matches	71320	matches
AAAGGTGTGAGGCCTAGTACAAACAGTACG	12707	73	matches	12707	low_coverage_mm
AAAGGTGTGCACTGCCTGGAACGGTGGTAT	11640	51	matches	11640	matches
AAAGGTGTTACTGGGATTTGGCGCGTCATT	56642	92	low_coverage	56642	matches
AAAGGTTAAATAGTATAGTGCAAAGGACAA	52698	73	matches	52698	matches
AAAGGTTCCACTGGATTAGGTACTTGAGTT	1174	62	matches	1174	matches
AAAGGTTTATGAATGAAAGTTAAAATTGCG	13397	83	matches	13397	synonymous
AAAGTAACCAAGCATTTGTGCACCTATCGG	7136	101	matches	7136	matches
AAAGTACTTATGAGTTAAGCTGCACTGTAA	12977	83	matches	12977	low_coverage_mm
AAAGTAGACTAATTGCGGTTGTTAAGCCCC	71772	101	matches	71772	matches
AAAGTAGGGCAGTACGCAGTTGTCGGTGAA	10123	42	low_coverage	10123	matches
AAAGTATATAATGTCTGGTGGTGCGTGCG	5869	83	matches	5869	matches
AAAGTATATTAAGTCACAGCGTCGTCGCCG	6775	83	matches	6775	matches
AAAGTATGCTGATTGATATAGACTTGAGCG	14248	73	matches	14248	matches
AAAGTCAATGGCATGTTTGGGGAGTCTCAA	13012	42	matches	13012	synonymous
AAAGTCCCGGAGGTGTAAAATATCCCATTC	5100	92	matches	5100	matches
AAAGTCCCGTGTGCTACGCTGTTGTAAGTT	5057	62	matches	5057	matches
AAAGTCTTAGTAGGGCGGAGGGGTGCGGTA	13296	62	matches	13296	low_coverage_mm
AAAGTGCATGTTCCTCCCACGCTGCATGTC	9472	42	matches	9472	matches
AAAGTGCGTTTCAACCTTCGATAGCTTGTA	14380	51	synonymous	NA	NA
AAAGTGGAATTTTGCATGTGGGGTACACGT	992	92	matches	NA	NA
AAAGTGGGTGCTCCTTGTGGAAGTTATTTA	11108	101	matches	11108_R442W_H559Y	missense
AAAGTGGGTTGGATCTTCATGCCGGGATGG	56015	83	matches	56015	matches
AAAGTGTGAGTCTTAGAGATTAGGAAATCA	56898	51	matches	56898	matches
AAAGTGTTATAGAGTAGTGTCTGAGTACGC	5592	51	matches	5592	matches
AAAGTTACATCGTGGGTGGAGGAACCGCCA	14116	62	matches	14116	matches
AAAGTTCATGAAATGACGTTAGAATTTGGG	8851	62	matches	8851	matches
AAAGTTCTACCCGTTTGGAGGAGATTAGAA	6877	51	matches	6877	matches
AAAGTTTAACTGACGATGTGTTTTGAGGTA	3154	73	low_coverage	3154	low_coverage_mm
AAAGTTTTTCCCGGCACTGTAAATGACGAG	56044	62	matches	56044	matches
AAATAAATGTTATGCGTTCCCGATGAAAAA	71497	101	matches	71497	matches
AAATACAAAAGAATATTAGTGCCGGACGAG	70482	101	matches	70482	matches
AAATACGAGGGTTTAAAATGTTAGGGGCGG	2213	51	matches	2213	matches
AAATACTTAGCCGAATGTAGTTTGTTCAGA	52839	62	matches	52839	matches
AAATAGAGCCAGGGGCACCGTAGGAGGGAG	6225	113	matches	6225	matches
AAATATGACGTCTTTCTTAGGTGTCAAGAA	55088	51	matches	55088	matches
AAATATGACGTGGTAGGGGGGAGGGGGGGT	71740	101	matches	71740	matches
AAATATGGGGAAGGTGCTGTGGAGCTTACA	54072	33	matches	54072	matches
AAATATGGGGGCATGGGTACTGGACCGGTA	56001	33	matches	56001	matches
AAATATTTAGCACCTTTGACTACCTCATCG	513	62	matches	513	matches
AAATCAGAGTTGGTGTTTTAGTCTTGAAGA	52639	33	matches	52639	matches
AAATCCCAGCGTCGAAGTGCCATGGAATGT	70933	92	matches	70933	matches
AAATCCGCATTAACGGGTTAGTGCGGAGCT	56116	51	matches	56116	matches
AAATCGAAGAGGGCCTGCCTTACCCTGGGG	1997	73	matches	1997	matches
AAATCGCAGCCAGTGTCTGTATGGCGATTA	12768	101	matches	12768	matches
AAATCGTTTCTGTCCGAAGATTCAGCAATG	54187	62	matches	54187	matches
AAATCTATGGGGGTCAGTTAGGGTCGTTTG	70800	101	matches	70800	matches
AAATCTGTTCGGGTTGACGTCACAAGAGTT	56758	51	matches	56758	matches
AAATCTTTGTGTTTACTGATTTGGTAATGC	12906	62	matches	12906	matches
AAATGAGTACGCTTTCTATGCGATTTCAAA	9366	92	matches	9366	low_coverage_mm
AAATGATGCGTTGGAGTTAATCTGCTGTTT	55065	62	matches	55065_K217R	missense
AAATGATGCGTTGGCGTATATTTTTCGTGC	5619	33	matches	5619	matches
AAATGCAGGTGGGGCAGCGATCTGGGTGAC	7354	62	low_coverage	7354	matches
AAATGCCGCTGGGGTGCTATAAAACGATAG	13206	51	matches	13206	matches
AAATGGGCATAGGCTGATTAAGAGAGGTCT	3301	92	matches	3301	matches
AAATGGTAGATCTAAAAGGGAAGCGAAATG	71166	101	matches	NA	NA
AAATGGTGCTTGTCCACGCGGCCTGCACTT	56909	51	matches	56909	matches
AAATGGTGTCGCTAGGCGGAAAGTAGGACT	2786	62	low_coverage	2786	matches
AAATGTCATAAGAGATGGATATACCATACT	3535	51	matches	3535	matches
AAATGTCCCTGGAACGGTATGCGGGGCGCT	6602	73	matches	6602	low_coverage_mm
AAATGTCCTGGTGGGTTGGGATTCTGTGGA	809	62	matches	809	matches
AAATGTGACCGGCAATAATGATGTTATTTC	6950	42	matches	6950	matches
AAATGTGAGTGACGGGGTATGTCAAGTCGG	53098	42	matches	53098	matches
AAATGTGGCATGTGTGGGTAGAGTCCTATG	1286	83	matches	1286	low_coverage_mm
AAATGTGGTGATGGGTGGGCGCGTGCATGG	1553	83	matches	1553	matches
AAATGTGTCCTAATTTCTTACAGGCAGGTA	54438	51	matches	54438	matches
AAATTAATGAGGTTTAGGGGTGGTCCAGGG	6802	73	matches	6802	matches
AAATTACAAAATGTTTGTTTGCGTTTCCGT	6340	62	matches	6340	matches
AAATTACATACAGTCGTTTGTGAGTTACAA	13302	42	matches	13302	matches
AAATTAGGGGCGGGTGCGTGGGCAAGTGCG	1213	113	matches	1213	matches
AAATTAGTACTGCGTTCGTAGTTAAGGGTA	4173	51	matches	4173	matches
AAATTATGATCTGCTTGTGGTTACGCTTTA	12753	101	matches	12753	matches
AAATTATGATTTGTATGTTAAAATGATTTA	6962	62	matches	6962	matches
AAATTCATAGCTGTGAGTTTCGTATCGGCG	7982	42	matches	7982	low_coverage_mm
AAATTCTCTCCCCTGCCCGCATGTGAATCT	647	62	matches	647	low_coverage_mm
AAATTGAAAAACGCGGGTTCACGAAATGGC	13976	73	matches	13976	matches
AAATTGAGCCTTTAGGTAGTGCAAACAACC	10234	51	matches	10234	matches
AAATTGCGTGGGAATCGGATCTGAAGGGCC	3569	62	matches	3569	matches
AAATTGGAAATAGGGCGTACTCGAATAGTG	12320	73	matches	12320	low_coverage_mm
AAATTGGATCTACTTCTTTTTTAGCCATGT	14347	51	matches	14347	matches
AAATTGGGGTTTAATGGCCTTCATGGGATG	11562	92	matches	11562	low_coverage_mm
AAATTTCCGAAGGGGTGGATACAATTACAC	807	113	matches	807	matches
AAATTTCTTGAGCAAAGTAAGTTTTGGGTC	2029	92	matches	2029	matches
AAATTTGACTCAATATTTACTTATTTTTAT	11655	92	matches	11655	matches
AAATTTTTTTGTGCCTACTGATTGGTTCGT	55286	92	matches	NA	NA
AACAAAGAACATGCATAGGTTGCAATTCAG	6511	62	matches	6511	matches
AACAAAGGGGGCCTTAAATTATAGGTGTGA	56942	62	matches	56942	matches
AACAAATACACTGTGCGGTCGTGGAGGATC	3593	51	matches	3593	matches
AACAACGCTTAGGGCTAGGTAGCGGGATTG	11973	73	matches	11973	synonymous
AACAACTAGAAGATTTTAATGCGGTAGCTC	14618	83	matches	14618	matches
AACAACTTATCGAGTAGTTGGCAAGCCGCT	8065	92	low_coverage	8065	matches
AACAAGCTCGTAGTAGTAGAGCGTTGCGGT	7068	101	matches	7068	matches
AACAAGGCTTGGTTCACAATAGCCTCAGGT	5494	42	matches	5494	matches
AACAAGGTTTGTGTCCTGTGGTAGTCGTTG	1425	42	matches	1425	matches
AACACAATGCTGTTTTGGGAGCAATAAAGA	2890	33	matches	2890	matches
AACACAGGTTCGGAGAAACTTGTGAGGGGG	70644	101	matches	70644	matches
AACACAGGTTTTCGCGGTAGCTGCCAGTCA	3100	83	low_coverage	3100	low_coverage_mm
AACACCAATGGCTCGTTTAATAGCCGTTGT	4673	42	matches	4673	matches
AACACCGGAATGTGGCTCGTTAAATGACGT	3383	42	matches	3383	matches
AACACGCCAAATGGTTTTAGTTTCCGTGTC	70517	92	matches	70517	matches
AACACGTTCGGGTTTGACCATAAGGGGTCG	3469	62	matches	3469	matches
AACACTACGGCCGCCGGGGTGAGCCATGGG	14350	62	matches	14350	matches
AACACTGGAATTAGTGCCGTGGCTTCCAAG	3785	62	low_coverage	3785	low_coverage_mm
AACAGAGTGGGTTCCCAGAAGTCTAAGCGT	14392	51	matches	14392	matches
AACAGCCATTTTAGTTGTCAGGGACCGCTG	56818	92	matches	56818	matches
AACAGCCTTATAAACGGGACTAATACGGTA	70750	113	matches	70750	low_coverage_mm
AACAGCGCAGTCGTCCGATGCAAAGTAATA	8200	33	matches	8200	matches
AACAGCGCGTTGGGCCGGTAACGCTTGAGA	1208	62	matches	1208	matches
AACAGGAATTGCGCTACGGTGGGCTCAGTG	7180	73	matches	7180	matches
AACAGGCGTTGTGTCCGGCACGTGTTATGT	6474	113	matches	6474	matches
AACAGGCTTAGTTAGGTGCTAACGTTTTAA	8910	33	low_coverage	8910	low_coverage_mm
AACAGGGTGGTACTGCGGGGTTGATGAAAA	8670	42	matches	8670	matches
AACAGGTCATTAATCATTACCTCTGGGTGC	7086	83	low_coverage	7086	matches
AACAGGTCTTTTGAAGCGAAGGAGGCGATT	9252	62	matches	9252	matches
AACAGTAAATTATGCTAAGAGGACGATTTT	4392	101	matches	4392	low_coverage_mm
AACAGTCGGCAAAGAACGGGTGTTATTTAG	13121	42	matches	13121	matches
AACATATGGTTGATTTTCTTGCTTGTATGC	8354	73	matches	8354	matches
AACATATTTTCAGGTCGCGTTGCGAAAGTA	70884	113	matches	70884	low_coverage_mm
AACATCGCACGGGGCGGTGTCCAGGCATCA	54093	33	matches	54093	matches
AACATCGCGCGCTGATAATCGAATACTTTT	12151	73	matches	12151	matches
AACATCTAGTTGACTAGGTTCCTTAATTTA	7695	73	matches	7695	matches
AACATCTCGTATCTAGTTGAGGCTAGGGGT	2394	42	matches	2394	matches
AACATCTCTGGGATCACTAACAGGAAGATT	13804	92	matches	13804	matches
AACATTAAATGCAGGGGTTAGTCATTTTTT	53946	33	matches	53946	matches
AACATTCCGGATGTGAAGGCCGGGCCTTAT	14634	62	matches	14634	matches
AACATTGCTTTATGAATGTTGGGGGTGGGT	2630	51	matches	2630	matches
AACCAAAGAGCCAGTTGCGGATGTTGTGGA	52956	42	matches	52956	matches
AACCAAAGTGGCTTATACCAGGAACGAGAT	6595	113	matches	NA	NA
AACCAATCGCTTTGTTGCGACTAGGACATA	14631	62	matches	14631	matches
AACCACTGGTCGATTGGAGTAGAGGTGTGG	14839	62	matches	14839	matches
AACCAGAAAATTTCGATTAAGCTACTGGTT	5735	42	matches	5735	matches
AACCAGATAATGATTCTACATGGAAATCAA	13676	62	matches	13676	matches
AACCAGTTTCATTTAGACCAACTGATTGGG	56255	42	matches	56255	matches
AACCATGTTGATTAAAAGTCCAGGACAGGT	7908	33	matches	7908	matches
AACCCAGACCGTTGTTCATTGTGGCTGCAG	71025	92	matches	71025	matches
AACCCCGGGCCGGAGTCACGAAATTCACTC	9693	83	matches	9693	matches
AACCCGGGTTATAATGTAGTGTTACGCCCC	71909	101	matches	71909	matches
AACCCGTTGGGCGGATCGCCTAAGCGCGGG	7304	51	matches	7304	matches
AACCCTAAATTGCGGGTGAGGGGTTGTTTG	55971	33	matches	55971	matches
AACCCTGGACGACGCGGGGTATTTGGACGT	5178	113	matches	5178	matches
AACCGAAGGGTCTCTGAAATACTGTGTCGT	5458	42	matches	5458	matches
AACCGACGTATTCTCGACGGCCACTCGAGG	9980	83	matches	9980	matches
AACCGACTGTTAGTCTGAGCACATAACTGG	11651	51	matches	11651	matches
AACCGAGAAGGCATTATAAGCTATCAGGTT	3074	51	matches	3074	matches
AACCGGACGTTATCTGTCCCCTTGGCATTG	7646	73	matches	7646	matches
AACCGGATGGGCAAGGCGCGTACATGCAAC	55309	73	matches	55309	matches
AACCGGCCCGTGTGGTGATACAGCGAGTGG	322	62	matches	NA	NA
AACCGGGGAACATAGTGGAGTTATGTTGTC	71112	101	matches	71112	low_coverage_mm
AACCTACATGTTCGGGTGGTCCCCATTGGG	9131	62	low_coverage	9131	matches
AACCTCTGCTCGTGTGATACAGGTAAGGTT	10165	83	matches	10165	matches
AACCTCTGGCAGCTGCAGGGCCAGGTCCCT	70912	101	matches	70912	matches
AACCTGCATTTCTATCCAGAAACGGCCAAG	13562	62	matches	13562	matches
AACCTGCTGGTTTAGTCACCTCAGTCACCA	7667	73	matches	7667	matches
AACCTGGGGTATGATAAGTGGGGCCGTTTA	56784	42	matches	56784	matches
AACCTTATGTAGCAAACACCCGAAGTGCGT	4013	42	matches	4013	matches
AACGAAAGTGACTAGCTTTCGCCTTGAGGA	14844	62	matches	14844	matches
AACGAAATCAGTGTCTCTGCGGGGGCCTCG	56386	83	matches	56386	matches
AACGAACTGCGTTAAGAGTCATTATAATCG	56522	42	matches	56522	matches
AACGAAGGCAGAGCTGAATCTGCTCCATTG	53033	92	matches	53033	low_coverage_mm
AACGACCGTGGGTATGTGGGCGACTCGGGC	13768	83	matches	13768	matches
AACGACGAATAAATATAATGTGGTGCGTAA	70875	101	matches	70875	matches
AACGACTCGGGGGCGTTGTTCAGCTGCTAT	55856	83	matches	55856	matches
AACGAGAATCCTCAAAAAGGGGAAGTGATT	9464	83	matches	9464	matches
AACGAGGGGTATAGCTTTGGTATGACTACA	1723	51	matches	1723	matches
AACGAGTTTTGGTTCCAGAGGGGAGTCGTG	52814	73	matches	52814	matches
AACGATAGGCTCCAGGCTCGCAAGCTGGAA	9555	101	matches	9555	low_coverage_mm
AACGATATTGAGATGTAGTTTGCCCTCCAC	1838	73	matches	1838	matches
AACGATTAACATGCTTGTTGGTTGTCACTC	9335	33	matches	9335	matches
AACGATTTAATATGGCCGTTGGAGTCGGGA	54065	62	matches	54065	matches
AACGATTTAGGTTTCAATAGTGGGCTCTCA	12962	83	low_coverage	12962	matches
AACGCAGCGCTGTGAGGTTCGTGGGCTAGA	9734	51	matches	9734	matches
AACGCGCAGCGTGAGGGGGTGTTGGGAGGG	5761	113	matches	5761	matches
AACGCGGGAGAGAGCAGGAGATTAATCGCG	3577	62	matches	3577	matches
AACGCGTCGGTACGGGATGGAACCGTTACT	7536	42	matches	7536	matches
AACGCTGTTAGCTTTTGCATCATATGGCAT	7651	73	matches	7651	matches
AACGCTTATATCCGTCGTAGATTATAAAGG	865	33	matches	865	matches
AACGCTTATATGCTTCGAGCGTCGCGGTGT	8841	33	matches	8841	matches
AACGGAGGTGCTTCTTCGGGGTCGGGCTCG	55942	62	matches	55942	matches
AACGGAGTGGTCGACTGCGTTTTGAATCAT	7	51	matches	7	matches
AACGGATAATAGTAGGGTTACGTCATAGAG	14920	62	matches	14920	matches
AACGGCGTAAAGAGGGCGTTCATATGGTGC	10644	51	matches	10644	matches
AACGGGCCCCTGGACTTGTTGTCGGTGGCT	10734	62	matches	10734	matches
AACGGTAAGCTGGACCGGGCGCGTCAAACG	12566	51	matches	12566	matches
AACGGTAGCCGTGAGCGGCAGGGGAGTCTT	12427	73	matches	12427	matches
AACGGTTTCAGTCCCTGAGGGTACCTTAGG	7278	62	low_coverage	7278	matches
AACGGTTTGTGGAGTAGGACCCCCTCATGG	12312	92	matches	12312	matches
AACGTAATTGGTGAGCAGTAGTAAAGGGGT	10745	83	matches	10745	matches
AACGTAGAGCTTCCTGCATCCAGGATACTT	4966	92	matches	4966	matches
AACGTAGGAGACGCGGAATGTCTAGGAGGT	14531	73	matches	NA	NA
AACGTATGTTATATAAAGTCTGCTATGCTC	4097	51	matches	4097	matches
AACGTCAAGTAATCTTCTGGTTTCGCACCT	9881	83	matches	9881	matches
AACGTCATGGTGCTAAGCTTATGTTCTTTG	1048	62	matches	1048_L38S	missense
AACGTCGAATGTGGGCGGGATACTCAGTGT	70421	92	matches	70421	matches
AACGTCGGTCGAGAACTCTCGTATATTTGG	6882	92	low_coverage	6882	matches
AACGTCGTCACCGCGAAGCGCCGTGCAAGT	6527	83	matches	6527	matches
AACGTCGTGGGGGCGTGTGACGGTAAAGTA	70034	101	matches	70034	matches
AACGTGACTGAGTTTGGTCAGAGGCGGAAT	14273	62	matches	14273	matches
AACGTGAGGGAGATTTGGCGCGTATGTTGA	56451	33	matches	56451	matches
AACGTGCTGCTGCTATTCTACTGCGTGGAT	7214	42	matches	7214	matches
AACGTGCTGGAGAAAGGGAGGTGTTTGAAG	12185	92	matches	12185	matches
AACGTGGGGACTATTTTACGTCAATTTTTC	52758	92	matches	52758	low_coverage_mm
AACGTGTGAATGTTACGAGTATTGAAAAAG	4315	33	matches	4315	matches
AACGTGTGTGGGCGTGGAGTGTCGACATTG	71037	101	matches	71037	matches
AACGTTAGTGATTGATCTGTGCCGCACTGG	7033	51	matches	7033	matches
AACGTTATGGGTGTTCGAGTGTATTGGGTT	963	62	matches	963_D284I	missense
AACGTTATGTTTCAAATTTTTCTCTAAGGT	13883	73	matches	13883	matches
AACTAAACGGGCAAATTAATCTGTCCGGAG	13835	62	matches	13835	matches
AACTAAGTGTTGCACCGTGTTTACGTTGCG	1761	33	matches	1761	matches
AACTACAAAGGGGTAGAGGCACGGATGGCA	14874	62	matches	14874	matches
AACTAGTCTTATACTCTTTGGAAGGTGAGT	6123	62	matches	6123	matches
AACTATCTGTAGCGCGCTCTACAAATTATA	71793	101	matches	71793	matches
AACTATTAGTACGTTAGCAGACTGTGTGAG	55870	83	matches	55870	low_coverage_mm
AACTCAATTGGTCGTGACGGACTTAAGCGT	1019	51	matches	1019	matches
AACTCCAGGGTGCACATAGTGTGCTGGTAG	2266	42	matches	2266	matches
AACTCCCGCTTAAACGTGGGGTGATGCTAC	7061	83	matches	7061	matches
AACTGACCTATTAAGATGATCGTCGGGTGC	466	62	matches	466	matches
AACTGCAGTAGGGCTATTGGATATTGGTTG	6519	33	matches	6519	matches
AACTGCCACTGAGAAAAAGCAGTTGGCGCG	3902	83	matches	3902	matches
AACTGCGAAGGGTAAGTTGGTCGCTAGCGC	865	33	matches	NA	NA
AACTGCGTTAAGGATTGTGCATAGATTACC	4202	33	matches	4202	matches
AACTGGCCGGGGGGTTGTTGTATGTGGGGG	6500	33	matches	6500	matches
AACTGGCTAAAGAGAGTGTTCGGTGGACGG	11208	62	matches	11208	matches
AACTGGTGAAAGGACGTTAAGTTCGGCCAC	8297	33	matches	8297	matches
AACTGGTTAACTTGTAGTTAAGTGTAGTGA	71692	101	matches	71692	matches
AACTGTGAAGTCGCGGGTATGGGACGTGTG	70363	101	matches	70363	matches
AACTGTGCCCTATATAGTTTTTGTTTGTTT	7627	42	matches	7627	matches
AACTGTGTTGGTTGCTGCGGGATTCCTAGG	8616	51	matches	8616	matches
AACTTAAAATAGGCAGACAAGTCGAAACGA	12021	83	matches	12021	matches
AACTTAGGAATTACCTTTCTTGCAGCACGG	11211	83	matches	11211	matches
AACTTCAAATACGTAGATCGACTGATTAGA	71041	101	matches	71041	matches
AACTTCGGCGTCGCGTGACCGGTTTTGGCT	8151	42	matches	8151	matches
AACTTCTTGAGTCGTGCCATCATGGGATGG	6263	42	matches	NA	NA
AACTTGCGTAGGTTCTGTGAAACGTTGGCG	4422	42	matches	4422	matches
AACTTGCGTCGCTCATTGTTCTTGGGCAGG	55988	42	matches	55988	matches
AACTTGGAGGGTATAGCCGAGGGCAGTTAA	2404	83	matches	2404	matches
AACTTGGAGTTAAGTCCCGAAAGCTGCGGC	56490	33	matches	56490	matches
AACTTTAAAAATAAATCGGGTTAATTTTTT	56787	83	matches	56787	matches
AACTTTACGCTTCTTGGCGTTAACCTGTAT	14208	51	matches	14208	matches
AACTTTGGCCTGTCCTTCGGTCATTCTAGT	13189	42	matches	13189	matches
AACTTTGGTTTGGGAGATAATGGCATTCTA	7074	113	matches	7074	low_coverage_mm
AAGAAAGGCGGGATAGCGACGCCCGGTCTG	15031	73	matches	15031	matches
AAGAACATGTGCTTCTCTGTTGTCTGGGTG	71703	92	matches	71703	matches
AAGAACATGTTGTGCGCTGTTTCGAAAGCA	8059	42	matches	8059	matches
AAGAACCGTAGTGAAAACAGTCGTCGGAAA	3755	42	matches	3755	matches
AAGAACGAAAGAAATTAGTATAACGTTATG	5525	42	matches	5525	matches
AAGAACGAATAAGGAATAGGTTCTATTGGC	6792	73	matches	6792	low_coverage_mm
AAGAACTGTTGGGGGCCTGGCGGGGTTAAT	71794	101	matches	71794	matches
AAGAAGCCACCAGTTAGTGGAAAGGTTGGA	71551	101	low_coverage	71551	low_coverage_mm
AAGAAGGAATACAAAAATTCCATATGCTTG	2456	83	matches	2456	matches
AAGAAGGTAATCCCATGTCTACTGTCGTAT	8547	42	matches	8547	low_coverage_mm
AAGAAGGTATCCCGCTTTCGCTGCAATGGT	8634	62	low_coverage	8634	matches
AAGAAGGTGCAGTCTTTTCAAATGGGACTT	8204	33	matches	8204	matches
AAGAAGTAATGTAGGGGGTCGGGAGTATCT	12029	92	matches	12029	matches
AAGAATACTGCCTTAGAATTATTAATTATT	71999	101	matches	71999	matches
AAGAATAGGAGGGCCTACTGGTTTGGTAGT	70936	101	low_coverage	NA	NA
AAGAATCTGCGGCGAGGGCTCGGCAAAGAT	70593	113	matches	70593	nonsense
AAGAATGGAATTACGATTTCATGTAGGGAG	6121	62	matches	6121	matches
AAGAATTATTGGGGTAAGTATTGCATGTGC	55461	62	matches	55461	matches
AAGACAGGGTTCACTCGGACCCTTGGGCCG	55719	113	matches	55719	matches
AAGACGCCGCTACTTTGGCCCTGTGTAGAC	14006	51	matches	14006	matches
AAGACGGGGGTATCCAGTAAGGGAGAGTAA	71514	101	matches	71514	matches
AAGACGTATTGGTTTTCTAGAGAATAAAAG	11914	51	matches	11914	matches
AAGACGTCGGTCCCAGTGGTGCTAAGGTTA	71678	101	matches	71678	matches
AAGACTCAGCGTTCTAGTAGTGTAGAAGAA	12402	92	matches	12402	matches
AAGACTGAATTATATAGCGGTATGTTCTTA	9266	83	matches	9266	matches
AAGACTTTTAAGTAAAATGAAGTTCGTCAG	7032	62	matches	7032	matches
AAGAGAATTATATCCGTATTGTGGGGTAGG	9059	42	matches	NA	NA
AAGAGACGCGCCTACCAGGTCTTTTCATTG	3989	51	matches	3989	matches
AAGAGAGGGGATGTAGGTATGTTTTACTCT	71639	101	matches	71639	matches
AAGAGATCTGTAGTCTCATGGAATTGCATA	56575	73	matches	NA	NA
AAGAGCATGGGGCTGCCATGGCGGCGTTGG	6774	42	matches	6774	matches
AAGAGCGCGCGTGCAGGTACGTCATATAAG	8315	33	matches	8315	matches
AAGAGGAGCGTCTTGCGAGGGGCTTACCCA	52748	42	matches	52748	matches
AAGAGGAGGGCTGCTGTGGGTGGAGTGGGA	8938	33	matches	8938	matches
AAGAGGAGTTGTGGGAGAACGTAGGAAGCGA	56614	33	matches	56614	matches
AAGAGGCGAGGCTTTAAGAGGGATCTGTCT	56729	42	matches	56729	matches
AAGAGGGCTTATTGAATCTTTTGTATCTGG	55988	42	matches	55988	matches
AAGAGGGTCATAGAGAAGAGTTGCTGGAGG	14384	73	matches	14384	low_coverage_mm
AAGAGGTATAGGCCGGTAGATTTTAAATGT	8929	51	matches	8929	matches
AAGAGGTCTATGAGACACCGGGCGGATAAT	10783	62	matches	10783	matches
AAGAGGTCTGGTGTAATACGAGAGAAAAGG	54280	51	matches	54280	matches
AAGAGGTCTTTATGATAGGCAAGGACTTTA	14741	92	matches	14741	matches
AAGAGTAGGGGTACTCACGGGTACAGCGGC	11472	51	matches	11472	matches
AAGAGTCATATTCCCAACGCTGCGTTTCAA	9252	62	matches	9252	matches
AAGAGTCGTGTGTATATTCGTAAAGTTGCT	15047	73	matches	15047	matches
AAGAGTGCACTGTCGTAGTGTTGATGCTTT	14741	92	matches	14741	matches
AAGAGTGGTGGTTTCCTAACTAGATGGCGG	72121	113	matches	72121	matches
AAGAGTTCGAGAAAACTTTGTTTAGATGAA	5253	83	matches	5253	matches
AAGATAACTTGGGAGCAGGCGTGCTGTGGG	52865	62	matches	52865	matches
AAGATACGGCCTGTTATCAAGTTTAATGTG	71884	101	matches	71884	matches
AAGATAGATGCTGATAATCCATATAGGATC	8123	62	matches	8123	low_coverage_mm
AAGATATCATAGGCCGGCCGTTCATCATGT	55078	51	matches	55078_L159S	missense
AAGATATCTGGGTGGACCTGTAGTGAGAGC	6184	51	matches	6184	matches
AAGATCATCGTGTGAAGGACAGTCTGGTTA	11298	92	matches	11298	matches
AAGATCCCAGTAATATTGCTTATGGATGTG	71622	101	matches	71622	matches
AAGATCGGGGGAGTAATCCACAGGGATAAG	9513	51	matches	9513	matches
AAGATGAGCCCATTGACCCATAAGTATCGG	4984	62	matches	4984	matches
AAGATGAGTATAAACCGTTCCATGGGAAAT	6345	42	matches	6345	matches
AAGATGCGTTTGGGTTAGGTGAACAGCGCG	71182	101	low_coverage	71182	matches
AAGATGGGAGGACGTAAAGCGGTACGAAGT	55774	51	matches	55774	matches
AAGATTGGCAGGGGGCTTTACCTCGGAAGG	4114	83	matches	4114	low_coverage_mm
AAGATTTTTTTGATTTGATGAGCTGAGAAA	14249	62	matches	14249	matches
AAGCAACGGCAGCGCTTGTCACTGGGATGT	6230	51	matches	6230	low_coverage_mm
AAGCAACGGGTTTTGTTATTGCATAATGCA	56507	42	matches	56507	matches
AAGCAAGGGTTATGGGACCGATGTGAATAA	5869	83	matches	5869	matches
AAGCAATTAGTTGTTGTTATCTCAGAGGCA	1841	92	matches	1841	matches
AAGCACACAAATCTACCTAATATTGGGTGT	8013	62	matches	8013	matches
AAGCAGAGTATCATGTCATATCCTACTTGT	70034	101	matches	70034	matches
AAGCAGGAGTAGTGATATTGTTCTCCGTTC	12857	83	matches	12857	low_coverage_mm
AAGCAGTAGTTAGTCATGGCCTATACTGGT	10662	83	matches	10662	matches
AAGCAGTGGTGTGAGGAAAGTAAGGAAAGC	7093	62	matches	NA	NA
AAGCATAACTGTCTTAGGGGAAGTAGCGAT	2245	62	matches	2245	matches
AAGCATAGTACTACTGAGGCCCGACTTTGT	11413	51	matches	11413	matches
AAGCATATGGACGGTAGGTAAATCCGTATG	14773	92	matches	14773	matches
AAGCATATTCTCCACTGTATTTGGTGGGTA	9864	92	matches	9864	matches
AAGCCAAGTTCCGATCTGCTAGGATAAACG	14745	83	synonymous	14745	synonymous
AAGCCACGGGACAGACCAAGTGACTGGGAC	71773	101	matches	71773	matches
AAGCCACGTTCTGGTCGCGTAATACTAGGG	70386	101	matches	70386	matches
AAGCCATTGCAATCTCAGGATGTGTAGCTA	3140	62	matches	3140	matches
AAGCCCTCGGGATTGGGTAGAGAACGGTCG	12504	73	matches	12504	low_coverage_mm
AAGCCCTGGGCGGAGGCGGGGCACGCAGGG	2888	62	matches	2888	matches
AAGCCGAGAAGAGGTTAGTTGCACGGGTTG	3638	42	matches	3638	matches
AAGCCGAGTGGTGGTCGGCGCTGGCAGCTA	9742	42	matches	9742	matches
AAGCCGGAGTGCGTCTAACTATTCTAAGCA	4735	92	matches	4735	matches
AAGCCGGCATATGGGGTCGGCCCTGACAGA	8487	92	matches	8487	low_coverage_mm
AAGCCGTATGGGCGCGAATAGGGCTGGCGT	9795	42	matches	9795	matches
AAGCCGTTTTAGATTCTTTGATCGTACGAA	11955	51	matches	11955	matches
AAGCCTAGACGGATATAAACCGTTCGAGCT	3788	62	low_coverage	3788	matches
AAGCCTTTTGGTATGGTACAGGTCTCGTGG	70956	92	synonymous	70956	low_coverage_mm
AAGCGAAATTTAGAGGTCTTTGCGAAGAGA	78	62	matches	78	matches
AAGCGAATCTATATCGGAGTCGTGGGAGGC	6320	51	matches	6320	synonymous
AAGCGAGGCACTCTTAGATGCTTGTCGATT	10793	51	matches	10793	matches
AAGCGATAAAAGTAACGCGCGATGGGTACGG	54327	62	matches	54327	low_coverage_mm
AAGCGATATGGTTTGACAATCAGCGTTCAT	71479	101	matches	71479	matches
AAGCGCAAAGTTGATTGAGGTGAGTAGAAG	12364	51	matches	12364	matches
AAGCGCAGTGGGATAGAGAAGATAAGAGTT	1081	92	matches	1081	matches
AAGCGCTAGTGCCTTGTAACTCGGTTCCTG	14851	62	matches	NA	NA
AAGCGGACTATGGTGCAGGATGTTTGGTCC	14014	33	matches	14014	matches
AAGCGGCAAAGGCACCGGGTTGTGGTTTGG	12421	51	matches	12421	matches
AAGCGGGGAGGGGTCTTTACAGTTTGTAGG	12982	83	matches	12982	synonymous
AAGCGGTCGGGATGACGGGAGGGCTCCGTG	2279	42	matches	2279	matches
AAGCGGTGCACAAACTGTGGCTAGCGGTCA	2446	113	matches	2446	matches
AAGCGTATGTTTGGGAACCCGGCCCGCTGG	7214	42	matches	7214	matches
AAGCGTCAGTTCACCTTGCGGGTAGCAGTG	11372	92	matches	11372_H254Y	missense
AAGCGTGAGGGGCCTTGGCACAGAGGGGTC	11475	83	matches	11475	matches
AAGCGTGAGGTTAGAGTAGGCATTGCCCTG	52746	42	matches	52746	matches
AAGCGTGTTATGATTTCGTGGTTTGGTTAA	56905	51	matches	56905	matches
AAGCGTTGATGTACCGAGGTACGTTGCACC	13217	83	matches	13217	matches
AAGCGTTGCCGCAGGTTTGACTGATACTTG	14846	42	matches	14846	matches
AAGCTAAACTGACAAGAACAGTTATTGCGT	53158	51	matches	53158	matches
AAGCTAACCTGTCCTTCTCTTTCTTATATC	56028	73	matches	56028	matches
AAGCTAATTCTGGGTGTTGGATCCAGTTTT	14427	51	matches	14427	matches
AAGCTAGGGTTAGGGGGAAGTGGTGTTGTTT	56734	33	matches	56734	matches
AAGCTCACATAGGTCCTGGGAGTGGTAAAT	11702	51	matches	11702	matches
AAGCTCAGAGTGTCTGGTTAATCTTGGTTG	54462	42	matches	54462	matches
AAGCTCGCGAGCGTAAAGCGTTCAGTTGGC	9850	42	matches	9850	matches
AAGCTCGGAGTCTTCAGGGTCAGCTTGTAT	8124	51	matches	8124	matches
AAGCTCTGTAAGACCTACCAAGTTTCGATG	13934	73	matches	13934	matches
AAGCTCTTAAATTGGTTCTATTGTTACAAT	12516	51	matches	12516	matches
AAGCTGGATAATGCAAGGTGTGGGTTCCCT	14338	73	matches	14338	matches
AAGCTGTCACGGAACATTTACCTAGGTTCT	9083	33	matches	9083	matches
AAGCTTCATACTGATTAGTGGTTGGGGCGG	1703	101	matches	1703	matches
AAGCTTGGGGGCACGTTGGTAGAGAGCTTG	55253	92	matches	55253	matches
AAGGAAAGCAGTTTTAATTTTTTAATATGT	54271	83	matches	54271	matches
AAGGAAGGTTGCACTCTCATGAAGTAGAAA	14094	73	matches	14094	matches
AAGGAATTGGTGGGGAAAAAGGGTTGTCCG	70114	101	matches	70114	matches
AAGGACAGGTAAGGATTGATGACATTGTCG	54347	42	matches	54347	matches
AAGGACTCGACAACGGTTTGTTTTGGTCTG	56117	73	matches	56117	matches
AAGGACTGAGTTATCTGTTGGTGGTGTACC	14855	62	matches	14855	matches
AAGGACTTCAGGGGGAACAAAGTTGGGATC	70818	92	matches	70818	matches
AAGGAGACCGTCAACTGCTGGGGGGGGGAC	3288	42	matches	3288	matches
AAGGATAGAAGGTTATATTTTGGCATCAGT	70833	101	matches	70833	matches
AAGGATATGGGTGTTAGGCCAGCAGCACGG	11505	51	matches	11505	matches
AAGGATCGCTTGACGGCGTGCCTGACGACG	3459	92	matches	3459	matches
AAGGATGGATGTACACGTTGGTGGGGGAGG	56435	42	matches	56435	matches
AAGGATGTGACAATTCGTTGGGTTACCACT	10023	83	matches	10023	matches
AAGGATTAGTCAGGGAAGGGTGGCTCGGAG	55921	83	matches	55921	matches
AAGGATTTCTCCGGAGTCGAGGGATACCTT	14100	62	matches	14100	matches
AAGGCATCCAGTGCTCGGGTGGCAGTCTAA	11524	92	matches	11524	matches
AAGGCATGAGAAATCCGTACAGGTTGCTCG	13860	92	matches	13860	matches
AAGGCGATCATTGAAGGATCCCGCTCACTA	5450	42	matches	5450	matches
AAGGCGGACGTGCCACTTCTAATTAACTCA	14862	92	matches	14862	matches
AAGGCGGCCCTGCCATCTGGACTAGTGTCA	1616	42	matches	1616	matches
AAGGCGTGTACGCCACGTGATCTTTAGGGC	13116	42	matches	13116	matches
AAGGCTGAGGTGACGGGAATGTACGGGAAA	7016	62	matches	7016	matches
AAGGCTGTTAGACGGATAGTAATAGGGTTA	1220	73	matches	1220	matches
AAGGCTTCGGGCGAGCAGGGAAGCTATTTA	14377	62	matches	14377	matches
AAGGGAAGTTCTAGGCAGCTTACATCAGCA	11956	51	matches	11956	matches
AAGGGAATACGGTTGATTGCTGGTGGAAGT	9151	42	matches	9151	matches
AAGGGACGCAGGGTGTTACAGAAGATGCGA	1269	62	matches	1269	matches
AAGGGACTTAACTGGATTAGGTCCATGCGC	304	101	matches	304	matches
AAGGGAGGGATTGGATGAGTTTTCGTCGTG	6644	83	matches	6644	matches
AAGGGATAAACGGTCGGATAGATGTGTCAT	56526	51	matches	56526	matches
AAGGGATCGGGATGATGATTGTATGTTATT	5888	62	matches	5888	matches
AAGGGCACGAAGGTTCACAGGAGGTGTAGG	6117	33	matches	6117	matches
AAGGGCATCCTGTAACCAGCTCATAGGCGG	56522	42	matches	56522	matches
AAGGGCATGTCGCGGTTAAGCGGTAAATTC	52636	33	matches	52636	matches
AAGGGCGCTAGTATCCTCACTTGCATGGCA	11651	51	matches	11651	matches
AAGGGCTCTCTAATAAAGTATGTTCAGTAG	7976	62	matches	7976	matches
AAGGGCTGTCTCGAGCACGGTGTCGAATGA	1952	73	matches	1952	matches
AAGGGCTTTCATTTGGGTGATATTGTGTGC	3023	51	matches	3023	matches
AAGGGGGAGCAATGGTTTAGTCAGGTAGAA	2712	83	matches	2712	matches
AAGGGGTAGAAACTACTGTTCCAGTCGGGT	9662	62	matches	9662	matches
AAGGGGTATATGTCAGTGTACCTGTAAAAA	936	42	matches	936	matches
AAGGGGTGTTGATAGTCTTTAACGACCTTG	11373	73	matches	11373	matches
AAGGGGTTTTCATTGTCTCGCGCCAATGCC	13854	62	low_coverage	13854	matches
AAGGGGTTTTGTCTGGCGATACACAGTCCT	7653	83	matches	7653	matches
AAGGGTAAACGTTACCTCTATGGCTAGCTT	12504	73	matches	12504	low_coverage_mm
AAGGGTATAGCGATGGGATTAGGCCAGTAG	13774	42	matches	13774	matches
AAGGGTCCATACGGCGCGATTGGTGGTTTG	56725	42	matches	56725	matches
AAGGGTCCGCGAGTAGGCAGTTAGCGGTGT	552	42	matches	552	matches
AAGGGTCTGGTAGTTACGGCAGACATGGTT	12058	92	low_coverage	12058	matches
AAGGGTGACTTTAGCGAAGTATGTTGAGGT	71234	101	matches	71234	low_coverage_mm
AAGGGTGAGTTTTTTTGTGGCGGGAGACGG	5455	62	matches	5455	matches
AAGGGTGATAGGGAGACTGACGTATATAGT	14662	62	matches	14662	matches
AAGGGTGCGTAGGAGGCCATACTTGGGTGG	54320	83	matches	54320	matches
AAGGGTGGAAAGTGGAGGTCCTGTATTTCA	465	33	matches	465	matches
AAGGGTGGCGGAGTATTCGTGTACCTGTTC	7032	62	matches	7032	matches
AAGGGTGGTGGTTATAAAAGAGAAAAACCG	53005	62	matches	53005	matches
AAGGGTGTGTACGCAGCGGGTCTTCGCCGC	2789	73	matches	2789	matches
AAGGGTTAGTCCTCATATGGCGTATGCGGT	1857	42	matches	1857	low_coverage_mm
AAGGGTTGAAGGCGGGGAGGCGATGTTGTG	3306	42	matches	3306	matches
AAGGGTTTCGCGATAAGATTTTATTATGGA	71422	101	matches	71422	low_coverage_mm
AAGGTAAGCCAGTTCTACTCGTTATCCCCT	14758	92	matches	14758	matches
AAGGTACTCGGGTGTGGCTTGCGTTTACGT	7929	62	matches	7929	matches
AAGGTACTGACCTGGTGCGTGAAGTCCAGT	4649	83	matches	4649	matches
AAGGTAGGTCTCAGGGTAGCTATTTGGGGG	3442	62	low_coverage	3442	matches
AAGGTATGAATGTCGTGGTGAAGGGTCCCC	8702	51	matches	8702	matches
AAGGTATGAGGGTTATGCGCTTGTCACAC	7941	42	matches	7941	matches
AAGGTCAGCTCCCCAATACACGTCAATTCA	13308	62	matches	13308_D8N	missense
AAGGTCATTTGGATGGGAGTAGGAAGCACG	13338	62	synonymous	13338	low_coverage_mm
AAGGTCCGGCACGTATTGGCGCTGTCGATT	3576	51	matches	3576	matches
AAGGTCGATTTTGTCGGTAGGTTGTTGGCA	9457	83	matches	9457	matches
AAGGTCGTAATGGTGTGGTGAGGCATTTGA	56678	73	matches	56678	matches
AAGGTGACCGTGGGGCCGCCAGAGACGGAA	3040	51	matches	3040	matches
AAGGTGAGATCAGTTCCCGGCAGATCCGTG	12933	42	matches	12933	matches
AAGGTGAGTGGACTTACGTCGTGCCGGAGG	9980	83	matches	9980	matches
AAGGTGATCTTGTGTAGGGAGATAGCACAT	11645	51	synonymous	11645	low_coverage_mm
AAGGTGCTGGGCTAAATTAAGGGTTGCTTG	14746	92	matches	14746	matches
AAGGTGGGATGGTGTTGAGTGTCATCGCGA	10011	83	synonymous	10011_R214W	missense
AAGGTGGTTAGCACTGTTATTGTGGGGCCG	7973	51	matches	7973	matches
AAGGTGTTCCGTAGTTGGCGAGGCCTTCAT	1169	33	matches	1169	matches
AAGGTGTTTGACGTTATTTACCTGCATTGT	10158	83	matches	10158	matches
AAGGTTACGCCTGCCGTACAAATTAGTGGT	6474	113	matches	6474	matches
AAGGTTAGATTTAATCCTACGCCGGGAGAA	4138	62	low_coverage	4138	matches
AAGGTTAGGGTGTGTCTGGGGTTGGTGTGG	13856	62	matches	13856	matches
AAGGTTCTGCGGTCGTACCAAGATAATTGA	5083	73	matches	5083	matches
AAGGTTCTTTTTTATTGTATCTAAATTTCG	949	51	synonymous	949	low_coverage_mm
AAGGTTGCAGCTAAACCAATAATCGGCTTT	353	42	matches	353	matches
AAGGTTGCGGTGGTATGTGTTCGCTTTTGG	12636	51	matches	12636	matches
AAGGTTGGCTGTTTGTGGGTTCCTACTGCC	12358	51	matches	12358	matches
AAGGTTGGGGGGGCGGGTCGGCTTACAGAT	10681	83	matches	10681	low_coverage_mm
AAGGTTGTGGGAGTTAATTGGCGCACGTGA	13112	42	matches	13112	matches
AAGGTTGTTACCGAAATTGGTACAACCGGG	52565	101	matches	52565	matches
AAGGTTGTTCGTAGATAACTAGTTGTCGTG	4953	83	matches	4953	matches
AAGGTTTCGCGGGTTAATGAGAATTGGTCA	13119	42	matches	13119	matches
AAGTAACATGCGGTCATAGGTGATTTTTAC	3486	92	matches	3486	matches
AAGTAACGTTTCTAGATCGCTGAGTAAAGC	10848	62	matches	10848	matches
AAGTAATATTGAAACATTGAGATAGATGAT	5719	51	matches	5719	matches
AAGTAATCTCACTGACATGGCTGGACCTTA	8471	83	matches	8471	matches
AAGTAATGCTCTGTCTTTGGCCTAAGTGTT	14112	73	low_coverage	14112	matches
AAGTACCAAAGTGTAAGTCGTGCTTAGGAC	14202	51	matches	14202	matches
AAGTACGTGTATTTTGGGCTATGGAGGGTG	4091	73	matches	4091	low_coverage_mm
AAGTAGCGTACTTTTGACTTAGGAATCTTG	53996	51	matches	53996	matches
AAGTAGCTAGTCGATTGTTACGGCGTTTGT	52774	113	matches	52774	matches
AAGTAGGTCTTAGCTGAGAGGTGAAGCCAT	777	73	low_coverage	777	matches
AAGTAGTAGAAATAGTTCGAAACCTGGGCA	56386	83	matches	56386	matches
AAGTATAGTTAGGCTGGCTATCTTGGTCGA	71193	101	low_coverage	71193	low_coverage_mm
AAGTATGGCATTCGTAATTAAGCGTGATGG	9186	92	matches	9186	matches
AAGTATGGGGGTGTAGATCGCTGAAGGCCT	13154	42	matches	NA	NA
AAGTATGTGCGTAGTTTCATATGTGCTGCA	55021	33	matches	55021	matches
AAGTATTGATCTAAGCGAGCTGTTGGATTG	7041	73	matches	7041	matches
AAGTCAACCTGCCAGGGCAGGTGCTTTTAG	2407	51	matches	2407	matches
AAGTCATAGGCGTTATACATCGAGTAAGTG	12277	92	matches	12277	matches
AAGTCATTTTGATTCCCCTGCGATCTGTGG	9314	51	matches	9314	matches
AAGTCGAGGGTATATCCAGTGGGTATCTGG	6917	62	matches	6917	matches
AAGTCGCGGGCCCATAGTGAAATATTTAT	12086	92	matches	12086	matches
AAGTCGGTATACTACAAATAGGCTAATTTC	12613	51	matches	12613	matches
AAGTCGGTATAGAAGAGTTAGCACGTAGTG	14061	92	matches	14061	matches
AAGTCTAATGGGCGGCTTCTCCCTGGGTAT	56437	33	matches	56437	matches
AAGTCTACAGGCTCAGAGGGACGTGGCAAC	13514	62	matches	13514	matches
AAGTCTCGCTATATCCGGGTACGACTATTA	8286	33	matches	8286	matches
AAGTCTGCGTAAAACCTGTCTATCATGGGC	10409	83	matches	10409	matches
AAGTCTGCGTATGCTAGCGTTAACTGTCGC	4091	73	matches	4091	matches
AAGTCTGGAGGATTTGTTCAGGGTCAACTG	2368	51	matches	2368	matches
AAGTCTTGACACCGCCATCATTTGGTGTTC	5546	33	matches	5546	matches
AAGTGAACGGCCCGACTGCACATGTTTAAC	56558	51	matches	56558	matches
AAGTGACATGAGAAGACTTTTGGCCTTGTC	6105	92	matches	6105	matches
AAGTGACGATCAAATTGCTGATATGGCGCC	12155	92	matches	12155	matches
AAGTGAGGGGTCAGTTCGTACCAAAGTA	9418	83	matches	9418	matches
AAGTGATTGAGGGGCCCCAAAGTTTGGATG	6771	42	matches	6771	matches
AAGTGCAAGTCGTTAAAGCCTGCGGAGTGT	14124	73	matches	14124	matches
AAGTGCACTGGTCCTTTTCCAAATTTTATG	2279	42	matches	2279	matches
AAGTGCGTTAGGCTGATATAACTTTAGTTG	11032	51	matches	11032	matches
AAGTGCTGGCTAATTAAATTGAATGATGTT	70189	101	matches	70189	matches
AAGTGCTGTTTCCAGACTGGATACTTCCTG	5100	92	matches	5100	matches
AAGTGCTTAGTTGTGCACGTAACGCTTATC	53035	83	matches	53035	low_coverage_mm
AAGTGCTTGCAGCGATATATCAGAATTGGT	11639	73	matches	11639	matches
AAGTGGAATGAACGGAAGGGGGGGGTATGG	70800	101	matches	70800	low_coverage_mm
AAGTGGAGTTCACAGATGGTAGGGGCTGG	6321	33	synonymous	6321	nonsense
AAGTGGATTAATCTGTGTTGGTGGATATTC	3545	42	matches	3545	matches
AAGTGGCTTAGTGCTGGCGAGGTAAGTCTG	5186	62	matches	5186	matches
AAGTGGGGATATTTGGTTGGTATGTGTAGG	5505	73	low_coverage	5505	low_coverage_mm
AAGTGGGGGGAGCCTCACGTCTATCAGTGT	14808	92	matches	14808	matches
AAGTGGGGTAGGTTGTATTTCAGTTTTAGC	1081	92	matches	1081	matches
AAGTGGGTACCTGTTTCTGGGAAATAATTG	4887	73	matches	4887	matches
AAGTGGTCCGGAAGTTTGTTATGTTATGCT	8324	51	matches	8324	matches
AAGTGGTTAGGATCCCGTCACCGTGGATAA	5120	62	matches	5120	matches
AAGTGTGACAATTTGGAGAAGAGTGTGAGA	7358	83	matches	7358	low_coverage_mm
AAGTGTTTTGCCGATATGCCGCGGTGGTGC	4210	62	low_coverage	4210	matches
AAGTTACCGGTGCTAATCCTACTCATGTTT	865	33	matches	865	matches
AAGTTAGAAGGGAAATGACGGCCGGGGTGG	13534	42	matches	13534	matches
AAGTTAGGTGGCAGTTTCTTAGTGTTAAGG	7257	51	low_coverage	7257	low_coverage_mm
AAGTTATTTAAATTATCGCTAAACTCGTGG	70835	101	matches	70835	matches
AAGTTCAATGTCATACGACCTGCCAGTTGG	7391	83	matches	NA	NA
AAGTTCAGGCGACCTAGTTCGAATGAACAT	2222	33	matches	2222	matches
AAGTTCCGCTCCGCTGCTATATCCTCAAGT	1737	33	matches	1737	matches
AAGTTCCGGATAAGATGATATAAGGTGACG	70385	101	matches	70385	matches
AAGTTCGAGGAGTTTGGTCAGTCTAGTATA	9784	42	matches	9784	matches
AAGTTCTTTAAGTAAGTCATTTATTGATAA	55758	42	matches	55758	matches
AAGTTGGACGATTACTGAGGTAAAGGCGGC	13468	113	matches	13468	matches
AAGTTGGGCTAACTGTCTTAAGAGGGAGTT	52580	33	matches	52580	matches
AAGTTGTGCGGCTGTTCGGCTGTCTAGGTT	1928	62	matches	1928	matches
AAGTTGTTCTTGATGGGCTTCTTAGAGCAA	14125	62	matches	NA	NA
AAGTTGTTGGTATTATAAATAGTCCGGGTT	9607	92	matches	9607	low_coverage_mm
AAGTTTAGATAGTTACTGTGTGTGTCGGAA	56715	51	matches	56715	matches
AAGTTTAGCGTAGATGATATTTTTGGGGGG	7093	62	matches	NA	NA
AAGTTTATGGTCATTGACTTCGCGTTCGGC	6968	42	matches	6968	matches
AAGTTTCTACAGGACGGAATGTACGTTGAC	7156	42	matches	7156	matches
AAGTTTGGCAAGTCATATATCTGGTTAGGG	10176	101	matches	10176	nonsense
AAGTTTGGTGAATGATCTGGTCGGCGTCAA	9252	62	matches	9252	matches
AAGTTTTAACTTGTATATTGGGCTCTGTGG	53031	92	matches	53031	matches
AAGTTTTAGGACGCGTATTAACTTCAGGCT	14262	62	matches	14262	matches
AAGTTTTGTGTTAAGATGATTTAACGGACA	5767	62	matches	5767	matches
AATAAAAGCGGCGGCTGCCGGGGTGCCAAT	1843	42	matches	1843	matches
AATAAAGCGATGTATTCGTAAAGCGAAATT	12130	51	matches	NA	NA
AATAACACACTGCAGGTCATCGAGATTGGA	7032	62	matches	7032	matches
AATAACCCTGAATCACTATAACATATATGT	52653	51	matches	52653	matches
AATAACGGGCTCGGTCTTCCGCAGTAGTAA	8097	62	matches	NA	NA
AATAACTATGGTTTACCGAGGTGGTACGGA	14530	92	matches	14530	matches
AATAACTCGATACTAAATGAGCGTGAGCGG	4161	62	matches	4161	matches
AATAAGAGTGATTTGTTTTAAAGTCTGGGT	11013	42	matches	11013	matches
AATAAGATCAGAGTAGAGGCTGCATCATAC	56121	73	matches	56121	matches
AATAAGGGTTAAAGGTCTGGGGATTCATTA	10591	83	matches	10591	matches
AATAAGTAAGTATAGCGGGGAGGTCACGGG	7756	113	matches	7756	low_coverage_mm
AATAATATAGTAAAGTTTTATAAATCCTGC	3642	62	matches	3642	matches
AATAATCTTACTAAGACGGTTAACGCGAGA	11983	83	matches	11983	matches
AATACACTTTGTGCGTGGGGTTGTGGTTGC	53983	73	low_coverage	53983	low_coverage_mm
AATACAGAACCTGGGACGGAATACTAGGG	13521	62	matches	13521	matches
AATACAGGAGGGGCTGCGCTGCCAGGGCAG	14813	73	matches	14813	matches
AATACATTTGGTATAACAACGGGTTAAGTA	5494	42	matches	5494	matches
AATACCTATAAGGTTAGGTTAGGAGGGAGT	56803	33	matches	56803	matches
AATACGGGGGAGAAGGGGGATATGGGCAGG	5852	33	matches	5852	matches
AATACTACGTCAATAGTGGGAACGTACAAG	55482	51	matches	55482	matches
AATACTATAAGATACGGGTCACGCGACCTT	6656	113	matches	6656	matches
AATACTCCTCAATGGTCAAGGGTTCTGCTT	9023	113	matches	9023	matches
AATACTGGAGCAATCTGAATGGTTTAGGCA	54500	42	matches	54500	matches
AATACTTGGATATGCGTTAACGATCATTGC	4018	73	matches	4018	matches
AATAGAACAAGGTATACGGTCAGGGTCGTG	1351	73	matches	1351	matches
AATAGAAGCGCTCGAGCGTGTTATTTGGAT	71696	92	matches	71696	matches
AATAGACAGTTTGGAGGCCGCCTGTTGTAG	14088	73	matches	14088	matches
AATAGAGGCCAGGTGACACTGTTCATCGAT	52670	113	matches	52670	low_coverage_mm
AATAGAGTCAACCTACATCTAAGAGCTGTT	8003	83	matches	8003	matches
AATAGATTGATGGCCATGGTGTGCATTAGG	56538	51	matches	56538	matches
AATAGCACATCGTCGGCTCGTCCATGCATG	71591	101	matches	71591	matches
AATAGCAGATCAACACTTGTGGCAGGGTTT	12230	73	low_coverage	12230	matches
AATAGCGAGATCTGATTAACGATCGTCATG	230	51	matches	NA	NA
AATAGCGTTTAGTTATAATGAGGACCACGG	1002	33	matches	1002	matches
AATAGGCTAGACGTATATGATGTATGCATT	11133	83	matches	11133	matches
AATAGGCTCGTTAAAAAGCGATGGGGTGGG	6922	83	matches	6922	matches
AATAGGGACTGTTTTTGTAAACGGGCGGGG	55266	51	matches	55266	matches
AATAGGGCAACTTGTGGCGCATGTTAATAG	55077	33	matches	55077	matches
AATAGGGTCAATAGCAGACTGCGTGCGGGG	2092	113	matches	2092	matches
AATAGGTACTTGCTGAATAGACAGTGTGTC	5363	42	matches	5363	matches
AATAGGTTAGTGAGAGCTTGTGGGTCTGGT	11443	51	matches	11443	matches
AATAGGTTATCGTATCTGAGCGGGTCAGTC	13408	42	matches	13408	matches
AATAGTAAGTTGAGTCCAATTTGGGACAGT	11642	51	matches	11642	matches
AATAGTATACGCGGGGAACATCGTGGTGCG	8687	33	matches	8687	matches
AATAGTCGATTGAGTATGAATGGAGCTTCG	5735	42	matches	5735	matches
AATAGTCTACATTATCGCGCTGTGATACCG	70334	101	matches	70334	matches
AATAGTTCATTGTACAACTGTAGTCTTGGG	1080	33	matches	1080	matches
AATAGTTGTCATATCCCCATCCTGCAATGG	56355	33	matches	56355	matches
AATATACATTGTGAATTCTGTATATTTGGG	1440	51	matches	1440	low_coverage_mm
AATATACTGGTTTTCATTCATAGGCGAGAG	13879	51	matches	13879	matches
AATATAGTTCCTTTTATTCCGGGCATGTTA	286	62	matches	286	matches
AATATATGGTTTGCAGGGTGAACATGAATA	70953	101	matches	70953	matches
AATATATTCAAAGGCACTATTTTTTACCTA	13511	62	matches	13511	matches
AATATCGCGTCTAGGGACTTACGGTCGCC	10179	62	matches	10179	low_coverage_mm
AATATGAGTCGGGTGGTTAGTTGTTTTGTA	52808	83	matches	52808	matches
AATATGCGTTACGGGTTTGGGTAATGGTCT	14396	62	matches	14396	matches
AATATGGGCCGATGGAAAAGACCATGGGTA	14640	62	matches	14640	matches
AATATGTTAGCTAACTTCTTGGGCAAAATT	1436	51	matches	1436	matches
AATATTAGGACTTCTGTAACGGGCGATCGT	6210	83	matches	6210	matches
AATATTGATTGGCTTTGGCGAGGGGAAGCG	4543	92	matches	4543	matches
AATATTGGGTGTAAGTGACAGTACATGAGC	7008	73	matches	7008	matches
AATATTGTGGGGTTGCAGAGTTCAAGTAAT	5164	42	matches	5164	low_coverage_mm
AATATTTCTTCATCTACCGGGCCCGCGTCT	13038	51	matches	13038	matches
AATATTTTGATGGTTATCCGGTCGGGGCTG	5478	51	matches	5478	matches
AATCAACTGTCGAACCTCATTGTCCTGGCG	70165	92	matches	70165	matches
AATCAAGGACCCAATTCTACCGCTCCTTTA	6845	42	matches	6845	matches
AATCAAGGCCCTCGCAGCTGTCGCGAGAAA	13283	51	low_coverage	13283	matches
AATCACGATCTATCCTGGTTACGTGAGCGT	9861	73	matches	9861	matches
AATCACGTTTTAGGAGCAGACCCGGCCAGG	8775	42	synonymous	8775	low_coverage_mm
AATCACTCAAATTCACACGTGAGCCGGCCG	11770	51	matches	11770	low_coverage_mm
AATCAGCTGGATAATTACCAGTGGGGTATT	11058	92	matches	11058	matches
AATCAGTCCATGAGGGGTATCCGGGGGAA	12886	42	matches	12886	matches
AATCAGTGTGTCATGGTTAATAAGGCGGGT	52586	42	matches	52586	matches
AATCAGTTGAGTGGCTTCCGGGGAGGAGGG	70384	113	matches	70384	matches
AATCATAGGCAGGCACATTTTACATCAGGC	1427	62	matches	1427	matches
AATCATATGAGTGAAAGATCTACTTTGCTG	70955	101	matches	70955	matches
AATCATCTTATGGTTGATGATATCGAGAGT	209	51	matches	209	matches
AATCATGGCGGTACATCATATAAAGAATCT	2607	33	matches	2607	matches
AATCATGGGGACGATATGCAATAGAGAGTG	10893	83	matches	10893	matches
AATCATGTAGAAAAACAACTGGAGATATCG	56491	51	matches	56491	matches
AATCATGTGCGTGCATTTATACAATACGCA	305	62	low_coverage	305	matches
AATCATTACAGATGTCGCAGCCATCTGAAT	89	42	matches	89	matches
AATCCACGGGGTAAACACTTACCGTGGCCT	13468	113	matches	13468	matches
AATCCACTTGTTGGGATGAAGAACGCCGCC	71739	92	matches	71739	matches
AATCCCAGTAGAGTATGTTCAGGGGCTTAA	52925	83	matches	52925	matches
AATCCGAGATTACATATTCCATAAGTGTTC	56752	73	matches	56752	low_coverage_mm
AATCCGATAATTTTGGGTCTGGGAAACGCG	54859	33	matches	54859	matches
AATCCGATTTTTACACTTTAAGAAAAACCG	52774	113	matches	52774	matches
AATCCTAGAATGATTCTAGTCATGCCGACT	11398	92	matches	11398	matches
AATCCTCCTCTTGGCAGTCGTGCTTGGGTA	71983	101	matches	71983	matches
AATCCTGGTCGCAGTCGGTCTTGGTTAGAG	70899	101	matches	NA	NA
AATCGAAGTAGTAGATAGACATAGACAGTG	11645	51	synonymous	11645	low_coverage_mm
AATCGATGTGCCTAAGGTTGTCATACCGCG	53104	113	matches	53104	matches
AATCGCATTTTTACGTGCTTGGAAGCATAA	11921	92	matches	11921	matches
AATCGCCTCGTACAGCCATTATGATTGTGG	54980	51	matches	54980	matches
AATCGCGGCGCATGGATCCGCAGTGCATCA	5194	73	matches	5194	synonymous
AATCGCTAGTGCCGTATGAGCTGTGAGTGT	70161	101	low_coverage	70161	matches
AATCGGATGGCTTGTTCAGTACTATGGGAT	67	62	matches	67	matches
AATCGGATGTAATAGTGAGGGCGGAAAGAG	13360	42	matches	13360	matches
AATCGGCGCGCATATACGGACGCAACGGTA	53933	92	matches	53933	matches
AATCGGCGGCTTAGTTAGTGACATGACGTG	8626	42	matches	8626	matches
AATCGGGTACGGGTGGTTGTCAAGTCACAC	70403	101	matches	NA	NA
AATCGGTGCCGACTGCGTTGGTTGAAACCG	2627	92	matches	2627	low_coverage_mm
AATCGGTTGGAATTGCTAAATGAGCTGTCC	14906	42	matches	14906	matches
AATCGTGTCCTGAGCCGGCTCGGGGTGCGT	6831	73	matches	6831	matches
AATCGTGTTTACTGTTCCCATTGTTTAGAT	13379	42	matches	13379	matches
AATCGTTCTACTAGTACGTCGTGTTGTGTA	13125	113	matches	13125	matches
AATCTACATGTACGTAGATCCCTGGGAGCA	13166	42	matches	13166	matches
AATCTAGATGCGTGGGGCGCCGATTCTGTG	4703	42	matches	4703	matches
AATCTAGGTGCAATAGAGGGTTTGAAGTTG	5777	73	low_coverage	NA	NA
AATCTATAAACCTCGTACAGCGTAAAGTGA	5994	73	matches	5994	matches
AATCTATCTTATTCGTGATTCGTCGTGGTA	6117	33	matches	6117	matches
AATCTCCGTCCCTTGAGGTGTTGGTTGGTA	4622	62	matches	4622	matches
AATCTCGCGATTGTGTATGGTGGGTCAAGA	52628	51	matches	52628	matches
AATCTGAATGCCATTAAGCGCGCTGAGAAA	13209	62	matches	13209	matches
AATCTGAGGTGGGTTTTCTCAGGTCATGAA	11010	92	matches	11010	low_coverage_mm
AATCTGATTACATGTCAATGGGATATCTCT	4270	42	matches	4270	matches
AATCTGCTGGTGATGTGTTGTACGCTTAGG	13088	42	matches	13088	matches
AATCTGTGTGTTTTGTTGTAGCGTCTTGTC	71391	101	low_coverage	71391	matches
AATCTTCACATCGCAGCGTGGTGACCTCGC	12324	73	matches	12324	matches
AATCTTCATATGAGTTGCATGGGCTCATAC	7059	62	matches	7059	matches
AATCTTGTTCTTTCGTCTTTTTTTGGTACT	1173	42	matches	1173	matches
AATCTTTAATTCCGAAAGGAATTTATCAAC	8713	33	matches	8713	matches
AATGAACGCCGACGGCGTAGGTGCGTGATG	9485	51	matches	9485	matches
AATGACAAATTATTAACTGGATGGCGCCGG	14617	62	matches	14617	matches
AATGACAAGCCGAGGGGCACTCGTGTGGGA	10056	51	matches	10056	matches
AATGACAATGGCCTATGGGCTGTTAGAATG	53019	92	matches	53019	matches
AATGACACTTGAAGGCCACCAAGTGTACTT	56789	113	matches	56789	matches
AATGACAGTTATTGTGTCAATACTAGGGAG	2962	33	matches	2962	matches
AATGACCGCAGTGGATATTGAGGTTAGAAC	12377	92	matches	12377	matches
AATGAGGATGCCCAAGTCCATGGTGTCGTC	9659	62	matches	9659	matches
AATGAGGCAGTGGCATAGAAAGTCTTTACG	71941	101	matches	71941	matches
AATGAGGCTGCGCCAAAGCCGGAAGGGAGC	12697	73	matches	12697	matches
AATGAGTCACTGAGGCGATCAGCTCTCGTT	7420	33	synonymous	7420	low_coverage_mm
AATGAGTCACTTTTTTCATGGGATCGTTAA	6419	62	matches	6419	matches
AATGAGTGAGGGATGTTTATTTGTTGTGGG	2258	73	matches	2258	matches
AATGAGTTCGATTGGGCTGGGCGTTAAATC	1968	51	matches	1968	matches
AATGATAACGAGGGTGGTAAGTGCCGGGAT	4969	42	low_coverage	NA	NA
AATGATAGAGCTGGCGTGGGAGTAACCTCT	55995	73	matches	55995	low_coverage_mm
AATGATCCGATGGGAGTACAAAGCGAAACA	2574	83	matches	2574	matches
AATGATCGTTAGCGCTAAGGGTAGAGGTTG	7568	62	matches	7568	matches
AATGATGCGGATTTTTATCTCCGGCGGATT	70804	101	matches	70804	matches
AATGATGGTACGATAGGTTCAGACCGGACG	10023	83	matches	10023	matches
AATGATGGTTACGCTTAGAGACCTTAGTGG	353	42	matches	353	matches
AATGATTGAAGGTTGAAACCACGCGAGAAG	7123	83	matches	7123	low_coverage_mm
AATGATTGCGTTCTAAAAGGTCTTTCGTCT	56520	73	low_coverage	56520	matches
AATGCACGTCCAATTCTATAATCTTGTGTA	2769	42	matches	2769	matches
AATGCAGACAGTCGCGGTGTACGGTCATGA	13573	83	matches	13573	matches
AATGCATCAAGCGAAGTCAATATCATCTAG	13818	51	matches	13818	matches
AATGCCAATGTGTTTTGAGTTTATGTTTGA	12140	92	matches	12140	matches
AATGCCGGGGTATGTGTGAGCGGAGGGGTA	5589	33	matches	5589	matches
AATGCGATTTGCATTAGTCGTTGAGTATGA	7415	113	matches	7415	matches
AATGCGCGCTTAGGCGATGGCGTATGCTTG	5354	33	matches	5354	matches
AATGCGCGTGGCCGTTTTTGGTTTGTCGGA	54668	73	matches	54668	matches
AATGCGGTCGCGCAAGGTGGATGGTAGCTG	8207	62	matches	8207	matches
AATGCGTTTGGGGGCTAGCGTAACAATTAG	14141	83	matches	14141_H381Y	missense
AATGCTAAAAGTATAGTTGGGTGAGGCGTG	13131	113	matches	13131	matches
AATGCTGAGGAACGTCGTGATTAAGTGGCA	13544	42	matches	13544	low_coverage_mm
AATGCTTCAAGGTTAGTACACATGACAGTTT	13999	51	matches	13999	matches
AATGCTTGTGATAGATTTGGAGCATGTGAG	10301	62	matches	NA	NA
AATGCTTTGTAATGTTCAGCGCCGCAAAGG	53727	83	matches	53727	matches
AATGGAAAGTGCTCTTTGTAACCGTGCGTT	12817	42	matches	12817	low_coverage_mm
AATGGAACTCATTAGTAGGCGTAATTATCA	71145	101	matches	71145	matches
AATGGAATAGGGCGATCAGATGTCGGGGTC	599	51	matches	599	matches
AATGGAATTGTTTCAGGTTAGTGTCGTTGA	55804	73	matches	55804	matches
AATGGACAACGGCTCACTTCGCGTGGGGAG	11688	73	matches	11688	matches
AATGGACGTTAAAATCCGTATTATGACTTG	53965	73	matches	53965	matches
AATGGAGGTATCGGGTAAACGCGTTCAGCG	1034	92	low_coverage	1034	matches
AATGGATGATGGGGATGGGAAGAGACTAGA	8059	42	matches	8059	matches
AATGGCAAGCGCGGGATGGTTGGACTGAAT	71004	101	matches	71004	matches
AATGGCACCTTTTTAAGGTTTAATTAGACT	13131	113	matches	13131	matches
AATGGCGAGACACATGACAGAATTCGTTCG	12051	101	matches	12051	matches
AATGGCGATATTGCTGGCGTGTCGACGACA	857	51	matches	857	matches
AATGGGATAGTATATATGCCCCAACGTGCA	52926	62	matches	52926	matches
AATGGGATCCTGCAAGTGTTTGCAATGAAA	7824	62	matches	7824	matches
AATGGGGGCTTGCGGTACTACGCGCGGGGT	71598	101	matches	71598	matches
AATGGGGGGGGATCCGTTTTAGCAGGATAC	55710	42	matches	NA	NA
AATGGGTTTAGAACTTAAGCTTTGGGGTTT	5006	33	matches	5006	matches
AATGGTAAGAGCTGAACGTCAAATGTGTTT	11513	83	matches	11513	matches
AATGGTACTGCGGGAGGTCTGGCTGCTGTC	52605	42	matches	52605	matches
AATGGTATCGTTTTAGGTCCCTCATGTTTC	600	51	matches	600	matches
AATGGTCATTCAGTAGTAATATGTGGGATC	7047	92	matches	NA	NA
AATGGTGCTGAAGGGTTTTCATTATTTTTA	118	113	matches	118	matches
AATGGTGGAAGTCAAGATTAGACGTAGGGT	7477	92	matches	7477	low_coverage_mm
AATGGTGGCTGACAATTAGTTGTTGTCGGT	4270	42	matches	4270	matches
AATGGTGTATTTTAGATGGTCTACTTCAGT	70070	101	matches	70070	matches
AATGGTTCACATGCGGGGGAAGAGATCATA	8460	62	matches	8460	low_coverage_mm
AATGGTTCATTTTATCAGCGTTGGTTGCGC	11109	62	matches	11109	matches
AATGGTTTGCTCACGGAGCGTTCGCGCACT	14172	73	matches	14172	matches
AATGTAAGACGAATCGATGGTGTAATGGGG	4149	42	matches	4149	matches
AATGTAATTTATACGCCTGTTAAATACGCC	9045	33	synonymous	9045	synonymous
AATGTAGAGCGTCCATGGGATATGTCACGC	71612	101	synonymous	71612	low_coverage_mm
AATGTATGTGTCGGGTGACTAGGTAGTTGT	8464	42	matches	8464	low_coverage_mm
AATGTATTATTATAAACTCCGGTTCGGAGA	7056	62	matches	7056	matches
AATGTGAGGGAGTTCTATTAAGCTTCACCA	4824	62	low_coverage	4824	matches
AATGTGATGATGTTCTTATGATTTTGCGCG	54528	92	matches	54528	low_coverage_mm
AATGTGCCCATATTGAGTTAACTACTGGTG	14248	73	matches	14248	matches
AATGTGCGGTGCATGAAAACTCTTCTGTGG	11655	92	matches	11655	matches
AATGTGCGTGTGGCCGGGTTCACTAGCCCT	100	73	matches	100	matches
AATGTGCTCGTCCCTTTAGGGTTTGAGGTC	12545	73	matches	12545	matches
AATGTGGAGCGGTTCGGACGTTGGCCGTCG	7671	92	matches	7671	matches
AATGTGGGGAGTGAGGGTTAGTATCGGTGG	70038	101	matches	70038	matches
AATGTGTATATAACGTCGGGGTATAATTGT	4232	42	matches	4232	matches
AATGTGTGGCGGGAGGTGTAGTGCATTGAA	12377	92	matches	12377	matches
AATGTGTTTATTCAGGACGTTGACTTCGTT	70421	92	matches	70421	matches
AATGTTATCAGAGACGTAGGACTATTGGTA	11521	92	matches	11521	low_coverage_mm
AATGTTGCGTGTGCATCCGTACTGGGGCCT	4894	62	matches	4894	matches
AATGTTGGTAGGATGCCTTGCGTACATCAC	2387	51	matches	2387	matches
AATGTTTACAGGTAAAAAGCGATTCTTTTG	71727	101	matches	71727	matches
AATGTTTATGTGTCGTATTTAATGAGAAGG	1434	33	matches	1434	matches
AATGTTTGCTGGTTAACAATCGGTGTTGGC	94	42	matches	94	matches
AATGTTTTATGTTGTAGTTCATGATCTATC	70994	92	matches	70994	matches
AATGTTTTGATGGTCACGCTGTGACTCGAT	7828	83	matches	7828	matches
AATGTTTTTTATTGGTTGGTGGGACTTGGC	54726	83	matches	54726	matches
AATTAAGGCTTGACACCTAATGGGGTGCAG	12251	73	matches	12251	matches
AATTAATAGTTTCCTAAACCCTTGTAGACG	14730	73	low_coverage	14730	matches
AATTAATATAGTCCATAATTTGCGTTGTAA	13803	51	matches	13803	matches
AATTAATCGAGACATGCACTCACATCTTGC	14228	51	matches	14228	matches
AATTAATGCGGGCTGTAAGTTTCCGAGCCG	13619	42	low_coverage	13619	matches
AATTAATGGGTGTTGTACAAAGAGATCGGG	5014	51	matches	5014	matches
AATTACCAAACTAGATGAACAGTTATCCGT	2637	51	matches	2637	matches
AATTAGACACGATCTTCGTTTTTGCTATGA	4168	42	matches	4168	matches
AATTAGGCTTTAATATGTTCGGGGCGTCAC	7946	51	matches	7946	matches
AATTAGGGCAACACATTATGAAAAAGGAAG	3617	42	matches	3617	matches
AATTAGGTTGGTCGACGTCCGCGTTTGTGA	55038	73	matches	55038	matches
AATTAGTCGTTAACTGTTTGTCAGAGTTGC	70081	101	matches	70081	matches
AATTATATTAGAAGGGCTAAGGGTAGGTGT	4789	51	matches	4789	matches
AATTATATTTAAAACTCGTTATGTGTAAGA	3995	62	matches	3995	matches
AATTATGTAGGATATTAGGCGGGGGACCTA	52608	33	matches	52608	matches
AATTATTGATTATCATGCCTCATTGGGTT	3731	113	matches	3731	low_coverage_mm
AATTCACCAGTTATCTTGAGCTATTTACGT	11236	92	matches	11236	low_coverage_mm
AATTCACGATAGTTATTTCATGCCACCGGT	8619	33	matches	8619	matches
AATTCACGCCGCACAGAAAATTATGCGGGG	6480	73	matches	6480	matches
AATTCAGCGGCTATGTCATGGGTTAGATAC	2576	51	matches	2576	matches
AATTCAGTGACCGGTGCCCTTCTCCTTATA	55982	42	matches	55982	matches
AATTCCGAAGCCTTGCCAGAGGCCGTGCAC	14412	73	matches	14412	matches
AATTCCGCAGGTTCGTGTTGGGGTTGTGGG	7636	42	matches	7636	matches
AATTCGGACTATTGAAGTTTTTAGGCTATC	14040	92	matches	14040	matches
AATTCGGATAGACTCTTTGACGTGTGACTT	2328	51	matches	2328	low_coverage_mm
AATTCGTAGGAGGTTTCGACTCACGGACGT	70190	101	matches	70190	matches
AATTCTAACGTCGGCATAGTCGTCGTATGT	3075	33	matches	3075	matches
AATTCTCGTTCTAAGACGAGTGCAGGGGTT	5348	83	matches	5348	matches
AATTCTCTAAGTAGTTAGTACTTTAAACGA	3090	42	matches	3090	matches
AATTCTGGCATTGGATTTAGACTTGTAAAC	10063	83	matches	10063	matches
AATTCTTAAGTGTGAGTAATGCGGGGCGCC	71023	92	matches	71023	matches
AATTCTTACGCGACTACAGGTCTAGTGCTA	10083	42	matches	10083	matches
AATTGAAGGATGGAAGTGGTAGGTAGTGGG	4950	62	matches	4950	matches
AATTGAAGTAATCCTCACACATCGGCCAAC	56438	42	synonymous	56438_H16Y	missense
AATTGACGCATATGTATGCTTTTCGGTTCT	7813	62	matches	7813	matches
AATTGAGAAAGGTAGTCCATAATTTCGTGT	6248	92	matches	6248	matches
AATTGAGACAATTCGCGGGCTCGAGTAAAA	11489	73	matches	11489	matches
AATTGATAGTCTGCTATGGGTTTGTCGCTT	2810	83	matches	2810	matches
AATTGATCCTTCCATAGGCAATAAACTCAC	56707	42	matches	56707	matches
AATTGATTCAGGTGTGATGCACGCAATTTA	6382	33	matches	6382	matches
AATTGCCCTGGGGGCGGTAACAAACTACGT	7720	83	matches	7720	matches
AATTGCTAGTGAGTATTGGGTTTCGGTAGA	71052	113	matches	71052	low_coverage_mm
AATTGGAACCTTCCAGTTGAGAACTATTTG	295	51	matches	295	matches
AATTGGACTTAAATTAATGCGCGCAAGCTC	71772	101	matches	71772	matches
AATTGGGGGTTAGAGATTTATTTGTGGTCT	55461	62	matches	55461	matches
AATTGGGGTATTCGTGCAAACTATGATGTT	52955	62	matches	52955	matches
AATTGGTATTTTGTTCTGAGGACGGGGGTA	8976	51	matches	8976	matches
AATTGTAGTGGTTGAGGGTCTCATGTGGTG	1150	42	matches	1150	matches
AATTGTCGCGTTTTACTGTGTCAGGGGGCG	6474	113	matches	6474	matches
AATTGTCGGGAGGTTTACAGCCTAAAGACA	2594	92	synonymous	2594	low_coverage_mm
AATTGTCGGTGGAGGTTTGACGTTGGAATT	4980	51	matches	4980	matches
AATTGTTAGAAGATGTATGATGCTGCGTA	54465	51	matches	54465	matches
AATTGTTCAGCACCCACCTGTCGTTTTATT	4430	62	matches	4430	matches
AATTGTTGAGATAATTTGGCGACGGTTGGG	72014	101	matches	72014	matches
AATTGTTGAGATAATTTGGCGACGGTTGTG	72014	101	matches	NA	NA
AATTTATCGGTAAAGTTTACTCTTATAGTC	5090	83	low_coverage	5090	matches
AATTTATGTTTATAGGGGATGTTATAGTTA	12199	92	matches	12199	matches
AATTTCCATTCTGGTAGTGGGTATGTGAGA	1280	83	matches	1280	matches
AATTTCTTTTGTGGGTCAAAGGAGAGACGC	70771	101	matches	70771	matches
AATTTGGGACCTTAGTGGGGGACGGCTGGC	14697	113	matches	14697	matches
AATTTGGGGGAGTTATTGACAGCGTACTGC	8521	62	matches	8521	matches
AATTTGGTTGGACAGTGTTGGTAGTGCACG	1231	51	low_coverage	1231	matches
AATTTTACTATGCGGTGGACGGTGCCAAGA	56934	33	matches	56934	matches
AATTTTAGCCCGGTTGTCAGTTTGGGGCGG	8687	33	matches	8687	matches
AATTTTATCCTTTAGTCCTAACGATATGGG	4320	51	matches	4320	matches
AATTTTCCGTCTATGGAATCTGGACCGGGT	70257	101	matches	NA	NA
AATTTTCGTAATACAGGTATAGACAATACC	12636	51	matches	12636	matches
AATTTTCGTGATAGTAGTTAAGGCAGGAAA	5604	51	matches	5604	matches
AATTTTGATAATAGCCCTTTGATTGGTGCT	14682	92	matches	14682	matches
AATTTTGCTCGGTGTGTAGTGGCCTTTAGC	7057	33	matches	7057	matches
AATTTTTCCTAATTATATCCAGCTTAAATT	7818	51	matches	7818	matches
AATTTTTGAGGTTATTGGTGCTTTACCGCA	13597	62	matches	13597	matches
ACAAAATGCTAAGGTATTGGGAGTGTGCTT	2265	92	low_coverage	2265	low_coverage_mm
ACAAAGTGATTTTCTAGTATTGAAAATATG	56364	73	matches	56364	matches
ACAAATAGTGGCTGTGTTAGAGCTTTGGCA	6745	42	matches	6745	matches
ACAAATCAATGGGCATGGTAAATTAACAAA	526	62	matches	526	matches
ACAAATCCGCTGCTGACGGCGGTGCAGTAT	11515	92	matches	11515	matches
ACAAATGCCTAGGGGCTTGCTGGCTGTTCA	8313	92	matches	8313	matches
ACAAATGTAAGAACAGTGGGCACTAGATTC	10414	62	matches	10414	matches
ACAAATTAAGCGGAAGAAAATGCTGTGGAT	71115	101	matches	71115_S475F	missense
ACAAATTTGACACATAGGGGTCTGGCGAAG	56135	42	matches	56135	matches
ACAACAAAGGAGTACTTGTCTGTCTCGCTA	5730	33	matches	5730	matches
ACAACATGCTGCTACCATACAGGCCACACC	6135	83	matches	6135	matches
ACAACCATGGTGATTGGTTGAGAAGTTGCA	433	62	matches	433	matches
ACAACCGTTAACATATTTGGTTTGACGGTT	9898	83	matches	9898	matches
ACAACCTAGTGTACCATGGCACCATGTAGG	3676	51	matches	3676	matches
ACAACGCGGTTAGTGAGTGGGGGTTGGGGT	4681	62	matches	4681	low_coverage_mm
ACAACTAAACGTGAAGCGAGGCTCGGTCGC	4460	101	matches	4460	matches
ACAACTGCTTTGCTTTTTGGTTCCGTGGTG	8632	51	matches	8632	matches
ACAACTTTTCGACTATGCAGGGCCTAGCAA	8036	83	low_coverage	8036	matches
ACAAGAATCTGTTTTGTTTTTGCGTTTTCA	612	62	matches	612	matches
ACAAGACATCTGCGATCGGTTTCTCGAGAC	8976	51	matches	8976	matches
ACAAGACCCAGACGGCTTTAGAGTTTATTG	4196	42	matches	4196	low_coverage_mm
ACAAGAGCTTGGGGTGGGGTCGTGCTGCAA	14011	92	matches	14011	matches
ACAAGATGTAGGTATTGGCTCGAATTGGAT	9875	92	matches	9875	matches
ACAAGATTGGCGGACGTTTGAGTACGAAGT	12790	42	matches	12790	matches
ACAAGATTTCTAAGCTCCCCGGATGCTTAT	54948	33	matches	54948	matches
ACAAGCAGAGGGTAGTCTTGTATGTGGCTC	5532	42	matches	5532	matches
ACAAGCAGTGGGCTGTTACACTGGTCGTGA	465	33	matches	465	matches
ACAAGCGTCCCTTGCATGATACGATTACTG	583	62	matches	NA	NA
ACAAGGAAGTTGAATCGGTATGGCGGCGGC	55332	51	matches	55332	matches
ACAAGGGTCGTTTACCGGACGGGAGCAACC	4073	33	matches	4073	matches
ACAAGTACTTTCGTCTCGCGTCGGCGTTGG	1021	42	matches	1021	matches
ACAAGTGCAATGGGCATAGGTGTACGTCCG	872	42	matches	872	matches
ACAAGTTTTAAGAGTAGGAAAGCGTGGATA	56471	73	matches	56471	matches
ACAATAAAAGTCCTTATTTTATTCGTTTTG	11454	92	matches	11454	matches
ACAATACTCGTGACTGAGGAATGAACGGAA	13655	62	matches	13655	matches
ACAATAGGTATACACCTGGAATTCTGGCAA	1003	83	matches	1003	matches
ACAATATCGTATGGGAAAAGGATGAGGGGT	8048	33	matches	8048	low_coverage_mm
ACAATATCTATAGGGGCGACTAAGACGGCG	9948	101	matches	9948	matches
ACAATATTATATCACTAAGCCTTCCAGTAT	12539	73	matches	12539	matches
ACAATCTCGTGTGAAGGTTTACTAGTAGTT	1618	83	matches	1618	matches
ACAATGAGGGCTCTAATAAAGTGTAAGGGA	1440	51	matches	1440	low_coverage_mm
ACAATGATAGAGGTTACTTATCTAGCTCTG	13652	101	matches	13652	low_coverage_mm
ACAATGCGTTACAGTTCCGGTTGGGGTTTG	14823	62	matches	14823	matches
ACAATGGCGCGGCATCCTTCCAGATGCTCG	5509	51	matches	5509	matches
ACAATGGGCACGTAAGGCAGAGTTTATGTG	5166	113	matches	5166	matches
ACAATGGTCTAGTTAGAGGTACGGGCTAAG	4752	83	matches	4752	matches
ACAATGGTTAAGATATTCGTAATTTTGCGG	8241	42	matches	8241	matches
ACAATGTTCGCGTCAGTTATGGTTTGAACA	70799	101	matches	70799	matches
ACAATTAACTGTTTCCGGAAGGATTACGGT	53641	51	matches	53641	matches
ACAATTAAGGATGCGGGTAAGTGGGGGGCG	9200	51	matches	9200_S20F_S54F	missense
ACAATTGCTTCGATTAGAGTGAGGTAGCTA	11971	73	matches	11971	matches
ACACAAAAACTCAAAAGATGATTGGGCGGA	13167	51	matches	13167	matches
ACACAAAGTTCTCAAGAATATATATTTCGT	7355	73	matches	7355	matches
ACACACTTGCATAACCGGCGAGTCGATCGAA	4690	42	matches	4690	matches
ACACATCCAAGACTTATTAAATAAGTGAAT	70418	92	matches	70418	matches
ACACATCTAATGTAAGGGGCAACACTTCAC	1631	92	low_coverage	1631	matches
ACACCACAAGGTGCGGAGTTGTGTATATC	14397	73	matches	14397	matches
ACACCAGTCGGGGAGAGATTGTACTTCGAT	7465	83	low_coverage	7465	matches
ACACCCCGCGGGCCGGAGCGAGATGGGGGT	3539	51	matches	3539	matches
ACACCGAATAACTTCTTGTTGTTGGTCGAT	54213	62	matches	54213_S215F	missense
ACACCGGCAGTTACCGGTCCACGGGCGCCG	11940	92	matches	11940	matches
ACACCTAGATAAGTGAAGGGTGCAGCTACA	13379	42	matches	13379	matches
ACACCTGAATGGTTAAGTGTCGTCGGGAGT	5745	51	matches	5745	low_coverage_mm
ACACCTTTGATTGTGAAATACCCATCCACC	13163	51	matches	13163	matches
ACACGAAAGAGTGATCCTTAGGTAATAACC	11596	51	low_coverage	NA	NA
ACACGCAAGTTTAAGGGAAGGGCCAGGCGA	8543	42	matches	8543	matches
ACACGCATCCATTGGGTACTATGGAAGTAT	2358	51	matches	2358	matches
ACACGCGTTATACACAGGCTGTGGCAGCTG	12839	42	matches	12839	matches
ACACGCTTCGAAATGTAGCGGAGTGAAAGG	71974	101	matches	71974	matches
ACACGGTGTTGTAACATTTGATGTTCGTTC	465	33	matches	465	matches
ACACTAGAGGGGTTTTGGGCTCGTATATAG	14006	51	matches	14006	matches
ACACTCGTTAATCTATGTGCCGCCGTGTGT	1887	83	matches	1887	matches
ACACTCTAGTTGTAATCTATCATATTGTGG	71754	101	matches	71754	matches
ACACTGAGGTTGGGTCGAGAGTTGGCTTGG	71672	101	matches	71672	matches
ACACTGCCATGAGCACCTCTGGTTGATATC	5768	83	matches	5768	matches
ACACTTAAATTTTCACGATTACCATGTACA	381	51	matches	381	matches
ACACTTTTTTGAAGATGGATACATGTCTGG	55294	92	matches	55294	matches
ACAGAAACGTGGGGCTGTGGGCATGTAGCA	3385	42	synonymous	NA	NA
ACAGAAAGGATATGTTGGTCGAGCGGTCAA	8293	62	matches	8293	low_coverage_mm
ACAGAAGAAACGAGGTGCCAATGTCGGCTG	71756	101	matches	71756	low_coverage_mm
ACAGAATAGGCGGTTAGACCTCTAGCAGCG	72020	101	matches	72020	matches
ACAGAATCTGTCCACGTCTGAATGTGTGGG	56508	51	matches	56508	matches
ACAGAATTGGATAAACCAGTTAGGGATACG	8704	42	matches	8704	matches
ACAGACGGATGGATGACTACTAATGCCCTG	70090	92	matches	70090	matches
ACAGACGGGGGTTAATCTTAAATGCGCGTT	5698	83	matches	5698	matches
ACAGACGTATTCCGGTGCTTAACGTTGAGT	4162	92	matches	4162	matches
ACAGACTAGGCCGCCCATTGTAACGCGACC	14358	51	matches	14358	matches
ACAGAGCTGGGATATAAGTGCCGCGGAAGT	1214	51	matches	1214	matches
ACAGATCATATGGTCGTTGGGGAATAAGGG	71682	101	matches	71682	low_coverage_mm
ACAGATCTGGAAGGCCGTTCAAGGGTCAGG	7396	51	matches	7396	low_coverage_mm
ACAGATTTACATATAGATTGTCGGACTGTA	5896	83	matches	5896	matches
ACAGCACGGTCTCCATGATACCCTTGGGGA	56905	51	matches	56905	matches
ACAGCATATTTGAGTCTCGGTGATGGGGTG	8994	51	low_coverage	8994	matches
ACAGCCGGCAGGCTTTCTGAGCTGATGGGC	3995	62	matches	3995	matches
ACAGCGCGGCCTTTACTGGAACAAGGGAGA	11550	51	matches	11550	matches
ACAGCTAGTACATTTCTGACTCTGTTTGTA	2410	33	matches	2410	matches
ACAGCTGGAAGTTGTCTGAGTGCCGTAACA	71970	101	matches	71970	low_coverage_mm
ACAGGACGGCTGCGTACTAGTGAGGAACCG	7478	83	matches	NA	NA
ACAGGATCATGGTACTAAAACTAACCGGCT	8518	62	matches	8518	matches
ACAGGATGGTGGGATGATGTGTGGGCTTGC	55307	83	matches	55307	low_coverage_mm
ACAGGCCTTGAAGCTTGGCGAGATTGGCGA	70703	101	low_coverage	70703	matches
ACAGGCCTTGCAGTAGACCTGTTTTTTGGG	892	42	matches	892	matches
ACAGGCCTTGTACGACTAAAGCCGTGCCAA	71535	101	matches	71535	matches
ACAGGCGAACACAGTCGGCTGTGTGGCCTC	9684	51	matches	9684	matches
ACAGGCGGATCGTGTGATGTTATATGGCTC	53109	92	matches	53109	matches
ACAGGGAATGCTCTATAAAGTGGGTGGGGT	6083	51	matches	6083	matches
ACAGGGAGTGTTAGCCTCGCTTGGCTAGGA	14960	62	matches	14960	low_coverage_mm
ACAGGGGTCAGGCCAAAGGTGGAACATGGG	70049	92	matches	70049	matches
ACAGGGGTGCCTACGACTAATAAGACGGGT	14050	92	matches	14050	matches
ACAGGGTGGTGTTGGTGGCGCGGCATGCAC	3921	51	matches	3921	matches
ACAGGGTGTGGGTGCGGAGGTTTGCCACTT	11340	73	matches	11340	matches
ACAGGGTTATTTGGGTGTGGTAGACTGGTC	14988	62	matches	14988	matches
ACAGGTCGCAACCTGTGGGATGGAGCAACA	4384	42	matches	4384	matches
ACAGGTTGCGGAGGTGGTATGAGCGGGGTG	4374	42	matches	4374	matches
ACAGTAAGGACCTCAAAGGCGCCTGGATCT	5965	62	matches	5965	matches
ACAGTAGGCGATATTTGCGCAAGACTACTG	2385	83	matches	2385	matches
ACAGTAGTAGAGACTGGGAGAAGGGGTTCG	1204	62	matches	1204	matches
ACAGTATACGGTCGAGGTCTCTTGGGGCTG	9131	62	matches	9131	matches
ACAGTCCAGGGTTTAAAATGTAGCGACATA	12040	51	matches	12040	matches
ACAGTGTAGCATAATGCAGTTTATCTAGTG	52598	33	matches	52598	matches
ACAGTTATGCGGGGAAGCTACAACGATGGA	54980	51	matches	54980	matches
ACAGTTCCCGTTGGGTACCGGGCTGCCTAA	55936	42	matches	55936	matches
ACAGTTGTCCAGCGTACTTTGGACTAAGTA	14325	62	matches	14325	matches
ACAGTTTAGAAGGGTCCTTCTTAGAGGTGG	11101	83	matches	11101	low_coverage_mm
ACAGTTTGAGAAGGGCGCGCGGCAGTACAA	7419	62	matches	7419	matches
ACAGTTTTCATAAGTCTCGACCAATTAGAC	5857	83	low_coverage	5857	matches
ACAGTTTTGTCCGCAAAGGTTCTATGATGT	52913	33	matches	52913	matches
ACATAACTGATCAACGGAATTATGTTTCGG	3492	62	matches	3492	matches
ACATAAGGGCGGGTTACTATGGCGAGTGAG	71098	92	matches	71098	low_coverage_mm
ACATACACCAGAACAGGGTCCGTATGCTTG	71692	101	matches	NA	NA
ACATACTATTTAAAGCCTCAGGGCCGGAAG	4061	51	matches	4061	matches
ACATAGCTTGGAAGCAAGGGTTTCTGTTAG	71036	101	matches	71036	matches
ACATAGTAAAAAATTTCAGTACGTGTGGTA	12976	42	matches	12976	matches
ACATAGTCAGGGGTCGTTATGTCCGTATAA	6644	83	matches	6644	matches
ACATATTCTTCAGTTTTCATCGGCCATTTA	10039	92	matches	10039	matches
ACATATTTTATCAGACTGTTCCGCTTGAAT	55921	83	matches	55921	matches
ACATATTTTATGTTAGTTATTGTTTCATAT	70038	101	matches	70038	matches
ACATCACATCGTGTGGCAAAGCCTGGAGCC	54944	51	matches	54944	matches
ACATCACATTTGAAGGTCGCTGATTGCCAA	14046	51	matches	14046	matches
ACATCTGTAAATGTTACCGGTAAATTTTAT	7881	92	matches	7881	matches
ACATGAGGACGCGTCGAGAAATTGGTTTGG	6441	113	matches	6441	matches
ACATGCATAAATGCTAGAACAGTTGCCCTA	14610	62	matches	14610	matches
ACATGCTTTCCGGCATTGTTTTGGACGGCT	70970	92	matches	70970	matches
ACATGGCGGTGACGTGGCGATGTGTGTGCC	11421	73	matches	11421	matches
ACATGGTAACATTGAGCTGTCCGGGGGTAC	1656	113	matches	1656	matches
ACATGGTGGCAGGGGCCCCGGGATGCCGTG	9366	92	matches	NA	NA
ACATGTCTCTAATTATGAAAAAGTAATTTA	1902	33	matches	1902	matches
ACATGTGATTTCTGGGACCGTTTCCATATA	13807	51	matches	13807	matches
ACATGTTATAACAATAGGATGTAATGTATG	56732	33	matches	56732	matches
ACATGTTCCACATGAGATCGCTAGAGTAG	4487	73	matches	4487	matches
ACATTAACGGGACGCTGGGCGGTGTAACAT	7214	42	matches	7214	matches
ACATTAATGTGTTGATGAGACATGTTTCGT	11401	101	matches	11401	matches
ACATTCAGAGGTTCGCAGTAAGTCTACCTA	53965	73	matches	53965	matches
ACATTCCGTGCCGTATTAAGAAGCGCATGG	1391	73	matches	1391	matches
ACATTCGAGTGAATGTCAATGGGGTAAGAG	1427	62	matches	1427	matches
ACATTCGGGGACAAGTGATCGTTATGCAGC	14762	92	matches	14762	matches
ACATTCTTGTTTCGACAGTAGCTCCATAAC	6745	42	matches	6745	matches
ACATTGACCGCTCATTAACCCTATTTTTTG	56104	42	matches	56104	matches
ACATTGAGAACCTGGTGTGCTAGCGCCCTG	12108	92	matches	12108	matches
ACATTGAGATGATGTTAGTGGCGGTGTCAT	8393	51	matches	8393	matches
ACATTGGTGTCCGTGAGGGGTTTAGACGGG	954	62	matches	954	matches
ACATTGGTTAGCGACTCGTTCGTCGTATTT	12472	73	matches	12472	matches
ACATTGGTTTCGACTGTGATGATGGCAGTA	3953	83	matches	3953	matches
ACATTGTCAGACAATCTGTTCTGTCAATGG	7293	73	matches	7293	matches
ACATTGTGCACAGGGATAGTGGGTCCTTGT	7013	113	matches	7013	matches
ACATTTCATACGTTCATGTCCAACATAAGG	14122	73	matches	14122	matches
ACATTTTAGGCGTGGCAAAGTTGGTCAGGA	11468	92	matches	11468_R55C	missense
ACATTTTATAAGTGGTCCATACTTGTTCAG	6444	33	matches	6444	matches
ACATTTTGAACTTCATACATGTCATCTTGA	70560	101	matches	70560	matches
ACCAAAAGTTATGACGTCTATGATTCCGAA	4114	83	matches	4114	matches
ACCAAAATGTAGAGATATTTTGACTATTGC	224	62	matches	224	matches
ACCAACAGAGAGTCGGTGAAGGATATAAGT	53834	92	low_coverage	53834	matches
ACCAACTGCTCAGTACTATTGAGAGGGACG	1156	42	matches	1156	matches
ACCAAGCTGGCTTTGCGCAGATCTTTAATT	15038	73	matches	15038	matches
ACCAAGGCGCCGGGGAGTAATTAGTGATCG	56663	33	matches	56663	matches
ACCAAGTAACTAAATTATCGGTTCGGATTG	52849	113	matches	52849	matches
ACCAAGTTATGTGTTAGGTAGAGAGGTTGG	6545	73	synonymous	6545	low_coverage_mm
ACCAAGTTTTGTTAATTGGAGGGGGTCGGT	56758	51	matches	56758	matches
ACCACAACGGGGGTATTCCGTGCGACACTC	14505	62	matches	14505	matches
ACCACCTCTATGGTGAAATCGTATTCGGTC	4306	33	matches	4306	matches
ACCACGTTTTAATGTCGAGGCAGGCGAAGG	7278	62	matches	7278	matches
ACCACTAAAGTGCTAGGGTTAATGAAAATC	8103	73	low_coverage	8103	matches
ACCACTGAGACCGTCTCTGTCCTTACGACG	70966	92	matches	70966	matches
ACCACTTTACCTTAGATCAATTTCGTTAG	55921	83	low_coverage	55921	matches
ACCAGAAGGGACCTGCAGAGTACAACGTGG	54533	33	matches	54533	low_coverage_mm
ACCAGAGTACTCTTTATCGTCATGATTCAG	53056	42	matches	53056	matches
ACCAGCATAACTATTAAAGTAAGTCGGGAT	1124	101	matches	1124	low_coverage_mm
ACCAGCATCAGTGACCAGTAGTTCTATTGT	12967	42	matches	12967	matches
ACCAGCATTTTTTTTTTAGCTCAATTAAAG	10844	83	matches	10844	matches
ACCAGGGTACATTTTGCCGACGGAAACGTG	2772	51	matches	2772	matches
ACCAGGGTATATTTGTAATGTCTGTTCTTC	8452	62	matches	8452	low_coverage_mm
ACCAGGGTTTACGGGCTTTACTTAGAGTAT	1269	62	matches	1269	matches
ACCAGGTTAAAGTTATTTTTAGAACAAGTT	4727	42	matches	4727	matches
ACCAGGTTTCACCGGTTGAAAATCCGAGGT	10722	51	matches	10722	matches
ACCAGTCTTTATTGTAGGCCAAGAAAGACT	12889	42	matches	12889	matches
ACCAGTGTACCTTAGAAGATGGTTTGCGTT	71023	92	matches	71023	matches
ACCAGTGTGTTTGGTTGACGGAGATGTGAG	11807	73	matches	11807	matches
ACCAGTTCTTATTGTCATCATGGGTATCGT	56847	33	matches	56847	low_coverage_mm
ACCAGTTGGTTGAACAGCATTAGTGAGAAT	859	33	matches	859	matches
ACCATCACGCGAAGGTGGATTCCGAGAGCG	11822	92	matches	11822	matches
ACCATCCGTCGGTCCTAAACCACGTAGAGA	2786	62	matches	2786	matches
ACCATCTTTTGGGTTAACTTCATTCCTTAA	11378	51	matches	11378	matches
ACCATGAAACTCGCGGTACATATGCCGAAG	10375	62	matches	10375	matches
ACCATGCCTGCCTCACTGCATTAGGTTGCG	2808	33	matches	2808	matches
ACCATGGATTGGCCGTCGTGATCAACAGGT	11007	62	low_coverage	11007	matches
ACCATTAACGTCTTTGGACTATGGTTCGTG	4869	73	low_coverage	4869	matches
ACCATTTGCCTCTTGGTTTGGCTAGAATGG	219	33	matches	219	matches
ACCCAAATCGAATTCGGCTGTCAGATGTAC	11264	83	matches	11264_L203S	missense
ACCCAAATGACACTCGCGCGCCGGTATCTG	1147	33	matches	1147	matches
ACCCAACCGGGGTTATGATTTATATGTATG	7522	73	matches	7522	matches
ACCCAGGTAATTGGTTGTGATTCGGTATCT	55789	73	matches	55789	matches
ACCCAGTATAAGAGTCTCATAATTATGAGG	53534	33	matches	53534	matches
ACCCAGTTCCGGTGAACGAAACGTAGTGGT	2151	62	matches	2151	matches
ACCCATGGTTGCGGACATGTAGCTAGCTTA	14988	62	matches	14988	matches
ACCCCAGGGAGACATGTTAGGGCCACTTGT	70114	101	matches	70114	matches
ACCCCATATTGTGGGGATGCCGCCGGGTTT	7181	83	matches	7181	matches
ACCCCGCACGAATCAAACTTAAGTGGCCAT	4250	92	matches	4250	matches
ACCCCGGAATGATAGGAGTGGTTCCTAGAA	2446	113	matches	2446	matches
ACCCCGGGGAAGTTGCCAGCATAACTGAAT	7269	73	low_coverage	7269	matches
ACCCCGTAGCGGTGCCATTGTGGATAGGAA	12020	92	matches	12020	matches
ACCCCTGGAGGGCGAAGACATACATTCGCA	7415	113	matches	7415	matches
ACCCGAGGTGAGTCACAGCAGGATCTGATT	70102	113	low_coverage	70102	matches
ACCCGCGCTTGAGGTTTACGAAGGGTTTCA	1548	42	matches	1548	matches
ACCCGCGTCATTCTGTTCCGATTATAGGAC	3642	62	matches	3642	matches
ACCCGCTTGATTAATCGCTCACAGATTCGC	56101	42	matches	56101	matches
ACCCGTAGGATCTATAGGGAACTTGTAACG	54789	73	matches	NA	NA
ACCCGTATTACGCCACGCTTGCGCCTGCTA	7579	62	matches	7579	matches
ACCCGTTGGTCTGCTTGGAGCTCGGAGAGT	14014	33	matches	14014	matches
ACCCGTTTTGGAGTATTGGCGATTTTGGTT	52786	42	matches	52786	matches
ACCCTAGGTATTTTGGTGGGGTGTAGGTAT	8602	51	matches	8602	matches
ACCCTATGTGAATAGGGACGAATGAGTGAG	4107	51	matches	4107	matches
ACCCTCATTAGGCGTAATATTGATACTCTT	11005	42	matches	11005	matches
ACCCTGATGGCGTATATGGTGGGGAGCTGA	70783	101	matches	70783	matches
ACCCTTGGTGTTGCGCTTCAGGTAGCCTTG	13204	62	matches	13204	low_coverage_mm
ACCGAACTTTGTGAATTACCTCAAATGGCA	70800	101	matches	70800	matches
ACCGAATTCGTAACAATTGAATTGCTTTGA	69	83	matches	69	matches
ACCGAGGTATTTAGCGCCCGTGCAATCGGC	1725	92	matches	1725	matches
ACCGATCGTCGGAAGGGCAATGGGGAGGGT	9063	42	synonymous	9063	synonymous
ACCGCAGCACAAGTTTTAGTGGATACTCCT	13259	51	matches	13259	matches
ACCGCAGTAGGCCAACTCTGGGTCGTCAGG	70964	92	matches	70964	matches
ACCGCCAACTGAACCCGGAATCAAAACTTG	1937	62	matches	1937	matches
ACCGCGACGAACAGTTTGAGTATAAATTAG	5100	92	matches	5100	matches
ACCGCGCCTGTTCCTTTCTTGCGGTTTTAT	11816	92	low_coverage	11816	matches
ACCGCGTTTACTGGTATGCGTGGAGGGGAG	2454	83	matches	2454	matches
ACCGCTGCTAAAACGCGACGTTTAGGGTT	879	73	matches	879	matches
ACCGCTTGACGCGTACTACCCTCCGTTGTC	8893	42	matches	NA	NA
ACCGGAAGCGAGAGGGCAGCTAGCCGTGTG	13196	83	matches	NA	NA
ACCGGAATAGTTTATGCTTGTTCCATACTT	6175	73	matches	6175	low_coverage_mm
ACCGGACACCGAAGTCGTTACACTTCTGTT	2414	62	matches	NA	NA
ACCGGATATGCTGTGTGTTCAGGAGTATGC	1622	33	matches	1622	matches
ACCGGCACTTGGTCGGCCGGCTTAGTGTGT	56006	51	matches	56006	matches
ACCGGCCAGAGGGAAGGGGGGAGTGGCCGG	52625	33	matches	52625	matches
ACCGGCGCCCCATGGATGTAGATAGTAGGT	9693	83	matches	9693	matches
ACCGGCTCGAGTAGTTAGTGACGGATCGGT	14475	62	matches	14475	matches
ACCGGGGGGGCCACACTGGGCCTTTAATTG	8472	83	matches	8472	matches
ACCGGTCCGTCACAGGACGTATCGGCTCGG	7230	51	matches	7230	matches
ACCGGTCGTCGTCGGAGTTCACCATTGTTT	3718	73	matches	3718	matches
ACCGGTGATTACCTTAAGGCCTAGGTGGAG	11803	92	matches	11803	matches
ACCGGTGCAAGCGACCTTGTGAAACCCGGA	10026	42	low_coverage	10026	low_coverage_mm
ACCGTAAGTACTGTCCTGAAATGTGGTTAG	9859	51	matches	9859	matches
ACCGTAATACTTAAATAATTAGGAGCGACG	12223	92	matches	12223	matches
ACCGTACTGTTCTTTGGAGGTCACAACTGG	56448	42	matches	56448	matches
ACCGTAGTCTATCGTTTGTTTACGTGGGCC	8728	42	matches	8728	matches
ACCGTATAAGCGGTTATAACTTGTCGTCCG	4430	62	matches	4430	matches
ACCGTGCAGCGGGAGTAGTAAGGGATCTTT	12220	83	matches	12220	matches
ACCGTGGAGAAGATCGCGGTATTCATGGGC	11909	92	matches	11909	matches
ACCGTGGAGGTGAAGGGGACACGATGCCAC	4290	33	matches	4290	matches
ACCGTGGCGGATCTCGGAAGTCCTGAGAGG	6578	42	matches	6578	synonymous
ACCGTGGGATGATCCGGGGCGAAAGGAAAG	5396	51	matches	5396	matches
ACCGTGGGCGTATTAGTGTAAGTGGGAGTT	4955	42	matches	4955	matches
ACCGTGGGTGCTTCACCGTTAGAACGGTGT	3226	62	matches	3226	matches
ACCGTTGTGTAACGACTCAGTCGCTGCAAC	56404	92	low_coverage	56404	matches
ACCGTTTAGAGGGCACGGCTTAACATTTCG	14172	73	matches	14172	matches
ACCGTTTGGAATGTTATGGCTATTAGTCTA	4031	92	matches	4031	matches
ACCTAAGCGGCTGCCGGAGCCCTCGTCAGG	599	51	matches	599	matches
ACCTAGCGCGGCGGGGGTAACGCCCACCTG	71755	101	matches	71755	matches
ACCTAGCTAATTATGAAGGTCGTTATTTGA	55819	92	matches	55819	matches
ACCTAGCTATGTTTTCTTCGGTGGAGTCCT	13201	42	matches	13201	matches
ACCTAGTGTTTTTGCTTCTATTCGTAGCTC	12476	42	matches	12476	matches
ACCTATAAGCTTCGTCCGAGCGTCCAGCCC	5770	83	matches	5770	matches
ACCTATAGGCTTTGATATTGGTATCATATG	6595	113	matches	6595	matches
ACCTATTAATCGAAAGATTATCATGATCTT	7303	73	matches	7303	matches
ACCTCAATACTTACTTGTCCTGCAGGGCTG	3874	62	matches	3874	matches
ACCTCCACCTACGAGCGCTGCGCACAGCGG	6235	73	low_coverage	6235	matches
ACCTCCGTGGGACGGCATGAAGGAAGCTAT	14202	51	matches	14202	matches
ACCTCTCATACTATACGATTAATATACATT	843	83	matches	843	low_coverage_mm
ACCTCTTATAATTACATTATGCAGCTTATT	1367	51	matches	1367	matches
ACCTGAGGGAGAGATAGGCGAATTGCTGAA	8447	33	matches	8447	matches
ACCTGCGATGCATGAGGCGGAACAGTACGT	11940	92	matches	11940	matches
ACCTGCTGGTTACTCTGTGGGGCGCGGGGC	52859	92	matches	52859	synonymous
ACCTGGCTGATCCAAGGGTCGGTCGCGATA	14955	62	matches	14955	matches
ACCTGGGGGTACACGGCACCTAATCAGGGG	7033	51	matches	7033	low_coverage_mm
ACCTGTGGTATTACTGTAATTAGTCCTTCG	11886	83	matches	11886	matches
ACCTGTGTGGCTCTTAGGGGTGTTAAGGTT	70082	101	matches	70082	matches
ACCTTAAAGTACATTGCATTATAATTGCCA	54952	42	matches	54952	matches
ACCTTAGGGCTATTGATGTGTCAGCGCAGG	70089	92	matches	NA	NA
ACCTTCTGCCGGTTTCGAGGTGTTACGCAG	11362	92	matches	11362	low_coverage_mm
ACCTTGGAATAAGTGAACAGCGCCGGGAGT	2649	83	matches	2649	matches
ACCTTGTACGACCAATTTTACTGCAGGTAT	56139	51	matches	56139	matches
ACCTTTGTTGGTGTGGTAGGTATTTCTGCG	6670	73	matches	6670	matches
ACCTTTTCGACGTATTGCAAATGGTCTTCG	4146	83	low_coverage	4146	matches
ACGAAAGCAGGCGCGAGGTTTTCAGGTAAG	9231	83	matches	9231_L302S	missense
ACGAACACGGCATTTAAGTGTGGGTATATG	5582	51	matches	5582	matches
ACGAACTTCGGACGTCTGACGCGGCAGGGT	8124	51	matches	8124	low_coverage_mm
ACGAAGCAGTCTGATACGTTTATAGGTTGG	12734	73	matches	12734	matches
ACGAAGCGGTGTTGTGGTGAAGGGTTTTAA	53829	83	matches	53829	matches
ACGAATAGGTGTCTTCATTGTACTACAAGC	4789	51	low_coverage	4789	matches
ACGAATGGCGTACACTTTGGCAAAGGCAGA	14858	62	matches	14858	matches
ACGACCGGGACATCGATCACTTATTACTCA	56894	51	matches	56894	matches
ACGACCGGGATGTGGTGACATGTTAGGTCA	831	83	matches	831	low_coverage_mm
ACGACCGTGTGGCCGGTTAGCGGTTAACGC	6724	83	matches	6724	matches
ACGACGCCTGGTGGAATCTGGGTCAGGAGC	5101	42	matches	NA	NA
ACGACGCGGTCTAGTAGGTTGGGTATAAGG	56330	92	matches	56330	low_coverage_mm
ACGACGTAACAGTAGAGCTACGTGTGGCTA	1220	73	low_coverage	1220	low_coverage_mm
ACGACTGGATTATGATGTATTCAGTAATCC	10662	83	matches	10662	matches
ACGACTTTAGGGATAAACGTTAAAATCCTT	52639	33	matches	52639	matches
ACGAGAACCGCCTGCGGTGGCGCCCGATGA	53903	33	matches	53903	matches
ACGAGAAGTTGGCGGCGGATCAGTCAAAGT	53462	33	matches	53462	matches
ACGAGATGAGGCTTAATTGTTCTATAAAAT	52696	83	matches	52696	low_coverage_mm
ACGAGCGGCGATAATATAATCGTGCTGCAA	11878	92	matches	11878	matches
ACGAGGCTCTATTGTGGTTGTTTAGATAGT	8852	42	matches	8852	matches
ACGAGTCCCAAGGTTCTGGTACTTATCAGC	1425	42	low_coverage	1425	matches
ACGAGTGGCGTTTTCAAGATGGAGATCGAT	56001	33	matches	NA	NA
ACGAGTGTAAAATTGCATCCCTTTGAATAT	53030	92	matches	53030	low_coverage_mm
ACGAGTTGAGCCCCTGTTGGGTGACCTGAC	53694	83	matches	53694	low_coverage_mm
ACGATACGGTGTGGCGTGTGTATAACCAGG	527	83	low_coverage	527	matches
ACGATAGTCCTATGACGCACAATTGAAAAG	12335	83	matches	12335	matches
ACGATCATGAACCGTTATCAGTACACAATT	11130	113	matches	11130	matches
ACGATCTATCAAGTTTCTGGCAGTTCAGGA	14147	62	matches	14147	matches
ACGATCTTTAAAGTTTACTTGGTGTCAAGA	7571	83	low_coverage	7571	matches
ACGATGAGGGCCAGTCGAGGCATGATTACG	10040	83	matches	10040	matches
ACGATTAAGATATGACTGGAATCGATATTG	10443	83	matches	10443	matches
ACGATTAAGGACGAAAGGTCAGCGAGCGAT	11618	92	matches	11618	matches
ACGATTACGCTTAAGAGCAAATTACGTTAG	13999	51	matches	13999	matches
ACGATTAGTAACTTGTATGGCAGCGATATA	5286	62	matches	5286	matches
ACGATTCCGCTTCGCTTAGAATGGCGAAGT	1080	33	matches	1080	matches
ACGATTCTGTGTCGGCCGGTACGGAGGGCA	12391	51	matches	12391	matches
ACGATTGTATTGTTGCGAATCGCGGTGTAT	56934	33	matches	56934	matches
ACGATTTGCTGGCCTTTAGCGGTGGTAGTG	8928	42	matches	8928	matches
ACGCAACCGCGGCTTCTGATTTAGGGTCCG	11958	73	matches	11958	matches
ACGCAATTGGTTTACTGGGAATTTGGAGCA	1648	42	matches	1648	matches
ACGCAGAGAGTAATGACTTTCGTGCAGTCC	56012	83	matches	56012	matches
ACGCAGGAGTGGATCTGGTGAATGGCATAG	12753	101	matches	12753	matches
ACGCAGGGGGAGGGCGTGGGCTGAGATTGA	10538	62	matches	10538	matches
ACGCATAAGGGGGTTGGCTTGTCACCCGAT	11272	51	low_coverage	11272	matches
ACGCCAACGGTGGGTTTATAAATTTTCTTG	11654	92	matches	11654	matches
ACGCCAGCACGCTGGGGTCTGAGAATGTCA	700	62	matches	700	matches
ACGCGAATTAGCGGCGGAGTTCGAATCTTG	1706	62	matches	1706	matches
ACGCGAGTGTGATTTCGTTAGCAAGGGCCG	3399	92	low_coverage	3399	low_coverage_mm
ACGCGCAGGGCCCCAGGTAGGGTGTGAGGA	10240	62	synonymous	10240	synonymous
ACGCGCGCACAGTGCTAAATGATAGGTGGG	596	73	matches	596	matches
ACGCGGGAGTATTGTGGAGTCGTCTTAATT	371	73	matches	371	matches
ACGCGGTAATCGGGTACGTGGTACGTCGAG	4621	42	matches	4621	matches
ACGCGGTGCCTAAGGGCGGGGTCTAGTGCG	55445	51	low_coverage	55445	matches
ACGCGGTTCCGGGGGCACTCGTGGTGTTCG	8354	73	matches	8354	matches
ACGCGTCTTAGTGCGGTGCTTGGTGTAGGT	53055	83	matches	53055	matches
ACGCGTGAGAATGGTGAAAATAACTTGGCG	56313	33	matches	56313	matches
ACGCGTGGTTTGAAGGGTTTGGCGAGACGG	10435	83	matches	10435	matches
ACGCGTGTCATGTCCTCGGGTGATACCTGT	1214	51	matches	1214	matches
ACGCGTTGCTTGGTTGGCTACCACGAATGC	13087	42	matches	13087	low_coverage_mm
ACGCGTTTTGGACCTAAACTTATCCGGGTT	71093	101	low_coverage	71093	matches
ACGCTAACAGTTCGCGGGTGCGTAGATTGT	52829	83	matches	52829	matches
ACGCTACAGCGGATCTGGCGCAGTTGGTAA	56437	33	matches	56437	matches
ACGCTAGAATATACATGAATTTTGAGATTT	5885	33	matches	5885	matches
ACGCTAGCTCGTTGCAACTGCTCGGTGCGT	9917	83	matches	9917	matches
ACGCTCCATAGCGCGGGTATTGGTGGTGAA	12053	92	matches	12053	matches
ACGCTCTTTTGTGGTACTAATCAAAGCATC	10809	83	matches	10809	matches
ACGCTGAATAGCTGCTTTTAACTGGGTCAT	6321	33	matches	6321	nonsense
ACGCTGACCTGGTTCTAGGGACGGGAACCG	53898	42	matches	53898	matches
ACGCTGGGCCGCGCGTGATGAGGTTAGTCC	71786	101	matches	71786	matches
ACGCTGGTTGGTGGGCGTAGTTTGCCTGGT	54589	83	matches	54589	matches
ACGCTGTTTGGGGAGAGGCCTCCTAAGGCA	3169	73	matches	3169	low_coverage_mm
ACGCTTATTAAGCCTAGATTTTGCAATGTC	11524	92	matches	11524	matches
ACGCTTATTTGACGAGGTCTCATTGGAGGC	11583	92	matches	11583	matches
ACGCTTCCATTAAAATATGGACTCGGCATC	55003	51	matches	55003	matches
ACGGAACTCTTCGCCTGTCAGGGGTCTAGA	2864	51	matches	2864	matches
ACGGAAGTGGGGACCTGCCGATGATTGCCA	14321	51	matches	14321	matches
ACGGAATAGTGTTAGCGGTGTCGCTCGCCA	14762	92	matches	14762	matches
ACGGAATATGTTTCGATAATAGGCAGAAGC	12183	92	matches	12183	matches
ACGGACTATGAACGCTGCTGAGTTAGGGGG	3205	51	matches	3205	matches
ACGGACTGTGTAGGATTGCGTTGTCATGTT	5684	62	matches	5684	matches
ACGGAGGGCTCATTAAGCGTCGAAAGTGAC	6775	83	matches	6775	matches
ACGGAGGGTATGTCGGGTCCGGAGTAGGCG	14238	51	matches	14238_K23R	missense
ACGGATAATCGCCCTCACCGGTCGTACGCT	13175	42	matches	13175	matches
ACGGATCAGGATCGTAAGCCGTTTCATGTT	72026	113	matches	72026	matches
ACGGATGGCCTAGCGGTCGGTATGGGAATA	5237	83	matches	5237	matches
ACGGATGGTAATGATTATGAGCTGGCGGGT	72229	101	matches	NA	NA
ACGGATTATTCTTTAGAGTAGATGTTGTTT	8938	33	matches	8938	matches
ACGGCACAGCCTTTTATATATGGATTGCAT	5178	113	matches	5178	matches
ACGGCAGTCATTCGGCCGATTGAGTACATC	52752	113	matches	NA	NA
ACGGCCGAGGTGGCCAGACATTATGAGGCA	2941	62	matches	2941	matches
ACGGCCTCTTTAAGGGGCTCGCTCGGTCAC	12869	101	matches	NA	NA
ACGGCGAATAGACGGGGTCACGCTCGAATA	9030	51	matches	9030	matches
ACGGCGACGGCTTGCATTAACCCTCGTATT	2620	51	matches	2620	matches
ACGGCGCAGTAGATTGGTAGGAGTTTTGGA	8287	73	matches	8287	matches
ACGGCGCGAAATCATTAATTAGGCCATCTC	13327	83	matches	13327	matches
ACGGCGCGGACCGCTTGGTGAACCAGAAGT	56655	42	matches	56655	matches
ACGGCGGAGCTCGATGGTTGAGATATCGGG	7130	62	matches	7130	matches
ACGGCGGATGTGCCGGGTCTGTTAACAGAT	52593	42	matches	NA	NA
ACGGCGGGTTGTGTCGGTTTAGTTTCTCCA	71036	101	matches	71036	matches
ACGGCGGTGTTAGATTGACTGTGGGTGTAT	56026	73	matches	56026	matches
ACGGCGTGCTGGAAAATGTTATGCTAGCGG	53012	92	low_coverage	53012	matches
ACGGCTAATGGGGGCGGCAGGCGAGATGGC	8552	33	matches	8552	matches
ACGGCTGGGCTCACACCCGACTAGTTTTAT	54128	62	matches	54128	matches
ACGGCTTGAAGATAGTGCAGGAGTATACCA	12364	51	matches	12364	matches
ACGGCTTTGCTCTTTATTGGATGGCCTATT	3097	62	matches	3097	matches
ACGGCTTTTTTTTATCATATAATGATAATA	256	51	matches	256	matches
ACGGGCAGAAGTTAACTAAGAGCGTGGCCA	2548	83	matches	2548	matches
ACGGGCAGTTAGGGATAAATTTAATGCGGT	15052	62	matches	15052	matches
ACGGGCCGTCTGGGGGAGTGACTCAGAGGT	55916	73	matches	55916	matches
ACGGGCGAATTCTGGGCAAGTGAGGAAAGG	70526	101	matches	70526	matches
ACGGGGATGCGCAGGCGGGTAGACAGAGTG	6703	62	matches	6703	matches
ACGGGGCCAGCTAGCGTGAGGTAGGCCGAC	6205	42	matches	6205	matches
ACGGGGGAAAGCGGTGTGTGGATTCCGCGA	7755	62	synonymous	7755	low_coverage_mm
ACGGGGGCTTTATGTACCTGAGCTAGTGGT	56127	33	matches	56127	matches
ACGGGTACGCATTCGGCAAATTCCACGGAC	56740	42	matches	56740	matches
ACGGGTCATGGCGGTTGGCAGGGTGAGTTC	5543	33	matches	5543	matches
ACGGGTGAGATGTAGTGTAGGTCTGGACGA	5679	62	matches	NA	NA
ACGGGTTTCCTAAGTCACCCACTCGGGGAC	56542	42	matches	56542	matches
ACGGTAGAAGCGACAGACGTTGGTGGTGGT	635	33	matches	635	matches
ACGGTATAAAGAATAGGTATAGAATGTTAA	12029	92	matches	12029	matches
ACGGTCCAGGATCATGTTTCGGTTGATTGC	54805	62	matches	54805	matches
ACGGTGAAGCCGTCGTCGGTGGTGTAGGTC	3295	42	matches	3295	matches
ACGGTGAGTGCAGATATGTGTCGACTTCAA	8810	33	matches	8810	matches
ACGGTGCCGGTGCCGATCTTGGCGGAGGGT	1504	42	matches	1504	matches
ACGGTGCTGGGGCTCGCTACTTAGCATATA	1898	42	matches	1898	matches
ACGGTGTGGTGGTCATTAAATAGGGCGTGT	274	83	low_coverage	274	matches
ACGGTTACTCTTACCAGGAATCTTTAGTGT	10294	62	matches	10294	matches
ACGGTTATGGGATGGGATCATACGCTACGG	52965	92	matches	52965	low_coverage_mm
ACGGTTCGCGCGGAAGTTACCCGTATTCGG	4821	73	low_coverage	4821	matches
ACGGTTGAGCGAACGACTTGATATACGGGG	2254	51	matches	2254	matches
ACGGTTGTTGAGAACCATTGGTTACGGATC	13224	51	matches	13224	matches
ACGGTTTGACGTGTTAAGGGCAGGCGTCGA	2560	62	matches	2560	matches
ACGTAAATCGATGTACAGCAATTTCATAGG	56389	51	matches	56389	matches
ACGTAACCCTGTGGCTGGTTCACGTCGAGC	2956	83	matches	2956	matches
ACGTAACGTTGAGGTCCCAAACCGCGGCAA	70518	101	matches	70518_R120C	missense
ACGTAAGATACTAGGGTTGTAGGGACCGGA	10128	62	matches	10128	matches
ACGTAATCCGATACACACCTTTGCGCGCGG	3465	33	matches	3465	low_coverage_mm
ACGTACAATAGCTGAGCGTCTCTAAACTAA	7218	73	matches	7218	matches
ACGTAGCGTTTCGTCAGGAGAGCGGTGATG	52965	92	matches	NA	NA
ACGTAGGAGTTTTCAGGCCGGCTCGGACCT	3392	62	matches	3392	matches
ACGTAGGCAAGTCCACTGTTACCGCTCAGG	56154	42	matches	56154	matches
ACGTAGGCTGTGTATTGATCATGCTGTGGA	5664	33	matches	5664	matches
ACGTAGTCCGACACGAGGTTATGGGTGATT	12814	42	matches	12814	matches
ACGTAGTCGGTCATCTAAGATCGTGGGGCA	10250	83	matches	10250	matches
ACGTATGATAGAGAATGTCCATCGTCTTA	4333	51	matches	4333	matches
ACGTATTAGGAATTGATAGGGTACTTTTTG	14040	92	matches	14040	matches
ACGTATTCGAGCGAGGAGTGGTCGTCGGAG	3792	51	matches	3792	matches
ACGTCAATGACGCGTGGGCGTTTAGGGGTC	5971	33	matches	5971	matches
ACGTCACCATCGTACGGCAGGTAGAGAGTG	4758	51	matches	4758	matches
ACGTCAGTATTGACTCTTTGTGTTATGTAT	52835	83	low_coverage	52835	low_coverage_mm
ACGTCCGGTAGGTCGGGGATTTCTTACGTT	13894	51	matches	13894	matches
ACGTCCGTGGACCTATTCTTGTTATCGGGA	13007	62	matches	13007_L117S	missense
ACGTCGAGCGCCCTCGGGTGAGTGATCAGC	71031	101	matches	71031	matches
ACGTCGCCATGCCTAGAGCCGCGCGCCAGT	13331	42	matches	13331_S25F	missense
ACGTCGCGGAAGCTTGCGCCGTTGGTTAAT	53526	73	low_coverage	53526_T384N	missense
ACGTCTATGTGTAATATGACTATTTGAATC	9134	33	matches	9134	matches
ACGTCTATTGTGGTGGGCGTTAGGCACTAT	610	42	matches	610	matches
ACGTCTATTTACGCGGTGGAGGGGGCCGTG	70679	92	matches	70679	matches
ACGTCTCAGGCGTTAGGGGATGTTGGCTTT	71134	101	matches	71134	matches
ACGTGAATGCTTCTTGGCCTGGATTTAGAA	5882	73	matches	5882	matches
ACGTGAGTCCTTAATGGAGGTCACGGTCTT	5559	33	matches	5559	matches
ACGTGCACACGGCGGGCCGAGCTGTCGAGT	53584	62	matches	53584	matches
ACGTGCCTTAATTGTCTCATCCTTTAGGGT	4483	73	matches	4483	matches
ACGTGGCAAAGGATACCTAATGCGCAACGG	12325	51	matches	12325	matches
ACGTGGCGTGCGTCCGGTTTGCGGAGTGCA	909	42	matches	NA	NA
ACGTGGGGATGACCGAACTGGCTCACATGG	5733	33	matches	5733	matches
ACGTGGGGCGCAATCAGGTATGAAAGGCTT	13142	42	matches	13142	low_coverage_mm
ACGTGTCGGACCTTGGATTCACGGGGGCGG	13390	42	matches	13390	matches
ACGTGTGCCCAATGGAGATCGTCCGGCCTT	12127	73	matches	12127	matches
ACGTGTGTAGTTAGAAGGCTCTTGCATAAG	11637	92	matches	11637_F349L	missense
ACGTGTTAATAAATGTTGAGCGGAGGTTAC	177	51	matches	177	matches
ACGTGTTGGACCCGGGTGTGAGCCAATAGG	14384	73	matches	14384	matches
ACGTTAATGTCCAGCCTTCCTGTGTGTTTA	8211	42	matches	8211	matches
ACGTTAGCCGGGTCGGATAGCGGATTGAGT	70421	92	matches	70421	matches
ACGTTCACGCTTATGCGTGTGAGGCCGTGG	54407	42	low_coverage	54407	matches
ACGTTCGGTCTGCATCGTTGTGGTTGGCTG	2767	62	matches	2767	matches
ACGTTCTATTACGTAATTGTTTGGTGGTTA	8961	83	matches	8961	matches
ACGTTGAAAGGTGGGGTATATGGGCTTGGC	6123	62	matches	6123	matches
ACGTTGAGCCACGGCTGGTCGAACTATTGG	13840	51	matches	13840	matches
ACGTTGATTTGGTGTTGGTTCAACTTAGGT	2695	62	low_coverage	2695	matches
ACGTTGCAGGAAATCCAGGCATTGGTTAGT	71703	92	matches	71703	matches
ACGTTGCGTTAGTTAAGGGTAATTTTTTTA	8906	33	matches	8906	matches
ACGTTGGACGTCGCGCTATTTAACGATGAC	10408	83	matches	10408	matches
ACGTTGGGGTGCGGGAAGGATCAGGGGCGC	5323	62	matches	5323_S128F	missense
ACGTTTAATCTTGCACGATAATGCGAAGTT	6444	33	matches	6444	matches
ACGTTTGACGAATCCGTCGATACTCGACTG	71229	92	matches	71229	matches
ACGTTTGATCCCGACTTGGTCCTATGTTCT	71865	113	matches	71865	matches
ACGTTTGGATATTAAGGTCCGTGGGGTGAG	13119	42	matches	13119	matches
ACGTTTTGATAGGTTCTGATAGATTTAAGC	10243	51	matches	10243	matches
ACTAAAACGGGTAGAGTACTCGCGAGTTTG	12058	92	matches	12058	matches
ACTAAATTGTAAAAACTCCAGTGTTGCCAG	11370	73	matches	11370	matches
ACTAACCCACAGAGATTAACACTAGGGTCC	9285	83	synonymous	9285	low_coverage_mm
ACTAACGAGTGTGATCGTTAAAGATGAGGT	6085	62	matches	6085	matches
ACTAAGGATCGGCGTTATTCTGATGCACGG	2272	62	matches	2272	matches
ACTAAGGGAAGTATTTTGTGATAGTCTGAT	10240	62	low_coverage	10240	low_coverage_mm
ACTAAGTTTCTTTATAGTTTTTGAAAACTG	55891	83	low_coverage	55891	matches
ACTAATAAGTCGTAGGTAAACAGAAACTTT	4839	42	matches	NA	NA
ACTAATATTCAGGACGATTACGCGCAATGG	95	92	matches	95	matches
ACTAATGCGACTGTGTTGGTGATGGCCGGC	14058	92	matches	14058	matches
ACTAATTAAAACGTTGCTTGATAGGGGTCA	14124	73	matches	14124	matches
ACTACAAGTAGGCGTCTAGTAAGCCAATCA	10267	51	matches	10267	matches
ACTACACGTAGTCCAATGATCGGGCCTGTG	6083	51	matches	6083	matches
ACTACAGGTGTCTCGTCGTTTACATTTGTT	12462	42	matches	12462	matches
ACTACATGCGGATCCGTTGTCCACTTGGGG	9042	42	matches	9042	matches
ACTACCGGTATGTGTTGTCTTTTGGTAAAG	70922	101	matches	70922	low_coverage_mm
ACTACCTAAACTTGAAGTTGTATTAGTCTC	9134	33	matches	9134	matches
ACTACGGCGTGTAAGTGATTATTTTGACGA	70806	101	synonymous	70806	low_coverage_mm
ACTACGGTGAGGGTCTGGTAGGGTCACGGG	6724	83	matches	6724	matches
ACTACTATAAGTTATTAGCTATTTATCGCT	3289	73	matches	3289	matches
ACTACTCAAGTGGGGACTGAGCCCCAGGCG	5227	92	matches	5227	matches
ACTAGAATGTTTAAAACAGTGTCTGGTTTT	5964	33	matches	5964	matches
ACTAGAGGTTGATGTCGGGCGCGGTGGTCG	13153	83	matches	13153	matches
ACTAGCACGACAGCTAGCGAGGATGTTAAA	11961	92	matches	11961	matches
ACTAGCCATCCGGTTAATATGTCTGGATAG	4041	33	matches	4041	matches
ACTAGGGGCTCAAAGTGCTGCAATAACTGT	52994	83	matches	52994	matches
ACTAGTACACTACAGCGATTGTGTTTTTAG	10450	51	matches	10450	matches
ACTAGTATGCATTGGGGCGCTCTGCTCTCG	14848	62	matches	14848	matches
ACTAGTCAGGAACTACATCTTATCAAGCTT	10617	62	matches	10617	matches
ACTAGTGGATGAGTGCTATTAAGGGTCCGG	9835	51	matches	9835	matches
ACTATAATGTCTAAGTTTAGGAGCATGGAC	53407	33	matches	53407	matches
ACTATAGGCTGGATGGAAGGGATTAGTGTG	11051	42	matches	11051	matches
ACTATCCTAAACTGAAGGACAGGGAGGAAT	8954	51	low_coverage	NA	NA
ACTATCCTGGGCATGTAGCTGCGTGCGTAT	3653	51	matches	3653	matches
ACTATCGTTTTGTGTACTCAGGAACCCGTA	8323	92	matches	8323	matches
ACTATGATATGAATGAGGAACGGCCCATGT	70643	101	matches	70643	matches
ACTATGATTGTTATAGCGGGTGACAGATGC	55585	51	matches	55585	matches
ACTATGGGTGAGCGGGCGTCGGGGTCAGCT	14916	62	matches	14916	matches
ACTATTGGGTTGGATGTGGCGGGTTGATTC	4065	62	matches	4065	matches
ACTATTTAATTGTGTGTGTTTATAAAAGGA	7163	51	matches	7163	matches
ACTATTTATCTGAAGCTTTCTTGGTTCCCG	8771	83	matches	8771	matches
ACTCAACATATTAGTAGTGGTGCGGGAGAG	1487	62	matches	1487	matches
ACTCAATCGTATAACTGGCGCGGAGGTCCA	7660	33	matches	7660	matches
ACTCACCATAGTGTCATGTTATGAGCTCAA	7270	73	matches	7270	matches
ACTCATCCCTAGTTATACCGGGTCGTAATT	2788	33	matches	2788	matches
ACTCATGCTGAGGCATGCCGAACTACGATA	10811	62	matches	10811	matches
ACTCATTTAGCGTAGGTAACAGCGCAGGCG	4413	62	matches	4413	matches
ACTCCCCAGCCCCGAACCTCATGGTGGGGA	12181	83	matches	12181	matches
ACTCCCGGAGGAAAATTGACAACGGAGGAA	9859	51	matches	9859	matches
ACTCCCGGAGTAGAGTTCGGATGCACCTGT	3343	33	matches	3343	matches
ACTCCCTAGTGGTTCCCATCTAGGGGCGTA	71507	101	matches	71507	matches
ACTCGAAGCTTTGCCGGGAACCGATCAGGG	13820	51	matches	13820	matches
ACTCGAATATTAACATTTGGGTGGTATTGT	13597	62	matches	13597	low_coverage_mm
ACTCGACTGCGTTAATAGCGGGCTAATTCC	1173	42	matches	1173	matches
ACTCGGAATCGACCTGGTTCTTCAGCTAGG	11817	73	matches	11817	low_coverage_mm
ACTCGGAGGGTTCTAGACACTCACGGTACG	4444	83	matches	4444	matches
ACTCGTAAGTACCTCAGATCGGCGGCCGGT	6123	62	matches	6123	matches
ACTCGTGCCTGGCCTTTGGTGACGACGTAG	10507	51	matches	10507	matches
ACTCGTGGCTTTACACAGCGTTGTGGGGAA	6374	62	matches	6374	matches
ACTCGTTTACGTCAGCAAGGGGATTTAGGT	12003	83	matches	12003	matches
ACTCTAATAGCGCACGATTTGCAAAGTTGT	2898	51	low_coverage	2898	matches
ACTCTACCAAAGCTCAAGATGTGTATGGAG	7790	73	low_coverage	7790	matches
ACTCTAGGAAGACGTTGTACCCGGGATCGT	13161	73	low_coverage	NA	NA
ACTCTATATAAATGAGTATTGAAGTTCGCC	9617	92	matches	9617	matches
ACTCTGAGGCTGGGCTGCTGGGCAAGGGGC	156	42	matches	156	matches
ACTCTGGAGAAGTAGTCACTAGTGTGTATA	70193	92	matches	70193	matches
ACTCTTGCCACCCTGCAGCAGAAGAAGGCT	3810	62	matches	3810	matches
ACTCTTGCTGGCGCGGGGGTGTTCAGTCCA	4967	62	matches	4967	matches
ACTGAAAGGCGGACAGGTTTTGTAGGGGGT	3207	42	matches	3207	matches
ACTGAACGACTGGGGCGTAAACTTAATAGC	13427	62	matches	13427	matches
ACTGAATTTGTCCCAAATTAACTTAGGCTC	2447	62	low_coverage	2447	matches
ACTGACCAATCTGGTTTGTGGCTCGGATAA	70668	101	matches	70668	low_coverage_mm
ACTGACCTCGTAGGATTGACAAAGTGCTCT	3554	62	matches	3554	matches
ACTGAGACTGGAGGTACCTTTATCTGGGGT	1194	51	matches	1194	matches
ACTGAGAGTAGTACGGTAAATAATTTCTGT	1485	62	matches	1485	matches
ACTGATCTGTCGCACGTCTCTGAAAGTTGG	14506	73	matches	14506	matches
ACTGCATCCCGGCCTCCATGATGCGAGCAG	55967	33	matches	55967	matches
ACTGCATGCTGTGGACGGGTTTAGTAACTG	8811	33	matches	8811	matches
ACTGCATTACAGGGTCGCTTGTATAGAGCT	12358	51	matches	12358	matches
ACTGCCTACAATCTCGTAGGACACCTTTTT	5231	62	matches	5231	matches
ACTGCGATGGGTGGTTAACGAGTCGTGGGT	71927	101	matches	71927	matches
ACTGCGCAAATTGTTAAGTGAGTAAGTGGA	54578	73	low_coverage	54578	matches
ACTGCGGCGGCTCGCCTGCCCTTCCAGCGA	70077	101	matches	70077	matches
ACTGCGTCGAACCGGGGCAGTGCAAAACCG	1504	42	matches	1504	low_coverage_mm
ACTGCGTCTTAGTAGATATACGCGTTCGTT	8830	42	matches	8830	matches
ACTGCGTGCATTGTAGTGTTAGGTTTTTGG	4644	33	matches	4644	matches
ACTGCTACGCCAGTATAATTGTATCTGGGC	70533	92	matches	70533	matches
ACTGCTATGCGAACATTCACATAGGGGGTT	6267	83	matches	6267	low_coverage_mm
ACTGCTCCTTCAGTCCGGCATGCGTTTCCG	11426	92	matches	11426	matches
ACTGCTCGATCTGTACAAAAGGCTTTGAGG	7710	51	matches	7710	matches
ACTGGAATTAGAATAATTCTGGAATTGGAC	55941	33	matches	55941	low_coverage_mm
ACTGGAGTCGGAATATTGTCCTCGGGGTGT	53814	73	matches	53814	matches
ACTGGATATGGAAAGTTTGCCGTGGGGCCGT	9883	62	matches	9883	matches
ACTGGATTTTACAATCGCAATTTGTTGCAC	7745	92	matches	7745	matches
ACTGGCAGATTCAGTGACCAGAAAAGCCTA	4798	62	matches	4798	matches
ACTGGCATGTTAAGCTGTATCCTGGAGGTT	1937	62	matches	1937	matches
ACTGGCTCAGGCTCGTGGTCCAGTAGGAGC	6780	92	matches	6780	matches
ACTGGCTTGGCAAAGCTCATATCTGGAAGG	6026	73	matches	6026	matches
ACTGGGCGGTAGTGCGTCTAGGACTTGGGT	7000	51	matches	7000	matches
ACTGGGCGTGGGCCTAAGAGATTTGTATCC	14510	62	matches	14510	matches
ACTGGGGAGTAAGTCTCAGAACGGTAGTGA	12445	73	matches	12445	low_coverage_mm
ACTGGGGCCGGTTAGGTTTGTCGGTGCACC	9801	92	matches	9801	matches
ACTGGGGGGATGGGGAGGTTTGCGTCAGTT	387	73	matches	387	matches
ACTGGGGGGTGCCAAGATAGTCCCAAAACG	52936	83	matches	52936	matches
ACTGGTAGAGACGAATTGGGAAACTAATGT	52819	73	matches	52819	matches
ACTGGTAGTTGCGGAATACTGATGTTGTTT	9999	101	low_coverage	9999	matches
ACTGGTGGAGGACGGTCATATTAACCATCC	1668	51	matches	NA	NA
ACTGGTGTGGATACTTCGACCCTTTTTGTT	10591	83	matches	10591	nonsense
ACTGGTTACAACCGAGGAGCGCGCGGCCGA	71947	101	matches	71947	matches
ACTGTAGAGCAGGGGGATTGTTGAGGCACT	8938	33	matches	8938	matches
ACTGTCACGGGAGATGAAAAGAGTTTGAGG	3535	51	matches	3535	matches
ACTGTCCGAGGAGTCCCATGTTAAAGAGGG	55280	51	matches	55280_R26K_S27F	missense
ACTGTCGTGGGCCGAATATAGGGTTGATTA	55810	73	matches	55810	matches
ACTGTGAGTAAATTGGGGGCACGGTGACTT	10089	62	matches	10089	matches
ACTGTGCAGCGCACCTCGCTCATGTGGTCG	70963	92	matches	70963	matches
ACTGTGGCTTCACGGACTTAAGTAAAGATG	1089	113	matches	1089	matches
ACTGTGGTACAGCGGCGTGTACTAGGCCGT	12640	73	matches	12640	matches
ACTGTGTGGGCTTATAACTTTTTATAGGTG	11530	83	matches	11530	matches
ACTGTTAGACTATTACGGCTGTGAGTGACG	7882	73	matches	7882	matches
ACTGTTCGGGAGGGAGGGTTGCAGGTGTTG	5867	42	matches	5867	matches
ACTTAAAACTAAGTGTGAGGGTATAGTGTG	506	42	matches	506	matches
ACTTAAATGCGGCCACGCGATTCTGCGGTT	5487	33	matches	5487	low_coverage_mm
ACTTAAGAGCTCCATTGTTTCGTGTAGTTA	71881	101	matches	71881	matches
ACTTAATCTCATGTTAATCTGTAATTCTGG	7470	51	matches	7470	matches
ACTTACAAGAGAAAGTCCGAATGTGTTTCA	12811	83	matches	12811	matches
ACTTACAGCGAGTCATTGGGATCGGGGTAT	4933	73	matches	4933	matches
ACTTACCAGAGGCTCCCGCCGCGAGGAGTG	875	92	matches	NA	NA
ACTTACCGCGGTATAGCGCAGTTGATGTAT	9089	33	matches	9089	matches
ACTTAGAAGGGAGAATCTGGTACGTTTCGG	226	62	matches	226	matches
ACTTAGATTGATTGCTTGTCTATAGGCCGC	13468	113	matches	13468	matches
ACTTAGGTGAATCGTTGTGACAGCTACAAG	2030	51	matches	2030	matches
ACTTAGTATAACAGCAAGGAATGGTTTATT	54529	83	low_coverage	54529	matches
ACTTATAAGCTCTATAGCCAGTTGGTTATG	70081	101	matches	70081	matches
ACTTATACGTCGTTTTCGCGCGTGGCGACG	253	83	matches	253	matches
ACTTATCCAGGGGGGAACATTAAAACCGGC	14119	73	matches	14119	matches
ACTTATCGGGTTGAGGTTTGTTTCGTGCAC	4789	51	matches	4789	matches
ACTTATGAAAAGGCCTCTTAACGTCAAGAC	52659	113	matches	52659	matches
ACTTATGGCTGTGATGGGGCTCAGTTAAGT	798	73	matches	798	matches
ACTTATGTGGGGGAGGCGAGTGAGCTGAAA	3568	92	low_coverage	3568_S276L_R562W	missense
ACTTATTAACGGGAGCAGGCGGTATTTACC	71130	101	matches	71130	matches
ACTTATTAATAATAATAGGTGTATGTATCA	2296	42	matches	2296	matches
ACTTATTTGCGATGGGGCTGGGAGATGAGG	10033	42	matches	10033	matches
ACTTCAGAATTAAGACAAGCAACGTCGTTC	53019	92	matches	53019	matches
ACTTCAGACTTGAAATGCTTGTTGTTGAAG	55843	83	matches	55843	matches
ACTTCCCCTGTTCCTTGCCTGGGCATCCTT	5532	42	matches	5532	matches
ACTTCCGGCTGGCGGTTTAAACACAGGGCT	10662	83	matches	10662	matches
ACTTCCGTGAGGCGGTGTATAATTACCTGG	10294	62	matches	10294	matches
ACTTCGTATAGTCTCTTAGTACCTTGCAT	596	73	matches	596	matches
ACTTGAACAAGTAGGGATATTAAGCCCCAG	14803	101	matches	14803	low_coverage_mm
ACTTGACGGCTGGTTACGCTTGTACGTGTA	56135	42	matches	56135	matches
ACTTGACTTATTGCCCCGAAAGTTGGGTAA	2283	51	matches	2283	matches
ACTTGATAATATTTTTATTTTTTCGTAGTT	3468	62	matches	3468	matches
ACTTGCACAGAGAAAGTAAGACCGACGTAC	70815	101	matches	70815	matches
ACTTGGATTCTAGGTGAATCTTATTTTCGA	11371	92	matches	11371	matches
ACTTGGGACTATCCCGTCGCTGTGGCCGAG	3571	33	matches	3571	matches
ACTTGGGTGTTGGTCTTGAGGGGCGGATAG	72045	101	matches	72045	matches
ACTTGGGTTAGCTTATGTCCGACGTTGTTC	14387	62	matches	14387	matches
ACTTGGTGCTATATAAAGAGGTTTAGCGAG	5692	33	matches	5692	matches
ACTTGTCATCGGCTCTTCTGAGCAGGGGGC	702	51	matches	702	low_coverage_mm
ACTTGTCTGGTTCAGGTCGTTTCGTAAGTG	9772	51	matches	9772	matches
ACTTGTTAGTCTTAATCGGCCCCGTGTACA	55585	51	matches	55585	low_coverage_mm
ACTTGTTGGAGTACGAAGGTTGCCGTCTCA	71691	101	matches	71691	matches
ACTTTAGATGTTGGTTAGGTGCGCCGATCT	71717	92	matches	71717	matches
ACTTTAGTGAGATATCATTATGGCGGTTTC	4850	42	matches	4850	matches
ACTTTATGACAGTCCTGACCCGATAATGGA	13312	42	matches	13312	matches
ACTTTCGGCCGCTAGCATAAGCGTTACAAA	13359	62	matches	13359	matches
ACTTTGGAGGGCAGTGGATGGGATTGTTAA	3653	51	matches	3653	matches
ACTTTGTCCGCTTGTTAAAAAACGCACAGT	71963	101	matches	71963_L88S_L108S	missense
ACTTTTAAAAGGGGTTACGGCATGTACTAC	54281	33	matches	54281	matches
ACTTTTACGAAGGGTTCAATTTCTCTTAGG	14941	42	matches	14941	matches
ACTTTTATTTATACACCTCTAAATTGAACG	8876	113	matches	8876	matches
ACTTTTCCTCCAGTACGCAGCTCTGAATGA	12071	83	matches	12071	matches
ACTTTTCGTGTCACTATCAGTGCTTACTTC	54137	92	matches	54137	matches
ACTTTTGGGAATCATGCCATAGGAGAGTGG	56721	51	matches	56721	matches
ACTTTTGTTGATAACTTTTAGTCATCCAGA	7767	83	matches	7767	matches
ACTTTTTTGTCTTCCTTGGTGAGTCGGGCT	70966	92	matches	70966	matches
AGAAAAGTGCGCGCGCAAGATAGGTTTTTA	11414	51	low_coverage	11414	matches
AGAAACAGCGTCCGGAGTCGGTCGTACGAT	12402	92	matches	12402	matches
AGAAACATGTGTAGAGCCAGGAATTATCGA	5328	83	matches	5328	matches
AGAAACCAAGTTATGCCCGGCTAATTTACC	56359	73	low_coverage	56359	matches
AGAAAGGAGGACGACTATCGTATGGGGTAA	2701	62	matches	2701	low_coverage_mm
AGAAAGGTGAGTGATTCAGCGTTTACGGAG	7057	33	matches	7057	matches
AGAAATACTTCGAGGAGCTCGAGAGCTGCT	6511	62	matches	6511	matches
AGAAATAGGGTAGTTAGCAAACTTCTTGCG	5888	62	matches	5888	matches
AGAAATAGTAAGATATTTGGGTGGAAATTG	5545	62	matches	5545	low_coverage_mm
AGAAATTTTCTAGGACTATAGAGGTGCCGG	5971	33	matches	5971	matches
AGAACCAATCGATGATAGTATGATCCCACG	14040	92	matches	14040	matches
AGAACGCCTAGTAGAAAATTGGCTTTTCGT	55870	83	matches	55870	low_coverage_mm
AGAACGGTCTTAAGGGCTTAGTAACGTTAG	2345	42	matches	2345	matches
AGAAGACAGAGCGTCAAGTGTGAATGGAGA	12879	62	matches	12879	matches
AGAAGAGGGGTGGCGATCGTTAGAAATGTG	72008	101	matches	72008	matches
AGAAGATAGAAGGCGGGGGTGGGGAATGTT	7756	113	matches	7756	low_coverage_mm
AGAAGATCTCAATTGAATCCTGAGAGCAGC	5101	42	low_coverage	5101	matches
AGAAGATGGTAAAATAGCTATTCGAGTGAG	14244	62	matches	NA	NA
AGAAGCACAGCCAGGCGGATGAATTTCTAC	9433	83	matches	9433	matches
AGAAGCTGGTACTTTGTGATTGTCTAGGTC	4728	62	matches	4728	matches
AGAAGGAATCATGGATTGCGGGAAGTAGGC	56166	92	matches	56166	nonsense
AGAAGGAGAAGGCATAAAACGACGTATCGG	54878	33	matches	54878	matches
AGAAGGCATGCTAGTGATGCGTGGTGTAGG	52774	113	matches	52774	matches
AGAAGGCCAGATAAGATGCGTATTGCCTGG	11796	92	matches	11796	matches
AGAAGGCTGTGTTACTCCGACGCAGTGTGG	52929	42	matches	52929	matches
AGAAGGGGATGAGTTTTGCGGCATTACATC	56014	73	matches	56014	matches
AGAAGGGTTATACATAAGGCTAAGGTGCCG	71864	113	low_coverage	71864	matches
AGAAGGGTTTTAGGAACTGCTTCTAAAAGT	54579	62	matches	54579	matches
AGAAGGTTGATTTGGTGGGCTTGGGGGGAA	71407	92	matches	71407	matches
AGAAGTCTTAGAGTTCTTGAAGTGGCATGC	527	83	matches	527	matches
AGAAGTTCATGGGTGGAGTGCGCTTGGCTT	14248	73	matches	14248	matches
AGAAGTTCGGGTTAGTTACGTATAGGCTAT	9634	101	matches	9634	matches
AGAAGTTGAAGGAGCTATTCTTATTCACTG	7711	51	matches	7711	matches
AGAAGTTGGTAACCTATGCGCAACTAGGGG	2283	51	matches	2283	matches
AGAATAAGAAGATGCTCAGTGTTAAGGTAT	12862	113	matches	12862	matches
AGAATACCAAAGGAAAGGTTGGGCTGCTGG	7375	42	matches	7375	low_coverage_mm
AGAATACCTTCGAGAATTCGGATAGTTTCG	13166	42	matches	13166	matches
AGAATCCGACGTTTGCCGTACTGATCTTAC	53521	92	matches	53521	matches
AGAATCCGCGGACCGGATCCGTACGTAGTC	5475	42	matches	5475	low_coverage_mm
AGAATCCGCGTCGGAAGTGGCGTAGAATAG	8204	33	matches	8204	matches
AGAATCCTGGCGGAGTGGTTGTGTGGGTTA	14638	62	matches	14638	matches
AGAATGAGCGTCGTACCGCCGATAGGCCAA	55751	42	matches	55751	matches
AGAATGATTCGTGGTTCGATGAGCACGGTG	7372	83	low_coverage	7372	matches
AGAATGGATAATACTGTATGTAACAGTGCG	9098	33	matches	9098	matches
AGAATGTATGTAATACAGCTGGTTGTTTCG	2568	42	matches	2568	matches
AGAATGTGACGCGGAGTGTCATGCCACGAA	1275	92	matches	1275	matches
AGAATGTGTATTTAACGAGAGGTTGCATTT	55252	62	matches	55252	matches
AGAATTATTAAGTTTCTGATCGGAAATTGG	53745	33	matches	53745	matches
AGAATTTAGGGAAAACCCGCACAGTCGCCC	794	62	matches	794	matches
AGACAATGCGGTTGCGTCGAGATCTAAGCT	7208	42	matches	7208	matches
AGACACGTAATATGTTACTATAATACGCGG	7140	83	matches	7140	matches
AGACAGAATCAGGCGAAACGTGCGTCGCTG	55740	33	matches	55740	matches
AGACAGATGCTAAGCTGATTGACTGGTTAG	56093	42	matches	56093	nonsense
AGACAGTACGTTGTGATTAATTGATGGCGT	13027	42	matches	13027	matches
AGACCAGGGCGGCGCGCTTTCCGGGAGTTT	8771	83	matches	8771	matches
AGACCATAAGAGAGTTTGGGTATTACGTCT	8921	62	matches	8921	matches
AGACCCTGTATAGTTCATTAGCACTATCTG	55731	92	matches	55731	low_coverage_mm
AGACCGTGTGCGTATTCGAGCGCCGGCCAT	11182	42	matches	11182	matches
AGACCTGGAGCAGACTACACGTGCGAAATG	4148	33	matches	4148	matches
AGACCTTGGTTTAGTGAACCATCGTGACGG	9950	62	low_coverage	9950	matches
AGACGAAGTTCGGGACTAAAAGGGCTAGTC	55758	42	matches	55758	matches
AGACGACCGAGAGCAGGGGGATAAACTGGT	6001	42	matches	6001	low_coverage_mm
AGACGCAGGGCGAAACTTTCACATTGACCT	53854	51	matches	53854	matches
AGACGCTGGCAGTGACCATTTATCTTGAGG	11188	83	matches	11188	matches
AGACGCTGGTTGTGATCGTATACTTAAAGC	1419	83	matches	1419	matches
AGACGGATAAACCGTTGAGGACACTTATTT	10107	92	low_coverage	10107	matches
AGACGGGATAGTTGCACCACGATTGTCATT	3143	73	matches	3143	low_coverage_mm
AGACGGGTGGGATTAATTAAAGCTATAATT	9640	83	matches	9640	matches
AGACGGTAACTTATATACAATTGAGCTACG	2446	113	matches	2446	matches
AGACGGTATCAATTACTGGGCATAGAGGAG	10213	92	matches	10213	matches
AGACGTATGCGTTGTTTTCTTAAGGTTGTA	13698	83	matches	13698	matches
AGACGTATGGCATATTTGGTGTAAATACTA	8164	51	low_coverage	8164	matches
AGACGTGACGTGAGAGGTGGGAGCGTCGAG	12155	92	matches	12155	matches
AGACGTGCGGGTATCGATAGAGTGAAATTC	11534	51	matches	11534	matches
AGACGTGTTGGCGTGCTTGAGGGACAAGGC	8895	42	matches	8895	low_coverage_mm
AGACTAAGATCATACATATCTGTGTCACGG	54166	33	matches	NA	NA
AGACTAGGGTTCATGGGGAATGATTACTCA	420	83	synonymous	420	synonymous
AGACTAGTGTGATAAAGCATGGTCAGATGC	869	33	matches	869	low_coverage_mm
AGACTATAGCCGGGTATTGGTCACCGTTGC	254	62	matches	254	matches
AGACTATATGGTATAAGCTCCTGGCTCGCG	56614	33	matches	56614	matches
AGACTATTAGTGCATATATTCGGGGTCATG	72045	101	matches	72045	matches
AGACTGAATTCAAGAAGTAACATATGCAAA	12444	51	matches	12444	matches
AGACTGAGATTTCTGGCTAAAGGTGGACTG	70011	92	matches	70011	matches
AGACTGGCCGGGCCTAATGGAGTAAAGTTG	14988	62	matches	14988	matches
AGACTGGCGGATTGACACGGGGTTGGCACG	71963	101	low_coverage	NA	NA
AGACTGGTTTCATCGCATAAAGAATCGATA	12202	101	matches	12202	matches
AGACTGTACTATACAATGAATTGTGGGCTA	52659	113	matches	52659	matches
AGACTGTATGCGTCGCAGTAGACGAGGCGG	12058	92	matches	12058	matches
AGACTGTTTGGGGAAGCGTCAGGTATCAGT	56383	92	low_coverage	NA	NA
AGACTTGATCTCGGATACCGGGTGCTGGTT	71815	101	matches	71815	matches
AGACTTTAAGTGTATTTTGTTATAAAAAGA	3889	83	matches	3889	low_coverage_mm
AGACTTTTCCTACAATCATTAATGGTTGAC	71736	101	matches	71736	matches
AGACTTTTGTCAGCGAAGGTGCTGTCGGGT	14072	92	matches	14072	matches
AGAGAAGGCATACGTAGAAAGACTGTGGGT	71679	101	matches	NA	NA
AGAGAAGGGGTAATAATCACGTAGAGAGCT	13207	51	matches	13207	matches
AGAGAATTCTTGTGTTTAAGGCGTTAGGGC	3479	101	matches	3479	matches
AGAGACTAGCTGGCTTAGTTTGATAGTCGT	11618	92	matches	11618	matches
AGAGAGACTTGCAGTGGCTGTTTGAAATGA	70188	101	matches	NA	NA
AGAGAGCAGACTGTGTAAATCTAAGAATGG	1231	51	matches	1231	matches
AGAGAGCTTGGGGCGATTGGAGTAGGCTTG	3140	62	matches	3140	matches
AGAGAGGCAGGAGCGACTGCCCACGGGCTG	14789	101	matches	14789	matches
AGAGAGGTTCATTTTGGGTTTTTTCTTCTA	71468	101	matches	71468	low_coverage_mm
AGAGAGTCTGGTACTCTGCCCCGGTACCGT	53483	33	matches	53483	matches
AGAGATACCGGGTCGGGTGCTAAGTATGTG	4366	51	matches	4366	matches
AGAGATCGTGGTTCACAGGCCACGGCTTCT	53528	33	matches	53528	matches
AGAGATCTAATTAGGAAGAAGTCGGTAGCA	14505	62	matches	14505	matches
AGAGATGACATCTTTTGCGCGGTGTCTCTG	56614	33	matches	56614	matches
AGAGATTGCCCGCGCGCTACATGATGAGCG	10367	62	matches	10367	matches
AGAGCAAATGGGTGTCGTCTCTTATTCAAT	12360	101	matches	12360	low_coverage_mm
AGAGCATGTTGTTACTGTGGGCGGTTGTAT	2209	33	matches	2209	matches
AGAGCCTCTCTTTATGTTTAGAGTCATGGT	1747	83	matches	1747	matches
AGAGCGAGGTGGGTGGAAGAGTGACGGTTC	71532	101	matches	71532	matches
AGAGCGCCCGCTGGTCATGTTTTCGCAGTT	56137	73	matches	56137	matches
AGAGCGTTAGTCGAATCGGATAAGAGGTGG	6285	33	matches	6285	matches
AGAGCTACTGATTCGGTCAGTTTCTGGAGG	4059	92	matches	4059	low_coverage_mm
AGAGCTATTGGCTTTTTGGACTGCGTTTAC	55070	33	matches	55070	matches
AGAGCTCGTGCGCATGGGGAATCCTGCGTA	52914	83	low_coverage	52914	matches
AGAGCTCTCGCTCTTGTAGCGGCTATGGAG	70375	92	matches	70375	matches
AGAGCTTTGTGTCCATATTCCGCGTAAGAG	409	62	matches	409	matches
AGAGCTTTTGTGGTGGGGTTTCTGAGAGTA	70925	92	matches	70925	matches
AGAGGACAAATCACACTAACAGAACCCCCC	7887	83	matches	7887	matches
AGAGGAGGTAAGGACGTTGGGTGACTACGT	54448	73	low_coverage	54448	matches
AGAGGCAACCTGGGCATCCGCACGGGGGTG	9883	62	matches	9883	matches
AGAGGCATCGTAAGGCAATGCAGGTAAAGG	3132	83	matches	3132	matches
AGAGGCCACCTTTTTTGGGTAGGGCGGTAC	11184	83	matches	11184	matches
AGAGGCCGCGATGTTCGAAGCTGCGCGAAG	6691	73	synonymous	6691	low_coverage_mm
AGAGGCGCCGCTGGGGCGAGAAATGCATGG	11655	92	matches	11655	matches
AGAGGCGCGAGGTGCGCCGGGACCTGGTTA	6710	42	low_coverage	6710	matches
AGAGGCGTAACGGTGCGTTTGGTCAGGAGG	1459	33	matches	1459	matches
AGAGGGAAAGGTTGCGCTATGGGGCTCGAA	10187	33	matches	10187	matches
AGAGGGCACTGGGGGACCCATATTTGAAAA	12827	73	matches	12827	matches
AGAGGGCCGGTTCCACTGCGTAAAGGGGAG	56446	83	matches	56446	matches
AGAGGGCTCTAGTACGTTGGCGCAGGATTG	12391	51	matches	12391	matches
AGAGGGCTTTGAGTTTGCCGAAAGACATGT	56237	73	matches	56237	matches
AGAGGGGGATTATATCGTCTTCGGGAGGCT	14760	92	matches	14760	matches
AGAGGGGGGAGTAGGGTGCATACACGTAAT	12377	92	matches	12377	matches
AGAGGGGGGCTTTTCATAAATCGTCTATGT	5947	73	matches	5947	low_coverage_mm
AGAGGGTAGGATTTAGAAGCGTAAGGCACC	10507	51	matches	10507	matches
AGAGGGTCAGGGCAAGGAGCCGGAGGGAAG	13119	42	matches	13119	matches
AGAGGTAACATAGTTTCTAGGTGAGCCACC	53941	83	matches	53941	matches
AGAGGTAACTGAGCTCTTACTGCATAATTT	11818	73	matches	11818	matches
AGAGGTAAGCTAGTTAGGCTGGATCTTTTT	14665	92	low_coverage	NA	NA
AGAGGTGGAGGGTTCGACAGTGGGAAGATG	6595	113	matches	6595	matches
AGAGGTGTATTGGGGGTTCGCAGGTCGTGT	2729	62	matches	2729	matches
AGAGTAAGTGACCTGTAGTATGGCAACTAT	1908	42	matches	1908	matches
AGAGTAGTAGTATTATTCGAGGAGGCTCCC	2570	51	matches	2570	matches
AGAGTATGTGTGCTTACGTTGTATTCGGAC	70030	101	matches	70030	matches
AGAGTCAATTTTCGGTCCATTGGGGACGTG	8948	62	matches	8948	matches
AGAGTCCGTACGGAAAGGGTTAATAGCTTG	54200	33	matches	54200	matches
AGAGTCGCCACGGCGTTAGCATAGGTGGGC	14357	51	matches	14357	matches
AGAGTCTAATGCGGTAAAAGAAGACGACGC	11522	92	low_coverage	11522	matches
AGAGTCTTCAACATACTGTGTCACATGTCA	7737	33	matches	7737	matches
AGAGTGAGCATGCTTAGCACTTGGGGTTCG	71135	101	low_coverage	NA	NA
AGAGTGCTATTAATTTGGGGTGCAGTTGCA	1680	33	matches	1680	matches
AGAGTGTACTAGATCAGTAGTAATGGAGCC	6711	83	matches	6711	low_coverage_mm
AGAGTGTAGATGACCTGGGTTTTGAGTTTT	12148	51	matches	12148	matches
AGAGTGTCGTTATTGGGGGGTCGGTAGGGA	6242	51	matches	6242	matches
AGAGTGTTAAACGGCACGGATAGGTGTTGG	52844	42	matches	52844	matches
AGAGTTACGATACGACTAGGTTGTTGGTCG	3366	73	matches	3366	matches
AGAGTTACTTATGGTGACACTTGGCATCAG	10980	51	matches	10980	matches
AGAGTTGGATCGGGTAATTAGGAGGTACTT	13791	51	matches	13791	matches
AGAGTTTAGAGTGTTATTTTGACTGCGATG	4149	42	matches	4149	matches
AGAGTTTGGGCCGTAATACTTTAGCGCTGG	8321	51	matches	8321	matches
AGATAAAGGCGCAGGGGTTGGGTCTGTGCA	56941	62	matches	56941	low_coverage_mm
AGATAAAGGGGTTAATGAAATTTGATCTCC	4173	51	matches	4173	matches
AGATAAGACATGAATTTTGTTTCGTTGGCT	12053	92	matches	12053	matches
AGATAATGGGGAGGCGGGTACACTTGTGAT	13456	42	low_coverage	13456	matches
AGATAATTTATGTTACATACAATGGAGTTT	4333	51	matches	4333	low_coverage_mm
AGATACAGCTATACTAATTAGATAATTGGT	10621	92	matches	NA	NA
AGATACGAGTTAAATTTTTGAGACAACGTG	70920	101	matches	70920	matches
AGATAGGTTAGTGTAGCCCCGGCGAATATG	8165	62	matches	8165	matches
AGATAGTGCGACAAAGATGTAAGGGGCTTA	2210	33	matches	2210	matches
AGATAGTTGATCAGAGATTTCGTTGGAGAC	2138	42	matches	2138	low_coverage_mm
AGATATAATATCTTTGTAAGGATAGAGCTT	13201	42	matches	13201	matches
AGATATAATTAGAAACTGGGTCGTGTGTTT	56707	42	matches	56707	matches
AGATATATAGGAGGGTAAACTTGACAGCCC	7682	83	matches	7682	matches
AGATATGAATATGTTTAAGCGTTCGGCGTC	2503	62	matches	2503	matches
AGATATGAGGTGTGCAGATTGGGTATATCT	6343	62	matches	6343	matches
AGATATGTTTTATGATGTTTAAGTTGTGCT	13544	42	matches	13544	low_coverage_mm
AGATATTAATTTTTACACATGATGTACTTG	717	83	matches	717	matches
AGATCAAACAAGGCGCCTCAGGGAAATGCT	11433	92	matches	11433	matches
AGATCAGCGTCTCGAGCCTTATAATATCGT	2626	42	matches	2626	low_coverage_mm
AGATCCCTATTTTCAATGGTTAGGGGGCCT	7438	92	matches	NA	NA
AGATCGGATGCGTGTGGCTGGAGTGCGATG	11766	51	matches	11766	matches
AGATCGGCGTACGACACAACTTTACTCAGG	55070	33	matches	NA	NA
AGATCGGGGAGGGTTTTGCGCTCGTGCGGG	8961	83	matches	8961	matches
AGATCGTCTTAGAGGCTTCTTTGCTAGGTA	56196	33	matches	56196	matches
AGATCTACAGTTTATATGGAAGCTGGCCGT	14569	92	matches	14569	matches
AGATCTGGAGGTATTATATATCCGTATTTA	612	62	matches	612	matches
AGATGAATCTTTTGGAGTCGTTAGTGCTAG	7415	113	matches	7415	matches
AGATGAGCCAGAAAGTGTGGTTTAACGTCG	3115	33	matches	3115	matches
AGATGAGTAAGCGTAGGGGCATTGCGTATG	11287	83	matches	11287	matches
AGATGATATGGACGAGCGTCAAGCCCTTGG	4631	42	matches	4631	matches
AGATGATTTTAGATGGTTGTGACTTCTGAG	55987	42	matches	55987	matches
AGATGCGCCCGGGTGGTGAGGGGTTCATGG	14055	92	matches	14055	matches
AGATGCGCGTTTACTCAAGAGAAGCTGACC	4080	42	matches	4080	matches
AGATGCTGATAAGGTGGTCAACTGCCCGCC	13608	83	matches	13608	matches
AGATGGATAACGGTGTGGTTATTGGAAGAT	56942	62	matches	56942	matches
AGATGGCGTTACGGGTATGTACTTAAGGGA	56126	73	matches	56126	matches
AGATGTAATAACATGCTCAGATTTATTGTG	14222	62	matches	14222	matches
AGATGTAGAAAAGTACACGTCTGCCTGTTC	2026	62	matches	2026	low_coverage_mm
AGATGTATCAAGATCGTAGGTATCCTTTGG	14848	62	matches	14848	matches
AGATGTATCATTGAATGTGGATTGCACTGT	6197	62	matches	6197	matches
AGATGTCAAAAAAATTTGTTAATTTGGGGT	53680	73	matches	53680	matches
AGATGTCAGATGGAGGCGCGTATTACGCTT	7933	42	matches	7933	matches
AGATGTGCGGTCTTGGATTGAGATGATTTG	3797	92	matches	3797	matches
AGATGTTAGGTTCTTTTCTAGGTCGAATAC	13384	83	synonymous	13384	low_coverage_mm
AGATGTTAGTCCCGCTGTAGAATGTTTTGT	740	51	matches	740	matches
AGATGTTTTGGCTGGATCAGGGGGTGACGC	12065	51	matches	12065	matches
AGATTACACTGCTAAGGCATTGGAGATTAA	6462	51	matches	6462	synonymous
AGATTATGTTTGTGGGGAAGCCAAGCGAGT	14519	83	low_coverage	14519	low_coverage_mm
AGATTCCGCAGGATGTACAGAATAGGGGGG	3389	62	matches	3389	matches
AGATTCGAATGGAAGGTCTTCGCTTCCTTG	9816	33	matches	9816	matches
AGATTCGCCTTCTGGCCTAGCGTTAGATAA	578	83	low_coverage	578	matches
AGATTCGGATTTTTTGGATCTGAATGTTGT	9227	83	matches	NA	NA
AGATTGCTTCTTTTATAGGAATTTGGATGA	10250	83	matches	10250	matches
AGATTGTCAGGGGCGACGAGGCGAGTTTAA	2507	83	low_coverage	2507	matches
AGATTGTCTCGTTTACTTTGTTGCGTGGGG	3042	92	low_coverage	3042	matches
AGATTTAACGCTGGAGCGAAAGTCCCACGA	6135	83	matches	6135	matches
AGATTTAGTGGTTAGGGTACTGCGATGTCG	6176	62	matches	6176	matches
AGATTTCACCGCTGCCTAGTGTGGGCTCGG	54859	33	matches	54859	matches
AGATTTGAGTTCCAACTGAACTTGAAGGCA	432	73	matches	432	matches
AGATTTGCCTTTTGGGAAAATGCATTGACG	71844	101	matches	71844	matches
AGATTTTAGGGAAATTTTTGAGGTGCACGG	4033	62	matches	4033	matches
AGATTTTCAGTATGCTGTGGTGTTGTTGGG	14881	62	matches	14881	matches
AGATTTTCGATATCTGAAAACTAGTGTAGT	55891	83	matches	55891	matches
AGATTTTGATGAAGGGAGGAAGACTGGGTA	10177	62	matches	10177	matches
AGCAAACAGCACAAGTGGTTCCTTAGTATC	53727	83	low_coverage	53727	matches
AGCAAATTGCTGTTTCGATGGAGGACTAAT	1984	83	low_coverage	1984_L130P_R379W	missense
AGCAACCCACCCAATGGTGATTAGTCCGTG	12691	51	matches	12691	matches
AGCAACTTCCTCGCACATGGAGAATAGGCG	1220	73	low_coverage	1220	matches
AGCAAGACAATGGCGGGCGTTGAGTTGGGG	55936	42	matches	55936	matches
AGCAAGCTCACTATTTTTAAGTACAGTGCG	14160	73	matches	14160	matches
AGCAAGGCACCGTAGTGTAGGTCTGTATTG	56824	83	matches	NA	NA
AGCAAGGGGAGGTTCAGGTTTGCCGCCAAG	934	51	low_coverage	934	low_coverage_mm
AGCAAGTTCACATAGTTGCACACCTAGCCC	599	51	matches	599	matches
AGCAATGCCGCCTGGTAGGGGCTAAACCAT	4698	62	matches	4698	matches
AGCAATGTATTAAATTGGTACATGTTGGCG	5794	62	matches	5794	matches
AGCAATTAGGGTCAGGGATTTGCGCGACAG	14338	73	matches	14338	matches
AGCAATTTTTTATTTAGACTCCATAAGAGG	54672	62	matches	54672	matches
AGCACACGGCAGCTCGTATTGCTGGAGGGT	10975	62	matches	10975	matches
AGCACATTGTGATCAAGGAGTATTTCTGGA	70383	101	matches	70383	matches
AGCACCGCGGTCGGTAGGGCTCTAATTTCG	11101	83	matches	11101	matches
AGCACCTAAGGTGGGGGGCGCGCGTTGATA	71390	101	matches	71390	matches
AGCACTAGATGTAGGAGTTTTGTCCGAGGA	5775	92	matches	5775	matches
AGCACTGGTAAGCCGCTTTTCATGCAGGGG	8171	62	matches	8171	matches
AGCAGAGTGGGCTGTGCACGGTTGTTGCCG	6575	62	matches	6575	matches
AGCAGATGGCTCTCCGTACGTTCGGGGCGG	7799	33	matches	7799	matches
AGCAGATTTATGGAACTAAGGTATGCGGAC	8136	113	matches	8136	matches
AGCAGCCGGTTGTTTGGTGTGGCGTGACAG	70341	101	matches	70341	matches
AGCAGCCTATCGTCGGTGGCAGCAGGGCGT	4408	83	matches	4408	matches
AGCAGCGGTCGTCTACCGAGGCTCAGCAGA	12154	73	matches	12154	matches
AGCAGCGTTCTTGCGTAGGAATCTATTGTT	70498	101	matches	70498	matches
AGCAGCTGAACGTTTTAGCCTTGAGCGAGG	6197	62	matches	6197	matches
AGCAGGCAGGAATTTGATAGTTACGTGCAG	638	83	matches	638	matches
AGCAGGGGTGTAGACGAGAGTAAATACACG	1109	33	matches	1109	matches
AGCAGGTACGGTTTGGCGCTGTAAATTCTG	14392	51	matches	14392	matches
AGCAGGTAGTACGTACGGACTAATACAGTA	55844	83	matches	55844	matches
AGCAGGTATGTTAATCGATACCCGCAGTTC	4245	42	matches	4245	matches
AGCAGTCCCAGCACACAGACAAGATGAATG	6745	42	matches	6745	matches
AGCAGTGCGCTCTAAGTACTGACGCTCGTG	12358	51	matches	12358	matches
AGCATATAACAAAGATAGGGTGTACATCCT	5035	83	matches	5035	low_coverage_mm
AGCATATGCTTCGTGCTATTGCTTGTATCG	56558	51	matches	56558	matches
AGCATCGTGCAACAGTGCGTTCAGTGAAAT	12924	113	low_coverage	12924	matches
AGCATGACAAGCTGGGGTGTGGTAAAGCAT	52695	83	matches	52695	low_coverage_mm
AGCATGCTCGCCCAGCTTGCTCACTTAGCG	566	73	synonymous	566	low_coverage_mm
AGCATGCTTTTGGGATTACCGGTTTGGTAA	14442	62	matches	14442	matches
AGCATGGCCGAATGTGAAGGGGGGCTAGCT	14618	83	matches	14618	matches
AGCATGGTGGGCCTATCAGAGCGTTGTGGT	409	62	low_coverage	409	matches
AGCATGTTGACGGGTGGCGACCATTGCACG	6345	42	matches	NA	NA
AGCATTAATGTCTGGTATGTATATTGATGA	8245	113	matches	8245	matches
AGCATTCAATTGGTGAGGATTGTGGGGCCG	14815	92	matches	14815	matches
AGCATTCCTCGGCACAGTCAGGAAATGATG	10754	62	matches	10754	matches
AGCATTGCATTGAGTATTCTCTGGGGGGGT	11562	92	matches	11562	low_coverage_mm
AGCATTGTGTTTTGATCACTGGGCTAATAC	70936	101	synonymous	70936	low_coverage_mm
AGCCAATATATCTGGCGCGTAGGCTTTGCT	5817	83	matches	5817	matches
AGCCACAGGGGGGTTGGATCAGTTGCAGTG	3665	83	matches	3665	matches
AGCCAGCATAACTGGGTTGAACTATTAGGC	1653	42	matches	1653	synonymous
AGCCAGGATATCAAGAGGAGTCGCACTTAC	222	62	matches	222	matches
AGCCAGTGTAGGTCGTTAGGAGAGGGCCTG	12817	42	matches	12817	matches
AGCCATGTACTGAGATCGGTGGGAGTATGG	9619	51	matches	9619	matches
AGCCATTTATCTGGCTGTGAATATTGATCA	8556	62	matches	8556	matches
AGCCCCTGACCGGTCGTTAGCACTGAATGG	2576	51	matches	2576	matches
AGCCCGCACCTGGTCGAATGTAGATTTCTA	70257	101	matches	70257	matches
AGCCCGGCCGGGGCAATGTGTTCAGCTAGG	70261	101	matches	70261_P285L	missense
AGCCCTATTGTGTTTATTCTCGGAACGTTG	3931	33	matches	3931	matches
AGCCCTTCCTATGATCATTATATAGCACTT	5731	62	matches	5731	matches
AGCCGAGTTAGTGGGGTGGTAGTCATTCTT	8286	33	matches	8286	matches
AGCCGATGATCACGCGCGTAATCTGGGGAT	4486	101	matches	4486	matches
AGCCGCGATCCGTTGGTATGGGCCCGCGGG	56460	62	matches	56460_L223S	missense
AGCCGCGGAAAAGGCCGTTATGTGACGGTG	987	51	matches	987	matches
AGCCGGAATCGAATCTAGGGAGTGTTCAAC	8641	33	matches	8641	low_coverage_mm
AGCCGGAGCAAGGCGCCGTTACGGTGCTCC	2826	62	matches	2826	matches
AGCCGGCGTTTGAGGATATCCAGAGAAATG	4173	51	matches	4173	matches
AGCCGGGGCAAACTGGGGGTGAAGTGGGGC	9392	33	synonymous	NA	NA
AGCCGGGTCCTAACGGCCATCGCCTATTCA	5614	62	matches	5614	matches
AGCCGGGTTCGCGCTGGACTAAGATAGAGC	5704	62	matches	5704	matches
AGCCGTGTCTCGGTGCAGAGTCAATTGTTA	12864	51	matches	12864	matches
AGCCGTGTCTGCGGTTTCAATTAACTGTGT	4069	51	matches	4069	matches
AGCCGTTTTTGAAGTTGTGTCTAAGACTGT	8573	51	matches	8573	matches
AGCCTAAATACACATGCACCGTTTGTTATT	11746	92	matches	11746	matches
AGCCTAGTAATTTGGGGAATGTCTTAGGGG	3289	73	matches	3289	matches
AGCCTAGTCTGATGTCCATGACGCTACTGG	14128	62	matches	14128	matches
AGCCTCTTAAACTGCGGGCAAAGTTGTATG	636	51	matches	636	matches
AGCCTGATGAGCCGTCCGTCATTGGGGCTT	3903	92	matches	3903	low_coverage_mm
AGCCTGTCAAGAACTGATGGACTAATGGAT	6374	62	matches	6374	low_coverage_mm
AGCCTTATACCATTATTCTTTGGGTGGTAG	70163	101	matches	70163_S97F_R225C	missense
AGCCTTGTCTTCTGAGACGCGGTACGTGAT	13397	83	matches	13397	matches
AGCGAAAGGTCGTCGTTTGTGTCGAACGTG	6876	42	matches	6876	matches
AGCGAAATGTTTATCTGAAGGCGGTAAGAA	14581	83	matches	14581	matches
AGCGAAATTATTTTGTGATAAATGCTGTCA	71189	101	matches	71189	matches
AGCGAACAAGGGCGAGCTGCGGTTATCGCA	6575	62	matches	6575	matches
AGCGAACAGAATTATTTAGGAATAATTTGT	4376	83	low_coverage	4376	matches
AGCGAAGGGGGGTATCGGAAGTGGAGGTGT	5730	33	matches	5730	matches
AGCGAAGGTATGAAAAAGAATATGAACTAA	10658	101	matches	NA	NA
AGCGAGAGACATTTGGGTACTGGTGTAAAC	746	62	matches	746	matches
AGCGAGAGTAGACAGGAGGTAGGGCTAGAA	8939	51	matches	NA	NA
AGCGAGTGGGATCTCCGAAGGGTGTGACAA	12598	51	matches	12598	matches
AGCGATGGTGGTGGCTAGTGTCGGACGCAC	12621	101	matches	12621	matches
AGCGCAAGACGTGGGGAATGGTGTCGGGCG	53625	73	matches	53625	low_coverage_mm
AGCGCACTGCGCATTTGGTTGCGACGAGGT	5708	92	matches	5708	low_coverage_mm
AGCGCAGGGTTCTAAGGGGAAGTGGATATG	12712	42	matches	12712	matches
AGCGCCGACAGTATCGTGAGGGGGCGACAC	8963	92	matches	8963	matches
AGCGCCTATATGATGCCTGGCTTGTTATGA	12693	101	matches	12693	matches
AGCGCCTGTAGAGGCGCTATATAGCGGCGG	3125	42	matches	3125	matches
AGCGCGCGTTTGATTCTGCGTACGTTAGGT	12398	83	matches	12398	matches
AGCGCGCTGAACGGGTATGCCAAAGTGGTA	53704	62	matches	53704	synonymous
AGCGCGGGTTTTTCCTAAACGCGCTTTAGT	3801	42	matches	3801	matches
AGCGCGTCGTGAGTAATATAAATGGGCGGT	8713	33	matches	8713	matches
AGCGCTGGGATCCCTAGGTCACTGGGCTCT	1645	101	matches	1645	matches
AGCGCTTGCGGACATCATATCGCCACAACC	14823	62	matches	14823	matches
AGCGCTTTCACAACCGTTGACGGAGGACTC	56739	51	matches	56739	matches
AGCGGACAAGATAGATGAATACCTCGAATA	8486	42	matches	8486	matches
AGCGGAGAGTTTAGATGGGCGTTCCCCGAT	10192	42	matches	10192	matches
AGCGGATTGGATATCATCTGGAAATGCGTT	11475	83	matches	11475	matches
AGCGGCGCCCGTGGAGATCTGGGTGGCCTG	7278	62	matches	7278	matches
AGCGGCTGGCAGCGAGGATACGGAATGTGA	8929	51	matches	8929	matches
AGCGGGAGTCTAACTGCCGCACTAAGAGCT	52640	51	matches	52640	matches
AGCGGGCGCAGAACTCGAGAGGCACCTTAG	14074	92	matches	14074	matches
AGCGGGGAGCTAGAGTCGTTGGGTTGCGTG	11014	73	matches	11014	low_coverage_mm
AGCGGTAGCAGTTTGGGTATTCCTTCGTGT	14534	92	matches	14534	low_coverage_mm
AGCGGTAGGGTCTAGGTTTCCGCGTGCCTA	10179	62	matches	10179_R150L_S151L	missense
AGCGGTAGTTTTGTTCGGGGAATACAATCT	10450	51	matches	10450	low_coverage_mm
AGCGGTCGATTGTGATAGTGCTGTTGGTTG	14119	73	matches	14119	matches
AGCGGTGCGCCGGTAAAGCTGATGTGGGTT	10169	83	matches	10169	matches
AGCGTAAGCCAGTGTGCACCGGGCGAGGGG	56746	42	matches	56746	matches
AGCGTAGCGGTGTGCGTGTGTATCGGTGCA	7614	83	low_coverage	7614	matches
AGCGTCCGCCCGGGGTAAAAACTTTGGGGA	14318	51	matches	14318	matches
AGCGTCGCTTAAGAGGATGAAGCCTAGTGT	70334	101	matches	70334	matches
AGCGTCGGTGGACCCACCCTCGACGCCTTT	1483	51	matches	1483	matches
AGCGTCGTTAATAGTTGCGGTGTATAAAGG	4516	83	matches	4516	low_coverage_mm
AGCGTCTGCACTGTGATGCTGCACGTTTCA	14960	62	matches	14960	matches
AGCGTCTTAAGGTTCATGGATCAGCGTACG	13439	83	matches	13439	matches
AGCGTGAAGTTCGTTTTAAGGAATGCGCAG	13498	73	matches	13498	matches
AGCGTGCTGGATTGATCAATCATGGGGGAT	14396	62	matches	14396	matches
AGCGTGCTTCCTGGCAAAGTCGGGTTTAGT	3564	73	low_coverage	3564	matches
AGCGTGTAGCGCGGCGGGCTCGAGTCTGCA	55237	51	matches	55237	matches
AGCGTGTATGACATACGAAAAGCGGGTGAT	10773	101	matches	10773	matches
AGCGTGTCGAAAGCATTAAGGGTCCTAGGG	6527	83	matches	6527	matches
AGCGTTGACGGCCGAGCTCATGAGTCGTTG	747	51	matches	747	matches
AGCGTTGCGCGGGTGATTACGTGGAGGAGT	8663	33	matches	8663	matches
AGCTAAGAGCTAGGACAGTTCAACGCGGGG	71047	113	matches	71047	matches
AGCTAAGTGAATCCCCATACGGGTCGGGGC	71294	101	matches	71294	matches
AGCTACGGTGAAGACGCCGGCTTAGGGAAA	56526	51	matches	56526	matches
AGCTAGACGAGATGGGTTGAGTTGGACGTC	7344	92	low_coverage	7344	matches
AGCTAGCGACAGGGGTTCAAAATTTATTTG	52859	92	matches	52859	synonymous
AGCTAGGCGTCACACTATGTGTGCAGGTTT	10786	51	matches	10786	matches
AGCTATATAAGAGGTTTAAACCAGCCGGCC	52634	33	matches	52634	matches
AGCTCCAAGTGGATCTAAAAGTTTGACTGG	2503	62	matches	NA	NA
AGCTCCATAGGAGGGGTTCAGTGGGATAAC	1332	51	matches	1332	matches
AGCTCCGACATCGGCGTGTCGGGTGCCTCC	14906	42	matches	14906	matches
AGCTCCTTGTGGGCACAGGCTGTGCCCGAT	13858	51	matches	13858	matches
AGCTCGCGGATAGAAGCTCTAAGTTCAAGA	3905	51	low_coverage	3905	matches
AGCTCTTAAACGCCATTCCGTGTAGGCGGT	2600	51	matches	2600	matches
AGCTGATAAGTCCAGGGCCGGTGGGTTCCG	7803	62	matches	7803	matches
AGCTGATCTAGCCGGAGGTATAGGTAGAAG	2618	42	matches	2618	matches
AGCTGCTCGGTCTCTAAAACATCACTGGCG	14746	92	low_coverage	14746	matches
AGCTGGATACTTATGTAGATCGTGTCCAGT	11098	83	matches	11098	matches
AGCTGGCTGAGAATCCAGTGCCCAATACGC	11745	51	matches	11745	matches
AGCTGGGGAACGGTAAGTAAATACCTGAGC	9729	33	matches	9729	matches
[truncated: 38,078 more rows]
