# Supplementary material for: Pooled PPIseq: Screening the SARS-CoV-2 and human interface with a scalable multiplexed protein-protein interaction assay platform
Source: PLoS One. 2025 Jan 17;20(1):e0299440. doi: 10.1371/journal.pone.0299440 (PMC11741623; doi:10.1371/journal.pone.0299440)
Supplement: S6 Table — (CSV) [file pone.0299440.s024.csv]

purpose	isolate	barcode
negative_nullF12_control	201109_NULL-F12_a	TTCGTTCGTCCCTTTTGCCCTCAGTTACCA
negative_nullF12_control	201111_NULL-F12_c	CATGTTGCAAGCACACATTCGAACCCTCGC
negative_nullF12_control	201111_NULL-F12_d	ATCAACCTTCACCAAATGATCGTTAAGGGC
negative_nullF12_control	201109_NULL-F12_e	GCGATAATTCTAGTATCATGCAAAGGGATT
negative_nullF12_control	201109_NULL-F12_f	AGGGCACACTAGCGTCTAAATACAGGTAAC
negative_nullF12_control	201113_NULL-F12_j	AGGTTGTGCAACTCTCTCCGAATGTACACA
negative_nullF12_control	201113_NULL-F12_k	TAATACTCCCTCTGACTTCGTAAGAGCTAC
negative_nullF12_control	201201_NULL-F12_p	AGATCACACTCCCAGTTCGTCCACACAGTT
negative_nullF3_control	201110_NULL-F3_c	CCGGCGCACCTATTGAACGTGTGCGTAAGC
negative_nullF3_control	201110_NULL-F3_d	CCACATAATGAATATAGCAGAAGGCCCGTT
negative_nullF3_control	201110_NULL-F3_e	TGGAAGAACGAAAACTCATGGAGAGGTTAA
negative_nullF3_control	201113_NULL-F3_j	CCGGTATCAACAAAGACCGAGAGACCATTC
negative_nullF3_control	201113_NULL-F3_k	GCCTATTACTGAATACTTTTGTCAGGAACA
negative_nullF3_control	201113_NULL-F3_l	ATTAATAGGTGAACCCATTAACATCTACTT
negative_nullF3_control	201201_NULL-F3_m	CATTAACCATGAAGGGAAACTAAAATATTA
negative_nullF3_control	201201_NULL-F3_n	CTGGTTGACAGCGCTCCACTCGTGACCACT
negative_nullF3_control	201201_NULL-F3_q	TTTCGGAGGTAGCCCCTGCCGGTCAAGCTG
positive_f123_control	201105_F12-F3_a	TAGGGTACCGGAGACTAAATACTAAAACAG
positive_f123_control	201105_F12-F3_c	ATGCAACATAATTTTAGCAATTTAAATCCC
positive_f123_control	201105_F12-F3_e	TCCTAATTAATGGTGATAGACTGACAGAAA
positive_f123_control	201105_F12-F3_i	AAGGATGTAAACAGAGAAAGGTCATACCAA
positive_f123_control	201105_F12-F3_j	AAGGCCTGCGCGGCTTAACTAACGGCCCAG
positive_f123_control	201105_F12-F3_k	CCATCATTAGATGAATAGATATGGAAGCAA
positive_f123_control	201105_F12-F3_l	TGAATCCACAATTAGCCAAGCATATGATA
positive_f123_control	201105_F12-F3_m	TACTCGACACGTTACGAAACTTTGGATAAT
positive_f123_control	201105_F12-F3_n	GAAAGCGAACGTTACAGTATCCCGCTAATC
positive_f123_control	201105_F12-F3_o	CCAGAGTCCGTCACCCAATCCATGTTGAAG
positive_f123_control	201105_F12-F3_p	CGAGAAAGAATATCCTCACACAGGAACAAC
