# Supplementary material for: Pooled PPIseq: Screening the SARS-CoV-2 and human interface with a scalable multiplexed protein-protein interaction assay platform
Source: PLoS One. 2025 Jan 17;20(1):e0299440. doi: 10.1371/journal.pone.0299440 (PMC11741623; doi:10.1371/journal.pone.0299440)
Supplement: S7 Table — This table shows which pair of barcodes corresponds to which lineage tracked in the double-barcode sequencing. (TXT) [file pone.0299440.s025.txt]

S12_Table.csv : https://osf.io/b8g3h/files/osfstorage/6667adeb0f8c800f223c995e
