# Supplementary material for: Pooled PPIseq: Screening the SARS-CoV-2 and human interface with a scalable multiplexed protein-protein interaction assay platform
Source: PLoS One. 2025 Jan 17;20(1):e0299440. doi: 10.1371/journal.pone.0299440 (PMC11741623; doi:10.1371/journal.pone.0299440)
Supplement: S8 Table — (CSV) [file pone.0299440.s026.csv]

Name	Filename base	SRA Submission	Description
Illumina lane 1, two T0s and A series	20210820_novogene_dme359dme360_CKDL210017942-1a_HGKNJCCX2	PRJNA1073201	HiSeq dataset with samples multiplexed from the first two timepoints, the four subsequent timepoints for replicate A, and the samples for the vORF haploid assay strain REDI-seq arraying dataset
Illumina lane 2, B and C	20220718_novogene_d359bc_CKDL220015963-1A_HHMCVCCX2	PRJNA1073201	HiSeq dataset with samples multiplexed from the four subsequent timepoints for replicates B and C
Illumina lane 2, B and C	20220812_novogene_d359bc_CKDL220015963-1A_HHMFCCCX2	PRJNA1073201	HiSeq dataset with samples multiplexed from the four subsequent timepoints for replicates B and C
PacBio Sequel II run used for barcode-annotation	20210413_arizona_sequel2_dme353_Darach-SARS-CoV-2_CCS_110pM	PRJNA1073210	Sequel2 dataset for annotating the barcode-ORF combos in plasmid pools
Nanopore run used for barcode-annotation	20220425_0939_MN24328_FAT11115_ced009d3	PRJNA1073210	Nanopore dataset (10.4 flowcells) for annotating the barcode-ORF combos in plasmid pools
Nanopore run used for barcode-annotation	20220422_1600_MN24328_FAT11115_276c9028	PRJNA1073210	Nanopore dataset (10.4 flowcells) for annotating the barcode-ORF combos in plasmid pools
Nanopore run used for barcode-annotation	20220414_1338_MN24357_FAS93186_d2172174	PRJNA1073210	Nanopore dataset (10.4 flowcells) for annotating the barcode-ORF combos in plasmid pools
Nanopore run used for barcode-annotation	20220412_1542_MN21180_FAS93040_97815f9e	PRJNA1073210	Nanopore dataset (10.4 flowcells) for annotating the barcode-ORF combos in plasmid pools
Nanopore run used for barcode-annotation	20220330_1047_MN21180_FAS93040_f1f3734f	PRJNA1073210	Nanopore dataset (10.4 flowcells) for annotating the barcode-ORF combos in plasmid pools
