# Supplementary material for: Pooled PPIseq: Screening the SARS-CoV-2 and human interface with a scalable multiplexed protein-protein interaction assay platform
Source: PLoS One. 2025 Jan 17;20(1):e0299440. doi: 10.1371/journal.pone.0299440 (PMC11741623; doi:10.1371/journal.pone.0299440)
Supplement: S9 Table — (CSV) [file pone.0299440.s027.csv]

Primer ID	Name	Sequence
oSL1227	5050_k7_pdr5_+	AGACCCTT TTAAGTTTTCGTATCCGCTCGTTCGAAAGACTTTAGACAAAA AATTTTGAATTTGGTTAAGAAAAGAAACTTACCAAGATGGACTTTTTTAA agattgtactgagagtgcac
oSL1228	5050_k7_pdr5_-	CTATTATTTC TTGGAGAGTTTACCGTTCTTTTTAGGCACTCTTGCTAACC ctgtgcggtatttcacaccg
oSL1220	5050_k7_pdr3_-	CTGTCGAAACTTTTGATCTAGTTGATTTCTTCACTTTCATctgtgcggtatttcacaccg
oSL1221	5050_k7_snq2_-	CATTATGAGAGCTATCTTGCGTGCTTTTGATATTGCTCATctgtgcggtatttcacaccg
oSL1216	5050_k7_snq2_+	AAAAAAGTGGATAGAATAACACAGCTACCAAAATACGTAAAGAGAATTCA TGTGGGCTTCAGATAACTTAACATTTTGTGCATTCATCTGCCTTTAATTC agattgtactgagagtgcac
oSL1201	5050_k7_pdr3_+	CGACAACTGCATCAGCAGTTTTATTAATTTTTTCTTATTGCGTGACCGCA TTGACCCCCTACTCATACTGAGGAATGTGGCGTCCTCGTCATTATATGTT agattgtactgagagtgcac
oSL1197	5050_k7_pdr1_+	ctattcatctcagccaagaatatacagaaaagaatccaagaaactggaag TCTAGGGCATCTCCTTCTCTTATTTCTTCAACACTATTTACCAGTATACC agattgtactgagagtgcac
oSL1198	5050_k7_pdr1_-	TCCGGACCCGTCTCAATATGTACACCGTTCTTAGGTGTCAAGCCTCGCATctgtgcggtatttcacaccg
oSL1186	loxcode_loxP30mjtF_+	TTTTCAAAGGCTAGGGATAAtaccgTTCGTATAGCATACATTATACGAAGTTATNNNNNNNNNNNNNNNNNNNNNNNNNNNNNNGTCGAGTGACATTGAT
oSL1187	loxcode_loxP30mjtF_-	GCGCgATTACCCTGTTATCCCTACGCCGAGATCAATGTCACTCGAC
oSL1158	loxcode_lox517130iseq2R_+	TTTTCAAAGGCTAGGGATAAATAACTTCGTATAATGTgTaCTATACGAAcggtaNNNNNNNNNNNNNNNNNNNNNNNNNNNNNNTGAGACATATCAGATCTAAGCTTGAATTCGA
oSL1159	loxcode_lox517130iseq2R_-	GCGCgATTACCCTGTTATCCCTATCGAATTCAAGCTTAGATCTGATATGTCTCA
