# Supplementary material for: Pooled PPIseq: Screening the SARS-CoV-2 and human interface with a scalable multiplexed protein-protein interaction assay platform
Source: PLoS One. 2025 Jan 17;20(1):e0299440. doi: 10.1371/journal.pone.0299440 (PMC11741623; doi:10.1371/journal.pone.0299440)
Supplement: S10 Table — This table denotes the sequence of the sample multiplexing primers used for the PPIseq screen, the main bulk of the paper (as shown in main second figure). Nomenclature corresponds to as in S6 File Diagram. (CSV) [file pone.0299440.s028.csv]

Sample	Sample Description	insideF, primer ID	outsideF, primer ID	insideR, primer ID	outsideR, primer ID	insideF, unique barcode	outsideF, unique barcode	insideR, unique barcode	outsideR, unique barcode
0703 tube a	Initial pool, timepoint 1, sample A	1195	1196	1246	1212	CGATGT	ACAACA	TA	ACAACA
0703 tube b	Initial pool, timepoint 1, sample B	1245	1247	1211	1248	TA	TGTTGT	ACGAA	TGTTGT
A0705	Selection A, timepoint 2	1268	1196	1272	1212	ACTA	ACAACA	CGATG	ACAACA
A0707	Selection A, timepoint 3	1269	1247	1271	1248	TGGTA	TGTTGT	ACTA	TGTTGT
A0709	Selection A, timepoint 4	1268	1273	1272	1275	ACTA	CTCGTC	CGATG	CTCGTC
A0711	Selection A, timepoint 5	1269	1274	1271	1276	TGGTA	GAGCAG	ACTA	GAGCAG
B0705	Selection B, timepoint 2	1267	1196	1270	1212	GTA	ACAACA	GTA	ACAACA
B0707	Selection B, timepoint 3	1267	1247	1270	1248	GTA	TGTTGT	GTA	TGTTGT
B0709	Selection B, timepoint 4	1267	1273	1270	1275	GTA	CTCGTC	GTA	CTCGTC
B0711	Selection B, timepoint 5	1267	1274	1270	1276	GTA	GAGCAG	GTA	GAGCAG
C0705	Selection C, timepoint 2	1195	1273	1246	1275	CGATGT	CTCGTC	TA	CTCGTC
C0707	Selection C, timepoint 3	1195	1274	1246	1276	CGATGT	GAGCAG	TA	GAGCAG
C0709	Selection C, timepoint 4	1268	1247	1272	1248	ACTA	TGTTGT	CGATG	TGTTGT
C0711	Selection C, timepoint 5	1268	1274	1272	1276	ACTA	GAGCAG	CGATG	GAGCAG
