# Supplementary material for: Pooled PPIseq: Screening the SARS-CoV-2 and human interface with a scalable multiplexed protein-protein interaction assay platform
Source: PLoS One. 2025 Jan 17;20(1):e0299440. doi: 10.1371/journal.pone.0299440 (PMC11741623; doi:10.1371/journal.pone.0299440)
Supplement: S11 Table — This table denotes the sequence of the sample multiplexing primers used for the REDIseq (isolation of the single vORF haploid strains). Nomenclature corresponds to as in S6 File Diagram. (CSV) [file pone.0299440.s029.csv]

REDIseq sample pool	insideF	insideR	outsideF	outsideR
a	1245	101	1273	PE1
b	1245	108	1274	PE1
c	1245	109	1273	PE1
