# Supplementary material for: Pooled PPIseq: Screening the SARS-CoV-2 and human interface with a scalable multiplexed protein-protein interaction assay platform
Source: PLoS One. 2025 Jan 17;20(1):e0299440. doi: 10.1371/journal.pone.0299440 (PMC11741623; doi:10.1371/journal.pone.0299440)
Supplement: S12 Table — (CSV) [file pone.0299440.s030.csv]

Primer ID	Name	Description	Sequence
PE1	PE1	From Liu et al 2019 iSeq paper, iSeq2.0 outside primer	CAAGCAGAAGACGGCATACGAGATCGGTCTCGGCATTCCTGCTGAACCGCTCTTCCGATCxT
101	p101	From Liu et al 2019 iSeq paper, iSeq2.0 internal primer	CTCGGCATTCCTGCTGAACCGCTCTTCCGATCTNNNNNNNNTATATACGCTCGAATTCAAGCTTAGATCTGATA
108	p108	From Liu et al 2019 iSeq paper, iSeq2.0 internal primer	CTCGGCATTCCTGCTGAACCGCTCTTCCGATCTNNNNNNNNCGCTCTATCTCGAATTCAAGCTTAGATCTGATA
109	p109	From Liu et al 2019 iSeq paper, iSeq2.0 internal primer	CTCGGCATTCCTGCTGAACCGCTCTTCCGATCTNNNNNNNNGAGACGTCTTCGAATTCAAGCTTAGATCTGATA
110	p110	From Liu et al 2019 iSeq paper, iSeq2.0 internal primer	CTCGGCATTCCTGCTGAACCGCTCTTCCGATCTNNNNNNNNATACTGCGTTCGAATTCAAGCTTAGATCTGATA
oSL1195	oSL1195_+_indexUMI_mjtFiSeq	insideF	TTCCCTACACGACGCTCTTCCGATCTNNNNNNNNCGATGTCGCCGAGATCAATGTCACTC
oSL1196	oSL1196_+_round2_mjtFiSeq	outsideF	AATGATACGGCGACCACCGAGATCTACACACAACAACACTCTTTCCCTACACGACGCTCT
oSL1211	oSL1211_-_evoRplusIndexPrimer	insideR	CAGACGTGTGCTCTTCCGATCTNNNNNNNNACGAATTCAAGCTTAGATCTGATATGTCTC
oSL1212	oSL1212_-_p7indexingPrimer	outsideR	CAAGCAGAAGACGGCATACGAGATacaacaGTGACTGGAGTTCAGACGTGTGCTCTTCCG
oSL1245	oSL1245_+_mjtF_inside_2	insideF	TTCCCTACACGACGCTCTTCCGATCTNNNNNNNNTACGCCGAGATCAATGTCACTC
oSL1246	oSL1246_-_evoR2_inside_2	insideR	CAGACGTGTGCTCTTCCGATCTNNNNNNNNTATTCAAGCTTAGATCTGATATGTCTC
oSL1247	oSL1247_+_mjtF_outside_2	outsideF	AATGATACGGCGACCACCGAGATCTACACTGTTGTACACTCTTTCCCTACACGACGCTCT
oSL1248	oSL1248_-_evoR2_outside_2	outsideR	CAAGCAGAAGACGGCATACGAGATTGTTGTGTGACTGGAGTTCAGACGTGTGCTCTTCCG
oSL1267	oSL1267_+_mjtFi3	insideF	TTCCCTACACGACGCTCTTCCGATCTNNNNNNNNGTACGCCGAGATCAATGTCACTC
oSL1268	oSL1268_+_mjtFi4	insideF	TTCCCTACACGACGCTCTTCCGATCTNNNNNNNNACTACGCCGAGATCAATGTCACTC
oSL1269	oSL1269_+_mjtFi5	insideF	TTCCCTACACGACGCTCTTCCGATCTNNNNNNNNTGGTACGCCGAGATCAATGTCACTC
oSL1270	oSL1270_-_evoR2i3	insideR	CAGACGTGTGCTCTTCCGATCTNNNNNNNNGTATTCAAGCTTAGATCTGATATGTCTC
oSL1271	oSL1271_-_evoR2i4	insideR	CAGACGTGTGCTCTTCCGATCTNNNNNNNNACTATTCAAGCTTAGATCTGATATGTCTC
oSL1272	oSL1272_-_evoR2i5	insideR	CAGACGTGTGCTCTTCCGATCTNNNNNNNNCGATGTTCAAGCTTAGATCTGATATGTCTC
oSL1273	oSL1273_+_mjtFo3	outsideF	AATGATACGGCGACCACCGAGATCTACACCTCGTCACACTCTTTCCCTACACGACGCTCT
oSL1274	oSL1274_+_mjtFo4	outsideF	AATGATACGGCGACCACCGAGATCTACACGAGCAGACACTCTTTCCCTACACGACGCTCT
oSL1275	oSL1275_-_evoR2o3	outsideR	CAAGCAGAAGACGGCATACGAGATCTCGTCGTGACTGGAGTTCAGACGTGTGCTCTTCCG
oSL1276	oSL1276_-_evoR2o4	outsideR	CAAGCAGAAGACGGCATACGAGATGAGCAGGTGACTGGAGTTCAGACGTGTGCTCTTCCG
