# Supplementary material for: Pooled PPIseq: Screening the SARS-CoV-2 and human interface with a scalable multiplexed protein-protein interaction assay platform
Source: PLoS One. 2025 Jan 17;20(1):e0299440. doi: 10.1371/journal.pone.0299440 (PMC11741623; doi:10.1371/journal.pone.0299440)
Supplement: S13 Table — The plate layout for the experiment to initially verify that modified plasmids and modified strains still reproduce the same mDHFR assay results (S1 Fig). (CSV) [file pone.0299440.s031.csv]

	1	2	3	4	5	6	7	8	9	10	11
A	LEU2-F[1,2] x LEU2-F[3]	TRIM15-F[1,2] x LEU2-F[3]	AKT1-F[1,2] x LEU2-F[3]	hBimL-F[1,2] x LEU2-F[3]	hBad-F[1,2] x LEU2-F[3]	hNoxa-F[1,2] x LEU2-F[3]	UBE2S-F[1,2] x LEU2-F[3]	Mcl-1-F[1,2] x LEU2-F[3]	F12-F[1,2] x LEU2-F[3]	LEU2-F[1,2] x F12-F[3]	F12-F[1,2] x F12-F[3]
B	LEU2-F[1,2] x TRIM15-F[3]	TRIM15-F[1,2] x TRIM15-F[3]	AKT1-F[1,2] x TRIM15-F[3]	hBimL-F[1,2] x TRIM15-F[3]	hBad-F[1,2] x TRIM15-F[3]	hNoxa-F[1,2] x TRIM15-F[3]	UBE2S-F[1,2] x TRIM15-F[3]	Mcl-1-F[1,2] x TRIM15-F[3]	F12-F[1,2] x TRIM15-F[3]	TRIM15-F[1,2] x F12-F[3]
C	LEU2-F[1,2] x AKT1-F[3]	TRIM15-F[1,2] x AKT1-F[3]	AKT1-F[1,2] x AKT1-F[3]	hBimL-F[1,2] x AKT1-F[3]	hBad-F[1,2] x AKT1-F[3]	hNoxa-F[1,2] x AKT1-F[3]	UBE2S-F[1,2] x AKT1-F[3]	Mcl-1-F[1,2] x AKT1-F[3]	F12-F[1,2] x AKT1-F[3]	AKT1-F[1,2] x F12-F[3]
D	LEU2-F[1,2] x hBimL-F[3]	TRIM15-F[1,2] x hBimL-F[3]	AKT1-F[1,2] x hBimL-F[3]	hBimL-F[1,2] x hBimL-F[3]	hBad-F[1,2] x hBimL-F[3]	hNoxa-F[1,2] x hBimL-F[3]	UBE2S-F[1,2] x hBimL-F[3]	Mcl-1-F[1,2] x hBimL-F[3]	F12-F[1,2] x hBimL-F[3]	hBimL-F[1,2] x F12-F[3]
E	LEU2-F[1,2] x hBad-F[3]	TRIM15-F[1,2] x hBad-F[3]	AKT1-F[1,2] x hBad-F[3]	hBimL-F[1,2] x hBad-F[3]	hBad-F[1,2] x hBad-F[3]	hNoxa-F[1,2] x hBad-F[3]	UBE2S-F[1,2] x hBad-F[3]	Mcl-1-F[1,2] x hBad-F[3]	F12-F[1,2] x hBad-F[3]	hBad-F[1,2] x F12-F[3]
F	LEU2-F[1,2] x hNoxa-F[3]	TRIM15-F[1,2] x hNoxa-F[3]	AKT1-F[1,2] x hNoxa-F[3]	hBimL-F[1,2] x hNoxa-F[3]	hBad-F[1,2] x hNoxa-F[3]	hNoxa-F[1,2] x hNoxa-F[3]	UBE2S-F[1,2] x hNoxa-F[3]	Mcl-1-F[1,2] x hNoxa-F[3]	F12-F[1,2] x hNoxa-F[3]	hNoxa-F[1,2] x F12-F[3]
G	LEU2-F[1,2] x UBE2S-F[3]	TRIM15-F[1,2] x UBE2S-F[3]	AKT1-F[1,2] x UBE2S-F[3]	hBimL-F[1,2] x UBE2S-F[3]	hBad-F[1,2] x UBE2S-F[3]	hNoxa-F[1,2] x UBE2S-F[3]	UBE2S-F[1,2] x UBE2S-F[3]	Mcl-1-F[1,2] x UBE2S-F[3]	F12-F[1,2] x UBE2S-F[3]	UBE2S-F[1,2] x F12-F[3]
H	LEU2-F[1,2] x Mcl-1-F[3]	TRIM15-F[1,2] x Mcl-1-F[3]	AKT1-F[1,2] x Mcl-1-F[3]	hBimL-F[1,2] x Mcl-1-F[3]	hBad-F[1,2] x Mcl-1-F[3]	hNoxa-F[1,2] x Mcl-1-F[3]	UBE2S-F[1,2] x Mcl-1-F[3]	Mcl-1-F[1,2] x Mcl-1-F[3]	F12-F[1,2] x Mcl-1-F[3]	Mcl-1-F[1,2] x F12-F[3]
	ORF:	Source of ORF:
	LEU2	ORF from plasmid : pSL61
	TRIM15	hORF colony from plate_well : 81086_B8
	AKT1	hORF colony from plate_well : 81087_G3
	hBimL	hORF colony from plate_well : 81079_A09
	hBad	hORF colony from plate_well : 81025_D02
	hNoxa	hORF colony from plate_well : 81044_A08
	UBE2S	hORF colony from plate_well : 81037_B04
	Mcl-1	hORF colony from plate_well : 81080_C08
	F12	ORF from plasmid : pSL47
