# Supplementary material for: Pooled PPIseq: Screening the SARS-CoV-2 and human interface with a scalable multiplexed protein-protein interaction assay platform
Source: PLoS One. 2025 Jan 17;20(1):e0299440. doi: 10.1371/journal.pone.0299440 (PMC11741623; doi:10.1371/journal.pone.0299440)
Supplement: S14 Table — The sources of each human ORF used for initial verification that modified plasmids and modified strains still reproduce the mDHFR assay results. (CSV) [file pone.0299440.s032.csv]

Name	human ORFeome position isolated from	Note
LEU2	NA	From pSL61
TRIM15	GDEh81086-B8
AKT1	GDEh81087-G3
BCL2L11	GDEh81079-A9
UBE2S	GDEh81037-B4	Note, this is not the ORF that is supposed to be in this position, but it is what we isolated multiple times from this well.
Mcl1	GDEh81080-C8
Bad	GDEh81025-D2
PMAIP1	GDEh81044-A8
F[1,2]	NA	From pSL47
