# Supplementary material for: Pooled PPIseq: Screening the SARS-CoV-2 and human interface with a scalable multiplexed protein-protein interaction assay platform
Source: PLoS One. 2025 Jan 17;20(1):e0299440. doi: 10.1371/journal.pone.0299440 (PMC11741623; doi:10.1371/journal.pone.0299440)
Supplement: S15 Table — A table of the PPIs amongst the ORFs used for initial verification that were previously reported in IntAct. (CSV) [file pone.0299440.s033.csv]

protein A	protein B	Did we detect a PPI here?	IntAct detection methods reported
TRIM15	TRIM15	1	(two hybrid array)
AKT1	AKT1	0	(two hybrid)
BCL2L11	Mcl-1	1	(anti tag coimmunoprecipitation), (fluorescence polarization spectroscopy), (anti bait coimmunoprecipitation), (surface plasmon resonance)
Mcl-1	BCL2L11	1	(anti bait coimmunoprecipitation), (anti tag coimmunoprecipitation)
BCL2L11	Noxa	0	(surface plasmon resonance)
BCL2L11	BCL2L11	0	(surface plasmon resonance)
Bad	BCL2L11	0	(anti bait coimmunoprecipitation)
Noxa	Mcl-1	0	(fluorescence polarization spectroscopy)
Mcl-1	Noxa	0	(anti tag coimmunoprecipitation), (anti bait coimmunoprecipitation), (surface plasmon resonance), (pull down)
