# Supplementary material for: Pooled PPIseq: Screening the SARS-CoV-2 and human interface with a scalable multiplexed protein-protein interaction assay platform
Source: PLoS One. 2025 Jan 17;20(1):e0299440. doi: 10.1371/journal.pone.0299440 (PMC11741623; doi:10.1371/journal.pone.0299440)
Supplement: S16 Table — (CSV) [file pone.0299440.s034.csv]

replicate	timepoint	fitseq_estimated_mean_fitness
A	0.0	0.0
A	1.0	0.552017538831148
A	2.0	1.47971667275499
A	3.0	2.10856693624644
A	4.0	2.35597358128746
B	0.0	0.0
B	1.0	0.516543321436107
B	2.0	1.30746433233221
B	3.0	1.97457473555215
B	4.0	2.23011512678929
C	0.0	0.0
C	1.0	0.40216950793839
C	2.0	1.51008783343721
C	3.0	2.21625482372869
C	4.0	2.51519539585812
