# Supplementary material for: Pooled PPIseq: Screening the SARS-CoV-2 and human interface with a scalable multiplexed protein-protein interaction assay platform
Source: PLoS One. 2025 Jan 17;20(1):e0299440. doi: 10.1371/journal.pone.0299440 (PMC11741623; doi:10.1371/journal.pone.0299440)
Supplement: S17 Table — A table of the fitness of each double-barcoded lineage in each replicate, essentially our best estimate of the PPIseq signal for that lineage in that replicate of selection. (TXT) [file pone.0299440.s035.txt]

S24_Table.csv : https://osf.io/b8g3h/files/osfstorage/6667aad165e1de5569893baa
