# Supplementary material for: Pooled PPIseq: Screening the SARS-CoV-2 and human interface with a scalable multiplexed protein-protein interaction assay platform
Source: PLoS One. 2025 Jan 17;20(1):e0299440. doi: 10.1371/journal.pone.0299440 (PMC11741623; doi:10.1371/journal.pone.0299440)
Supplement: S18 Table — A table of, for each combination of ORFs, if each combination was detected as a PPI, the FDR calculated, variances, effect sizes, lineages, mutation flags, and other features described in the table header. (CSV) [file pone.0299440.s036.csv]

replicate	genotype_forward	genotype_reverse	flag_forward	flag_reverse	mutation_forward	mutation_reverse	orf_id_forward	orf_id_reverse	num_lineages	effect_size	variance	shrunken_variance	ttest_pval	ttest_fdr
C	NSP2	RABL2A	TRUE	TRUE	NA	NA	149305	54356	27	0.4563996783077797	0.009825668959042348	0.01842667750285865	3.3936962998134536e-16	6.718195132073711e-11
C	NSP2	GLOD4	TRUE	TRUE	NA	NA	149305	2822	23	0.42486793827393826	0.008564132377922262	0.01811201703780105	2.0102947503079226e-13	1.3265331968856888e-8
C	NSP4	TAS2R7	TRUE	TRUE	NA	NA	149307	53704	18	0.6994329208230787	0.007996247658627229	0.02290596692518309	1.8569748247292342e-13	1.3265331968856888e-8
B	NSP4	TAS2R7	TRUE	TRUE	NA	NA	149307	53704	20	0.8375371190561747	0.015151658276614818	0.04201177505382166	7.421010348124964e-14	1.552579258972616e-8
C	NSP2	CALM3	TRUE	TRUE	NA	NA	149305	3484	23	0.4269276096685449	0.01282922311711735	0.020731873056356837	7.084375822259579e-13	3.506075305375821e-8
C	NSP2	RPA4	TRUE	TRUE	NA	NA	149305	14032	24	0.33336122738308727	0.007841844818243307	0.017534538061039145	6.322520511576071e-12	2.0237500282980445e-7
C	NSP2	RPL30	TRUE	TRUE	NA	NA	149305	9959	14	0.7724241615018436	0.005345490268619142	0.017921694204864218	7.156081348389991e-12	2.0237500282980445e-7
C	NSP4	TAS2R7	FALSE	TRUE	NA	NA	149307	53704	15	0.6867067152873958	0.0013345798483850302	0.018862199638159053	6.109742060700587e-12	2.0237500282980445e-7
B	NSP2	RPL30	TRUE	TRUE	NA	NA	149305	9959	17	0.7727305259511006	0.010653287336139143	0.031148689256503367	2.2877716586021462e-12	2.393169298913947e-7
C	NSP4	KDELR2	TRUE	TRUE	NA	NA	149307	4498	12	0.9935428335297822	6.633794823870724e-4	0.02058859899044428	3.497697156787073e-11	8.655095335684071e-7
C	NSP2	ANXA1	TRUE	TRUE	NA	NA	149305	13241	20	0.4098604360939288	0.01161953059541113	0.02036865914380666	4.050431222832814e-11	8.909193503368964e-7
C	NSP2	FABP6	TRUE	TRUE	NA	NA	149305	1191	29	0.2735714114674651	0.016653879418493323	0.022612164390885134	7.51189068050771e-11	1.4870613910039867e-6
C	NSP2	HMGB2	TRUE	TRUE	NA	NA	149305	6079	16	0.4728174016115073	0.0026660363870586205	0.015906477306457795	9.659184674594967e-11	1.7383107794249947e-6
C	NSP2	PAIP2	TRUE	TRUE	NA	NA	149305	3343	18	0.3910125087160808	0.005169409837844228	0.016898175773354916	1.936196185630051e-10	3.1940944425292546e-6
C	NSP2	ACO1	TRUE	TRUE	NA	NA	149305	807	15	0.5091564071737898	0.004146538224804329	0.016994880567132758	2.2595438606769208e-10	3.222255621405026e-6
C	ORF7B	BSCL2	TRUE	TRUE	NA	NA	149325	6644	35	0.18789704542025232	0.011376038003405631	0.016647369840880347	2.2788114173837453e-10	3.222255621405026e-6
C	NSP2	PAK1	TRUE	TRUE	NA	NA	149305	53012	15	0.5027155611985265	0.007585280103514479	0.018918950429804744	5.430115692895427e-10	7.1663408845418105e-6
B	ORF7B	BSCL2	TRUE	TRUE	NA	NA	149325	6644	39	0.22939591506601192	0.022091156405305172	0.028872269178030277	1.5589748452569855e-10	1.0871978775853165e-5
C	NSP2	CHORDC1	TRUE	TRUE	NA	NA	149305	14651	18	0.41840745041755173	0.018183485526352614	0.024489243894035336	1.1785284714541457e-9	1.4581417171095884e-5
B	NSP4	KDELR2	TRUE	TRUE	NA	NA	149307	4498	12	1.0962031346494474	0.0011572037007180505	0.03856615839624304	3.6470673132717033e-10	1.9075438521970655e-5
B	NSP2	CALM3	TRUE	TRUE	NA	NA	149305	3484	18	0.4908812389102166	0.009214699768496473	0.02996830329219695	4.811807957434667e-10	2.0133951800134732e-5
A	NSP4	KDELR2	TRUE	TRUE	NA	NA	149307	4498	12	1.0746402352685172	0.0010614155664486684	0.03193093177867923	1.6081263682806118e-10	3.1337076100773796e-5
C	NSP2	TOMM34	TRUE	TRUE	NA	NA	149305	305	32	0.20074224933919727	0.013503849902907823	0.020358666164354094	2.749484708837305e-9	3.2017102496831865e-5
B	ORF7B	TAS2R7	TRUE	TRUE	NA	NA	149325	53704	12	0.8717050110060971	0.019520607042565773	0.030682631572531448	1.2994593775697881e-9	4.5310849036480944e-5
C	ORF6	ABHD16A	TRUE	TRUE	NA	NA	149323	8110	19	0.2644536522356421	0.009797167476948613	0.01519191542691028	1.2353274478922925e-8	1.358592538401145e-4
C	ORF7A	TAS2R41	TRUE	TRUE	NA	NA	149324	52774	14	0.4225799776983434	0.013623094201825467	0.018645870815232675	1.590613192099163e-8	1.657259884848118e-4
C	ORF7B	TSPAN5	TRUE	TRUE	NA	NA	149325	91	11	0.5437329525364405	0.0033721057284143564	0.014684881666461688	1.8740114607259398e-8	1.8549059138838386e-4
C	NSP2	RFTN1	TRUE	TRUE	NA	NA	149305	55727	18	0.3164565127286751	0.013373091345675835	0.021683356577344357	2.9348684516879935e-8	2.7666166360219374e-4
C	ORF7B	MC2R	TRUE	TRUE	NA	NA	149325	56098	12	0.6700104253702891	0.03875519078447338	0.034334475448720564	3.7283909033780586e-8	3.354890871016472e-4
C	ORF7B	ORMDL3	TRUE	TRUE	NA	NA	149325	14110	12	0.43657221772240756	0.00416969285390123	0.014837719054836265	4.0712469070648e-8	3.5041222129106737e-4
A	ORF7B	MC2R	TRUE	TRUE	NA	NA	149325	56098	12	0.7486239656839541	0.023389818960952817	0.029699118711510798	5.4836048151085e-9	3.56191206501916e-4
A	ORF7B	TAS2R7	TRUE	TRUE	NA	NA	149325	53704	13	0.8423272496425966	0.055776364955432645	0.048073677735784075	4.800292834715412e-9	3.56191206501916e-4
B	NSP2	GLOD4	TRUE	TRUE	NA	NA	149305	2822	20	0.4187093765568467	0.03344456729809481	0.04358247003993609	1.4682409353803731e-8	4.3882365579238483e-4
C	NSP4	ORMDL1	TRUE	TRUE	NA	NA	149307	5492	9	0.8917601401649644	0.0035431100331262655	0.024298284023133835	6.549651675748387e-8	5.40239831409511e-4
A	NSP2	RABL2A	TRUE	TRUE	NA	NA	149305	54356	15	0.5219187514186578	0.020675217894288393	0.0331104052676577	1.2467728226177964e-8	6.073871990626553e-4
C	ORF7B	ELOVL1	TRUE	TRUE	NA	NA	149325	3218	17	0.27399748985420536	0.009226073456008071	0.01680752419179318	8.950255278389489e-8	7.087205940661046e-4
A	NSP4	TAS2R7	TRUE	TRUE	NA	NA	149307	53704	11	0.8492811310199722	0.00744060549659839	0.03679011598287956	2.0619976574447482e-8	8.036305950265716e-4
B	NSP2	RABL2A	TRUE	TRUE	NA	NA	149305	54356	17	0.45432584955245325	0.025489829688274783	0.039579234332011395	3.143882479998574e-8	8.221802864630271e-4
C	NSP4	ARPC1B	TRUE	FALSE	NA	NA	149307	5239	9	0.8125529829953102	0.0015235068924083898	0.02311262049939368	1.1131842468500496e-7	8.475656411180102e-4
C	NSP2	TPPP2	TRUE	TRUE	NA	NA	149305	10298	11	0.5232602775317544	0.00847441952570952	0.02045439857054264	1.3110692552532343e-7	9.612614105155018e-4
C	NSP4	SYT2	TRUE	TRUE	NA	NA	149307	52744	13	0.45502201421053123	0.01091544441511689	0.026561971258422676	1.62425095503969e-7	0.0011483512261093289
B	NSP2	RFTN1	TRUE	TRUE	NA	NA	149305	55727	21	0.33766792374446786	0.022406775902920045	0.03685810128184135	5.1806484415556405e-8	0.0012042935367240241
C	NSP2	IL18	TRUE	TRUE	NA	NA	149305	5475	17	0.3751419605830696	0.036383843640290264	0.035082794943383296	1.829602672614555e-7	0.0012489309471498274
C	NSP2	SOD1	TRUE	TRUE	NA	NA	149305	7931	10	0.5420072659423999	0.0029849605090681683	0.018011500844698873	2.2534066062341256e-7	0.0014389891134732702
C	ORF7B	OPALIN	TRUE	TRUE	NA	NA	149325	9859	15	0.432762335676162	0.04151449604977294	0.03626892310395367	2.2129453376691112e-7	0.0014389891134732702
C	NSP13	MESP2	TRUE	TRUE	NA	NA	149315	55789	9	0.7416209451795269	0.016721634411311515	0.0234493797535311	2.4637142101853654e-7	0.0015241229023828285
A	NSP2	FABP6	TRUE	TRUE	NA	NA	149305	1191	16	0.3933216154013082	0.011631036802516957	0.0277666031491948	5.274454992907802e-8	0.0017130287018382742
B	NSP2	FABP6	TRUE	TRUE	NA	NA	149305	1191	23	0.3004736648508018	0.024670168343750548	0.03782342794963117	1.0271597199543181e-7	0.002148961936505227
B	NSP2	IL18	TRUE	TRUE	NA	NA	149305	5475	15	0.45128968980695977	0.017382344601294984	0.03564246644836391	1.2000903613511358e-7	0.0022825064078156048
C	NSP2	PVALB	TRUE	TRUE	NA	NA	149305	14081	25	0.18252795652636328	0.010924487988577002	0.01933223420223012	4.3269365711995376e-7	0.002595650577488581
B	NSP2	RPA4	TRUE	TRUE	NA	NA	149305	14032	18	0.3458157878938576	0.014787062139659917	0.03317603078238794	1.6581961894375345e-7	0.0028909821464748694
C	N	DGCR8	TRUE	TRUE	NA	NA	152987	6711	10	0.4917088238014388	0.007713043692860792	0.01846480954572481	5.671604701429137e-7	0.003302225112645922
A	NSP2	PAIP2	TRUE	TRUE	NA	NA	149305	3343	15	0.4136135087673055	0.01589997594461672	0.03045519332172339	1.330966016539947e-7	0.003401122193816229
A	NSP2	RPL30	TRUE	TRUE	NA	NA	149305	9959	9	0.8415538393615593	0.004854842485454169	0.02736916547441514	1.6807548659507674e-7	0.003401122193816229
A	NSP4	ORMDL1	TRUE	TRUE	NA	NA	149307	5492	9	0.9896566105441347	0.0035017086121933868	0.03651031442892864	1.4221912526228787e-7	0.003401122193816229
A	ORF7A	TAS2R41	TRUE	TRUE	NA	NA	149324	52774	14	0.4048212028162187	0.019789045466820736	0.02575828070323769	1.74535564965655e-7	0.003401122193816229
C	NSP2	PA2G4	TRUE	TRUE	NA	NA	149305	3854	10	0.5386999240725571	0.012563690424952197	0.022844752787220816	6.540041839949573e-7	0.003699066350509307
B	ORF7A	TAS2R41	TRUE	TRUE	NA	NA	149324	52774	16	0.37889268300106294	0.027537740785192256	0.03277056493021039	2.440411942560227e-7	0.003927448801159964
B	NSP4	ORMDL1	TRUE	TRUE	NA	NA	149307	5492	9	0.9988449084162566	0.00415741362510582	0.04407302392557541	2.769140067569137e-7	0.004122211977573054
B	ORF6	ABHD16A	TRUE	TRUE	NA	NA	149323	8110	19	0.2862375466094367	0.021212923675013044	0.02757507499702156	2.9554991378968815e-7	0.004122211977573054
C	NSP2	ARF3	TRUE	TRUE	NA	NA	149305	1653	21	0.21924197557261238	0.015269225716359127	0.022435512932980888	7.899416486386085e-7	0.004343823297392988
C	ORF7B	SGMS2	TRUE	TRUE	NA	NA	149325	1309	8	0.6182953241936218	0.0015440699001258236	0.014878035527374649	9.517323988948224e-7	0.005092051281557241
C	ORF7B	TMED10	TRUE	TRUE	NA	NA	149325	3921	11	0.4422907338173757	0.018310988066046512	0.022930735889536025	1.0600723591172035e-6	0.0055224469548210715
B	NSP2	TOMM34	TRUE	TRUE	NA	NA	149305	305	29	0.21153423878246555	0.019595030795547162	0.03365085955833718	5.211477964806921e-7	0.006062615547022728
B	NSP5 Cys146Ala	KIAA0141	TRUE	TRUE	NA	NA	154030	7098	65	0.10469116366768348	0.014398153511461639	0.024306995666752804	4.96743844909298e-7	0.006062615547022728
B	ORF7B	ELOVL1	TRUE	TRUE	NA	NA	149325	3218	16	0.3172559289709725	0.013204074163190496	0.025973766810252766	5.216050543769016e-7	0.006062615547022728
B	NSP13	KRT79	TRUE	TRUE	NA	NA	149315	14366	58	0.10989654675138778	0.010993953678418196	0.024181192208246376	7.234649787221533e-7	0.007966263266230346
C	ORF7A	TAS2R7	TRUE	TRUE	NA	NA	149324	53704	8	0.6565859321865105	0.014856452686894273	0.020264414073189845	1.805419925017969e-6	0.00916417266093544
C	NSP2	CNBP	TRUE	TRUE	NA	NA	149305	3119	16	0.25694643131457484	0.012592932877282328	0.021545062525582904	2.129143997939722e-6	0.010537186874403632
C	NSP5 Cys146Ala	SMPX	TRUE	TRUE	NA	NA	154030	5680	42	0.1059195451604582	0.011000597654486565	0.0168420368793749	2.2041645247878025e-6	0.0106424052071102
B	NSP4	TAS2R7	FALSE	TRUE	NA	NA	149307	53704	9	0.8233784929095702	0.006823157695472832	0.04245740236474535	1.0234438660963713e-6	0.010705939250074311
C	ORF7B	RDH12	TRUE	TRUE	NA	NA	149325	8245	21	0.1778074436510037	0.010853612349949696	0.017333046143056956	2.394092020595142e-6	0.011284210725929403
A	NSP2	RPA4	TRUE	TRUE	NA	NA	149305	14032	13	0.3897079819350472	0.005822134905028373	0.025670208399864086	7.232095774984261e-7	0.012811789158035073
B	NSP5 Cys146Ala	FAM213A	TRUE	TRUE	NA	NA	154030	4640	26	0.20295841828747813	0.017515808682795193	0.029462709340482895	1.340315722574686e-6	0.013352991122987637
C	NSP13	MRM1	TRUE	TRUE	NA	NA	149315	14628	31	0.12203739940466081	0.006963154328757039	0.015490133260746377	3.1853886810477794e-6	0.013603092119098343
C	NSP2	TPM3	TRUE	TRUE	NA	NA	149305	5712	10	0.42284941193583137	0.007520419802223008	0.020300010660861355	3.0202630399745398e-6	0.013603092119098343
C	NSP4	KDELR3	TRUE	TRUE	NA	NA	149307	55777	8	0.6781898813989937	0.004751305294221233	0.025805911167356265	3.229652959914438e-6	0.013603092119098343
C	NSP5 Cys146Ala	TMEM204	TRUE	TRUE	NA	NA	154030	4266	52	0.08519096996972114	0.008683963319496132	0.01491054343965578	3.2191545214729456e-6	0.013603092119098343
C	ORF7B	STEAP1B	TRUE	TRUE	NA	NA	149325	10975	11	0.40570898110133363	0.02143158871854166	0.024653222049299445	3.200287016026358e-6	0.013603092119098343
C	NSP2	NCF2	TRUE	TRUE	NA	NA	149305	3727	8	0.5857670588928052	0.003855622249184217	0.019375535608703066	3.350705100055947e-6	0.013818936089836987
A	NSP4	TAS2R7	FALSE	TRUE	NA	NA	149307	53704	9	0.7607465083652389	0.004572570173908635	0.03585498361987822	9.613409706652696e-7	0.015611135910885757
B	NSP2	RPS8	TRUE	TRUE	NA	NA	149305	14625	21	0.2629024831920617	0.02113196252195038	0.03609911914430272	1.724502550562839e-6	0.01639954893697517
B	NSP5 Cys146Ala	BTNL8	TRUE	TRUE	NA	NA	154030	56594	38	0.14766805479234754	0.017514416093892503	0.0281515135850206	1.8855596844201642e-6	0.01715154277462088
C	NSP5 Cys146Ala	PCBP1	TRUE	TRUE	NA	NA	154030	10250	94	0.06002014459231231	0.010749159741746549	0.01523652662298904	4.276345925921536e-6	0.01727652481308884
B	NSP5 Cys146Ala	EIF3G	TRUE	TRUE	NA	NA	154030	3492	86	0.08484750799268895	0.01729000265617775	0.02542756606454367	1.9881187719104457e-6	0.017330928364436334
C	NSP2	FKBP3	TRUE	TRUE	NA	NA	149305	273	14	0.261708658579445	0.008425280367094144	0.019616736568905026	4.7226616989291954e-6	0.01850415004968251
C	NSP2	TBCA	TRUE	TRUE	NA	NA	149305	598	8	0.5427483538308515	0.00219646177212127	0.018590432043992515	4.860633168065884e-6	0.01850415004968251
C	NSP4	IGHM	TRUE	TRUE	NA	NA	149307	7861	9	0.7609149211167479	0.05404150688194565	0.05394475562136945	4.791091229286943e-6	0.01850415004968251
A	NSP2	PAK1	TRUE	TRUE	NA	NA	149305	53012	10	0.5866407203394263	0.014831391475794478	0.03172270739478564	1.2709400151995916e-6	0.019051097533992218
B	NSP5 Cys146Ala	DPEP2	TRUE	TRUE	NA	NA	154030	13161	56	0.10694711113791397	0.01455982562281602	0.02493024569151173	2.4298929016996892e-6	0.02033470454144795
A	ORF7B	SGMS2	TRUE	TRUE	NA	NA	149325	1309	8	0.6821756438791757	0.004750656170821444	0.021090374454324667	1.5959285498865703e-6	0.022213843480767593
B	NSP5 Cys146Ala	KIF25-AS1	TRUE	TRUE	NA	NA	154030	53483	41	0.13417783364804856	0.016207963011641	0.027080233372760977	2.9247398839979273e-6	0.023534481926567014
C	NSP2	TXLNA	TRUE	TRUE	NA	NA	149305	15001	13	0.2978813631504374	0.01468115948500679	0.023244725051109614	6.729778960215301e-6	0.025136486278173227
C	ORF6	C7orf53	TRUE	TRUE	NA	NA	149323	54281	35	0.09522212865969708	0.006849975328544273	0.012318441369017306	6.862822147385749e-6	0.025158724724419077
C	NSP5 Cys146Ala	TCF4	TRUE	TRUE	NA	NA	154030	56644	22	0.15208778022979594	0.007333431065668465	0.01609314586622847	6.990554617582805e-6	0.02516103968456927
C	NSP2	TTYH1	TRUE	TRUE	NA	NA	149305	6270	8	0.5417121488713537	0.006845736217179981	0.020790437402482497	7.145023880869478e-6	0.025257787008585764
B	NSP5 Cys146Ala	MESP2	TRUE	TRUE	NA	NA	154030	55789	7	0.9411929576175426	0.007060341997259398	0.03024173565663737	3.6266205941768894e-6	0.028101474110745324
C	NSP5 Cys146Ala	HMGN4	TRUE	TRUE	NA	NA	154030	1792	43	0.0961213847848012	0.011014719677648686	0.016806341016067285	8.33356038183421e-6	0.028942455206110208
B	NSP12	GTF2B	TRUE	TRUE	NA	NA	149314	13131	56	0.10869225311950928	0.015472084990505824	0.02732078181456806	4.124437822453167e-6	0.029861715722959762
B	NSP13	CYP11B1	TRUE	TRUE	NA	NA	149315	55851	64	0.10156661037692014	0.017483781618220846	0.02820189791537655	4.4247191268832515e-6	0.029861715722959762
B	NSP13	SSR4P1	TRUE	TRUE	NA	NA	149315	4295	37	0.15344424238077395	0.020972588373819264	0.03254365604958233	4.415578496070817e-6	0.029861715722959762
B	NSP2	HMGB2	TRUE	TRUE	NA	NA	149305	6079	10	0.5364617669512891	0.012639069022739948	0.03552870185005634	4.261813976705131e-6	0.029861715722959762
C	NSP2	ANXA1	TRUE	FALSE	NA	NA	149305	2741	8	0.5094092401269417	0.0056026657123732695	0.020202224810631275	9.761695575021238e-6	0.033317845133220336
C	NSP2	ANXA5	TRUE	TRUE	NA	NA	149305	3879	15	0.34087689977331986	0.05322341709105141	0.044454732719795303	1.042311498875316e-5	0.03497237739472143
B	ORF7B	EMD	TRUE	TRUE	NA	NA	149325	3535	19	0.24719520260844688	0.0241194683443943	0.03201549852018337	5.382582546985685e-6	0.03519098828078322
C	NSP2	RALYL	TRUE	TRUE	NA	NA	149305	2208	8	0.585112331695494	0.021057655432325413	0.027515421869892625	1.0848092990963759e-5	0.035791655609736274
B	NSP2	PAK1	TRUE	TRUE	NA	NA	149305	53012	9	0.5851207731606393	0.010569059441850003	0.03520019460724483	6.949726500603474e-6	0.044060002427189555
B	NSP2	CNBP	TRUE	TRUE	NA	NA	149305	3119	20	0.24768157354133374	0.021786710687680483	0.03671396362710596	7.16633909428442e-6	0.04409701374328296
C	ORF7B	TAS2R7	TRUE	TRUE	NA	NA	149325	53704	13	0.6332152658177129	0.19180445091589077	0.12235328174449468	1.4109307220723616e-5	0.045788402733142095
A	NSP5 Cys146Ala	RRS1	TRUE	TRUE	NA	NA	154030	5387	103	0.07219020865612284	0.017315714289564344	0.02395616418759339	3.5935957839033554e-6	0.04668488197479301
B	NSP2	CALD1	TRUE	TRUE	NA	NA	149305	8036	17	0.28381666138945594	0.02127080348035336	0.03718186371988145	8.129307969378697e-6	0.048593286785874136
C	NSP2	FAM136A	TRUE	TRUE	NA	NA	149305	7670	9	0.485518387853563	0.026894299403146707	0.03017025183944362	1.551780624216219e-5	0.049547103895236595
C	NSP2	ANXA13	TRUE	TRUE	NA	NA	149305	56776	10	0.35493926497997247	0.010259555548381587	0.021682128465853295	1.622557567003542e-5	0.05098462198755368
B	NSP13	MESP2	TRUE	TRUE	NA	NA	149315	55789	7	0.8491011751342672	0.006546619506674391	0.033493075616919506	8.896355622019723e-6	0.05170117069736762
C	NSP14	KRTAP10-11	TRUE	TRUE	NA	NA	149316	56525	18	0.19816212765883462	0.006527961570070616	0.02283321879790612	1.7059900210815746e-5	0.052768670400520246
C	NSP2	LCP1	TRUE	TRUE	NA	NA	149305	2377	10	0.3566113779592759	0.012233937340418617	0.02267836541119389	1.866611942193401e-5	0.05615621457225996
C	ORF7A	HLA-DPA1	TRUE	TRUE	NA	NA	149324	6462	14	0.25158715214308724	0.02209375131283267	0.023775060616361622	1.8722425941317517e-5	0.05615621457225996
A	NSP2	EIF4A1	TRUE	TRUE	NA	NA	149305	6480	21	0.21297209041312656	0.01384966942436193	0.027800701368396234	5.000508953038884e-6	0.05731965753834284
A	NSP2	RFTN1	TRUE	TRUE	NA	NA	149305	55727	15	0.3491233666033897	0.034017698719339934	0.040529320340120606	4.914870685692346e-6	0.05731965753834284
B	NSP2	GNB2L1	TRUE	TRUE	NA	NA	149305	2446	25	0.19368354262984006	0.018367083318452576	0.033588069653990305	1.0140124848260187e-5	0.0573366508109164
B	NSP2	RPS27L	TRUE	TRUE	NA	NA	149305	5640	7	0.8185088205023899	0.002321981390290768	0.033220298669422756	1.073872664736682e-5	0.059123472547426364
C	ORF9B	LOXL4	TRUE	TRUE	NA	NA	149327	8976	32	0.09882110206467026	0.00905492605011464	0.013715587073065099	2.0569983451807982e-5	0.060776932747811346
B	NSP2	PAIP2	TRUE	TRUE	NA	NA	149305	3343	11	0.4098006025390853	0.010306191999847487	0.03374021151478861	1.1569005472036126e-5	0.06206148489298887
B	NSP5 Cys146Ala	HPS1	TRUE	TRUE	NA	NA	154030	8556	49	0.10611807648075	0.014248366798335134	0.025201100021344146	1.193035853907287e-5	0.062399950784839786
C	NSP2	NCL	TRUE	FALSE	NA	NA	149305	4448	7	0.5756211769104677	0.006719091937532878	0.021240222623587816	2.2491470737160754e-5	0.06547697115586883
C	NSP4	MC2R	TRUE	TRUE	NA	NA	149307	56098	9	0.47073757913289543	0.016054772109071733	0.03164359907326717	2.284688149871621e-5	0.0655477030198168
B	NSP2	CASP14	TRUE	TRUE	NA	NA	149305	13879	19	0.24731505791463804	0.022101909223528456	0.03713591691393944	1.3069514201131989e-5	0.06669086205062508
C	ORF7B	MC3R	TRUE	TRUE	NA	NA	149325	55958	7	0.5434001843238785	0.009495720824670508	0.019282598374155142	2.370548463958206e-5	0.06703944921051863
B	ORF7B	ORMDL3	TRUE	TRUE	NA	NA	149325	14110	11	0.4066538299572017	0.026063535059867776	0.034544761827950805	1.3668033336792264e-5	0.06808437920294422
C	NSP4	DPEP2	TRUE	TRUE	NA	NA	149307	13161	9	0.6757842951578434	0.07564898577480049	0.06663001989271379	2.480764270799017e-5	0.06908629428936391
C	ORF9B	TCF4	TRUE	TRUE	NA	NA	149327	56644	20	0.1433325605279278	0.010254632377851625	0.015159062457684613	2.5127238136977492e-5	0.06908629428936391
A	NSP5 Cys146Ala	KLHL6	TRUE	TRUE	NA	NA	154030	9706	34	0.13872899320800713	0.014401147621355206	0.02525172020478595	7.0695903155015525e-6	0.07250683452688636
A	NSP5 Cys146Ala	MESP2	TRUE	TRUE	NA	NA	154030	55789	9	0.8151500012081503	0.1020517472639458	0.06837934554424908	6.981226041318485e-6	0.07250683452688636
C	NSP2	RAP1GDS1	TRUE	FALSE	NA	D458N_H459Y	149305	55726	7	0.5611177822586595	0.0072699410211744505	0.021490324027048948	2.6912162631454916e-5	0.0729802551600746
C	NSP14	SLC7A9	TRUE	TRUE	NA	NA	149316	12936	25	0.15479570200240803	0.012389333988988284	0.025140608799931193	2.8208538578778494e-5	0.07546203385937256
C	ORF7B	ALG8	TRUE	TRUE	NA	NA	149325	6089	6	0.6510299603575108	0.001994353132581076	0.01622506557534609	2.8790166521256508e-5	0.07571752264274952
C	ORF7B	HLA-DRA	TRUE	TRUE	NA	NA	149325	14340	13	0.2713868994658468	0.024436086339917465	0.026217758515061213	2.9069017234955185e-5	0.07571752264274952
C	NSP5 Cys146Ala	MESP2	TRUE	TRUE	NA	NA	154030	55789	10	0.6493681891950412	0.15448499245971248	0.08449132407595723	2.9451986951093222e-5	0.0757187634912385
C	NSP2	SPIRE1	TRUE	TRUE	NA	NA	149305	7506	13	0.35647139639664693	0.057154543566648106	0.04619961339723657	3.2055678547206484e-5	0.08047299282820974
C	ORF7A	TSPAN5	TRUE	TRUE	NA	NA	149324	91	7	0.5453244553006623	0.01722660159526645	0.021695532612382645	3.2520746138162466e-5	0.08047299282820974
C	ORF7B	EMP1	TRUE	TRUE	NA	NA	149325	11458	10	0.4379922626834893	0.048516978008982393	0.03934378109041132	3.220648247600622e-5	0.08047299282820974
C	ORF7A	CNIH2	TRUE	TRUE	NA	NA	149324	11420	6	0.6443558914917784	0.0073523424820367495	0.017087897981458586	3.432434112700369e-5	0.08388741844250343
A	NSP2	TOMM34	TRUE	TRUE	NA	NA	149305	305	18	0.23705075919146487	0.014771356907733424	0.029019944517944207	8.665351995392326e-6	0.08442955736430582
B	ORF7A	TMED10	TRUE	TRUE	NA	NA	149324	3921	10	0.43346063707271615	0.026650493817049453	0.033123534252018076	1.7832527014780396e-5	0.08676312341558758
C	NSP2	BZW1	TRUE	TRUE	NA	NA	149305	12843	7	0.529351534159714	0.006907954465365013	0.021325971669333293	3.669431660776046e-5	0.08858589768279107
B	NSP5 Cys146Ala	VPS37B	TRUE	TRUE	NA	NA	154030	4759	40	0.12558907432156374	0.01939334429010018	0.029148917555729844	1.865528750766331e-5	0.08870334819609708
C	ORF7A	SYT2	TRUE	TRUE	NA	NA	149324	52744	9	0.3565510137109435	0.016204826324921234	0.020810233520470994	3.749224586627195e-5	0.0894217166738923
C	NSP13	MLC1	TRUE	TRUE	NA	NA	149315	1649	30	0.11023533570033744	0.009724780598608627	0.017256812439740078	3.89340755436639e-5	0.09175510153213393
B	NSP12	HAGH	TRUE	TRUE	NA	NA	149314	4075	57	0.09720393427252996	0.01598469846337547	0.027608458693957415	2.3298753976487015e-5	0.10596577205297293
B	NSP2	PAGE2	TRUE	TRUE	NA	NA	149305	13331	15	0.28908107027909646	0.020415284723547165	0.037315979053918584	2.3167488848446898e-5	0.10596577205297293
C	NSP8	CH25H	TRUE	TRUE	NA	NA	149311	14634	22	0.11689310454013227	0.005857913049526543	0.012921434189583896	4.556171762978578e-5	0.10611109627894146
C	NSP12	LPAL2	TRUE	TRUE	NA	NA	149314	52845	18	0.15230367190576638	0.005667423838797031	0.016272186878576986	4.776947657625659e-5	0.10746015173309466
C	NSP14	DEFB1	TRUE	TRUE	NA	NA	149316	11515	25	0.13733459768852296	0.007304466849658579	0.02156249050557274	4.7596892778000646e-5	0.10746015173309466
C	NSP4	OPALIN	TRUE	TRUE	NA	NA	149307	9859	11	0.3747559321252	0.030474274791241786	0.039484593475063105	4.693783200650025e-5	0.10746015173309466
C	NSP5	BSCL2	TRUE	TRUE	NA	NA	149308	6644	37	0.08597287430533554	0.00972959479529164	0.014226446590446676	4.857519772227156e-5	0.10804488445279327
B	N	DGCR8	TRUE	TRUE	NA	NA	152987	6711	8	0.5062898321630631	0.00781560530201777	0.026998288189674684	2.6071607905413445e-5	0.10909090752646336
B	NSP13	SLC47A1	TRUE	TRUE	NA	NA	149315	11959	35	0.13383162395148065	0.015218585497086394	0.02919477286982409	2.5525165324335345e-5	0.10909090752646336
B	NSP5 Cys146Ala	C22orf46	TRUE	TRUE	NA	NA	154030	5264	50	0.09758609373303223	0.012772514897226271	0.024170690587695474	2.577167275459594e-5	0.10909090752646336
B	ORF7B	TGOLN2	TRUE	TRUE	NA	NA	149325	5806	21	0.2009733031198147	0.02453577231976738	0.03202248077840698	2.4554800000338414e-5	0.10909090752646336
C	NSP13	PRR5	TRUE	TRUE	NA	NA	149315	14223	27	0.1169398590875869	0.0098722078886448	0.017595775013785217	5.085293363839098e-5	0.11185441773321685
A	NSP2	TTYH1	TRUE	TRUE	NA	NA	149305	6270	8	0.5964013400733409	0.007922023763754222	0.029539819088551543	1.208110308808262e-5	0.11210515787930456
B	ORF7A	HLA-DQA1	TRUE	TRUE	NA	NA	149324	56558	19	0.21888609362197534	0.02853204726107488	0.033114366511308765	2.7502284773830417e-5	0.1128208432680815
C	NSP5 Cys146Ala	EIF3G	TRUE	TRUE	NA	NA	154030	3492	86	0.053724910801301276	0.010252213109823926	0.015028510520754965	5.384917478734801e-5	0.11587286014129611
C	ORF8	KRT79	TRUE	TRUE	NA	NA	149326	14366	30	0.09656463737245329	0.008813178782676533	0.013942930460632033	5.3850521734075106e-5	0.11587286014129611
C	NSP13	SUMF2	TRUE	TRUE	NA	NA	149315	14230	50	0.07716645199336292	0.010920671312615645	0.016894904268157034	5.667637764401772e-5	0.11935864249773821
C	ORF7B	C7orf53	TRUE	TRUE	NA	NA	149325	54281	18	0.17944295494399545	0.02003429840238981	0.0233293393450978	5.6597343019987476e-5	0.11935864249773821
C	NSP4	BCL2L13	TRUE	TRUE	NA	NA	149307	13414	11	0.3081509930793913	0.011966764256641739	0.02812400421630156	5.783760467814729e-5	0.11936448967480283
C	ORF7A	TMUB2	TRUE	TRUE	NA	NA	149324	12129	8	0.36322111435568133	0.01018361865699994	0.017789123013864084	5.788509357288088e-5	0.11936448967480283
B	ORF7B	ALPL	TRUE	TRUE	NA	NA	149325	54289	28	0.13192746713913084	0.010072275771712914	0.021741443651773724	3.113919820648291e-5	0.12528377333790608
B	NSP5 Cys146Ala	ABCF3	TRUE	TRUE	NA	NA	154030	11584	36	0.13490606743204844	0.023243557164475476	0.03182651645898172	3.220856494689216e-5	0.12714118314715275
B	NSP2	TXLNA	TRUE	TRUE	NA	NA	149305	15001	20	0.23783910635401995	0.0338335351110053	0.043811639775560865	3.3133756774813994e-5	0.12837121833122103
A	NSP5 Cys146Ala	AKR1B1	TRUE	TRUE	NA	NA	154030	3389	55	0.09564719745592733	0.015234358424705233	0.02422641619421946	1.5062958860451621e-5	0.13342152746634664
B	ORF7B	SELE	TRUE	TRUE	NA	NA	149325	56391	10	0.3948466419466833	0.02241110146757577	0.03284633502308088	3.57102133093394e-5	0.13583775576909332
C	ORF6	MUM1	TRUE	TRUE	NA	NA	149323	8762	24	0.11430395036312466	0.01007844052835354	0.014985619059921016	6.726657690175063e-5	0.13727998793863358
C	NSP4	EMD	TRUE	TRUE	NA	NA	149307	3535	8	0.4241813880519682	0.004395716678623097	0.025602939855914598	6.809395107773951e-5	0.1375504760132693
B	NSP5 Cys146Ala	HLA-DRB3	TRUE	TRUE	NA	NA	154030	8004	40	0.11957536943983746	0.019674752940772717	0.029324057565993714	3.874126978419062e-5	0.14473600029695816
B	NSP2	ANXA13	TRUE	TRUE	NA	NA	149305	56776	9	0.49584801705959436	0.023106709351244398	0.04124360588025245	4.091891649091687e-5	0.14509847787679123
B	NSP4	TSNARE1	TRUE	TRUE	NA	NA	149307	54550	28	0.17598494311355176	0.0170732904024563	0.04028118935407046	4.046140001873898e-5	0.14509847787679123
B	NSP5 Cys146Ala	CBX6	TRUE	TRUE	NA	NA	154030	7140	37	0.12366260573320331	0.018221938971294507	0.028675097706407925	4.076845814676053e-5	0.14509847787679123
C	NSP13	AKR1B1	TRUE	TRUE	NA	NA	149315	3389	51	0.07264431243223934	0.009535952410468646	0.015926395006466736	7.346129796441849e-5	0.14689365662963885
C	NSP5 Cys146Ala	OTUD3	TRUE	TRUE	NA	NA	154030	56538	46	0.07301027102785097	0.007390481828606519	0.014333660709676626	7.634106790358348e-5	0.1511255414326129
C	ORF7B	TMUB2	TRUE	TRUE	NA	NA	149325	12129	10	0.29614888575843473	0.017590103074966366	0.0226769131084549	7.756620809164166e-5	0.15203053584187598
B	ORF6	TMPRSS5	TRUE	TRUE	NA	NA	149323	56386	58	0.08128470530472806	0.015348735831039214	0.021519776941012883	4.450105725350326e-5	0.15517073653724053
B	NSP14	DPEP2	TRUE	TRUE	NA	NA	149316	13161	21	0.22592862627693483	0.019475684365467448	0.04552167790423164	4.8315369925458485e-5	0.15551156620899803
B	NSP2	NCL	TRUE	FALSE	NA	NA	149305	4448	7	0.6424312520410791	0.005010589776529981	0.034420120832931805	4.75577114328097e-5	0.15551156620899803
B	NSP2	PA2G4	TRUE	TRUE	NA	NA	149305	3854	8	0.5511113647230975	0.01602583424093986	0.03853110094067555	4.7732615971180275e-5	0.15551156620899803
B	NSP5 Cys146Ala	HERC3	TRUE	FALSE	NA	NA	154030	10279	28	0.13818424393465742	0.011216338823896124	0.025558993248823467	4.790652611804912e-5	0.15551156620899803
B	ORF7A	HLA-DPA1	TRUE	TRUE	NA	NA	149324	6462	14	0.25966364648885293	0.023858685241955235	0.030795159522301285	4.796137774576735e-5	0.15551156620899803
B	NSP14	DNPEP	TRUE	TRUE	NA	NA	149316	8875	6	1.048838358318705	0.007200952616789414	0.052610776362718416	4.9160263753531816e-5	0.15583356698380918
B	NSP13	C8orf33	TRUE	TRUE	NA	NA	149315	6838	18	0.203592477120274	0.009893463328966387	0.029442373311279278	5.1025542601763454e-5	0.1575033662108954
B	ORF7B	GPR83	TRUE	TRUE	NA	NA	149325	14583	46	0.0942271153111382	0.013718338456594772	0.02247028429530192	5.1192696962635805e-5	0.1575033662108954
B	NSP12	C2orf27B	TRUE	TRUE	NA	NA	149314	11330	42	0.11779755562807644	0.020266035159356655	0.031820227839869764	5.4956416159942783e-5	0.15958076712332783
B	NSP12	EFCAB4A	TRUE	TRUE	NA	NA	149314	13524	38	0.1190468217278497	0.014989775812811646	0.028723854289482435	5.471471125386386e-5	0.15958076712332783
B	NSP13	PSG1	TRUE	TRUE	NA	NA	149315	13327	55	0.09679056264586366	0.01847603726499191	0.02944387418960301	5.32837986412919e-5	0.15958076712332783
B	NSP2	CHORDC1	TRUE	TRUE	NA	NA	149305	14651	10	0.38153042700718476	0.01047640626407935	0.03445442890679904	5.568172302046198e-5	0.15958076712332783
B	ORF7B	HLA-DRA	TRUE	TRUE	NA	NA	149325	14340	12	0.307546363926508	0.023876133390116797	0.033107325399006834	5.4980411828209025e-5	0.15958076712332783
B	NSP4	ARPC1B	TRUE	FALSE	NA	NA	149307	5239	8	0.837067260138089	0.09053719250110233	0.09452155015070614	5.784477302485969e-5	0.1613591512483066
B	ORF7B	A1BG	TRUE	TRUE	NA	NA	149325	10134	25	0.1496964998472083	0.01663667157840461	0.026466410339991184	5.735381709151427e-5	0.1613591512483066
C	NSP2	FERMT2	TRUE	TRUE	NA	NA	149305	7835	10	0.25838761560749574	0.0022872557026292627	0.01765945175879284	8.440137106470783e-5	0.16380568448373165
C	NSP13	FAM131C	TRUE	TRUE	NA	NA	149315	9211	20	0.13607051897685415	0.007724005810738353	0.017130305849909374	8.740911563163216e-5	0.16538448040729725
C	NSP4	GABRE	TRUE	TRUE	NA	NA	149307	10957	6	0.7277898908028402	0.013028700968069185	0.03222760399628673	8.772116953726346e-5	0.16538448040729725
C	ORF7B	GABRE	TRUE	TRUE	NA	NA	149325	10957	7	0.4566913414807757	0.014021105720426091	0.0214923889164372	8.60929206551799e-5	0.16538448040729725
B	NSP5 Cys146Ala	RRS1	TRUE	TRUE	NA	NA	154030	5387	120	0.059874401785707326	0.02093564546890907	0.02719812291918477	6.0534075272771896e-5	0.16663915821207498
B	NSP12	RAB11B	TRUE	TRUE	NA	NA	149314	53112	32	0.12960493245003943	0.01253244811883477	0.0279602436782851	6.218765043353283e-5	0.16896788438702776
C	NSP2	GNB2L1	TRUE	TRUE	NA	NA	149305	2446	29	0.12680857904293757	0.02050280960336827	0.025084735894473444	9.074768827383128e-5	0.16947644451298033
C	NSP2	ANXA1	TRUE	FALSE	NA	NA	149305	13241	19	0.3277333706025493	0.1348856322583946	0.093265058534771	9.368357079202589e-5	0.17332423698654426
C	S 24nt-del	SLC22A2	TRUE	TRUE	NA	NA	153953	14746	33	0.09700596994068642	0.008823638859989205	0.017501352563428215	9.6648885625336e-5	0.17715472265997353
C	ORF7B	CXCL5	TRUE	TRUE	NA	NA	149325	5593	18	0.13872329060814229	0.007375126423355493	0.015527235959046974	9.814017284142254e-5	0.17823786014551235
A	NSP5 Cys146Ala	EIF3D	TRUE	TRUE	NA	NA	154030	55224	54	0.08979470309044911	0.011601114572924547	0.021863477286621715	2.135675579095862e-5	0.1809446491615971
C	NSP5 Cys146Ala	C2orf65	TRUE	TRUE	NA	NA	154030	1295	22	0.12238606302685272	0.007806616377912768	0.016356319907527804	1.0107073293329719e-4	0.18189148511098588
C	NSP13	CORO1B	TRUE	TRUE	NA	NA	149315	5090	98	0.05373334433105385	0.015496084595422314	0.018999279385062812	1.0313444370489724e-4	0.18229105009165325
C	NSP2	CNBP	TRUE	TRUE	NA	NA	149305	157	11	0.3165926460258461	0.03508526601435566	0.0342320166464402	1.0254813970027276e-4	0.18229105009165325
B	NSP2	NUDT3	TRUE	TRUE	NA	NA	149305	4990	15	0.23687661271248928	0.009375791061913434	0.03122461850705553	6.827482838089931e-5	0.1831288454471983
B	NSP5 Cys146Ala	NRG1	TRUE	TRUE	NA	NA	154030	8921	59	0.08745284318731017	0.018054284512157237	0.027082223442376582	6.940219180700791e-5	0.18379633109761206
C	NSP13	ALKBH4	TRUE	TRUE	NA	NA	149315	4187	53	0.06936248373938292	0.00990385955540535	0.016090887492951005	1.0736348391345507e-4	0.18808657202647325
B	ORF3B	FAM131B	TRUE	TRUE	NA	NA	149320	10358	67	0.06883906116544238	0.013951321392732202	0.019488783368831208	7.237672816694716e-5	0.18927781008399605
B	NSP13	CBWD5	TRUE	TRUE	NA	NA	149315	14510	62	0.08896580889372882	0.019933069739461618	0.029997153688089882	7.506941417390693e-5	0.19389595576518226
C	NSP13	EIF3G	TRUE	TRUE	NA	NA	149315	3492	63	0.06197674235645243	0.010117977664841307	0.015878093993668553	1.185011905494199e-4	0.20414926346327608
C	NSP2	MESP2	TRUE	TRUE	NA	NA	149305	55789	5	0.823617545611237	0.004818287490168867	0.02179132566742615	1.1859490151230166e-4	0.20414926346327608
C	ORF7B	GPR21	TRUE	TRUE	NA	NA	149325	14579	7	0.42894936145024853	0.01383253719597971	0.02140030902677201	1.2046000223884586e-4	0.2055722629586566
C	ORF7B	TAS2R20	TRUE	TRUE	NA	NA	149325	52752	8	0.6006283559458225	0.09427725544089795	0.06194718324485663	1.2365099647781926e-4	0.20921431550209896
C	NSP2	PTP4A2	TRUE	TRUE	NA	NA	149305	14941	12	0.2146794808313297	0.007488515177937316	0.01963695479848981	1.2478458504302134e-4	0.20934306135340294
C	NSP13	FAM177A1	TRUE	TRUE	NA	NA	149315	2287	30	0.10135209337177309	0.010683940473040419	0.017839645706217537	1.307860455910717e-4	0.21076972406674724
C	NSP13	LOC148413	TRUE	TRUE	NA	NA	149315	56154	61	0.06130907801310429	0.009065346673985559	0.01521730314769588	1.3087399579923058e-4	0.21076972406674724
C	NSP2	RPS27	TRUE	TRUE	NA	NA	149305	4073	5	0.782802923237239	0.0017627007737500949	0.020555626478223923	1.290723524948873e-4	0.21076972406674724
C	NSP5 Cys146Ala	CCM2	TRUE	TRUE	NA	NA	154030	3928	44	0.07435682937109064	0.00883875745018551	0.01536591583636464	1.3095850223129762e-4	0.21076972406674724
C	ORF10wu	GMPR	TRUE	TRUE	NA	NA	152986	4795	31	0.08427741860316369	0.007062278322012447	0.012799857069745544	1.2744358116776455e-4	0.21076972406674724
C	NSP5 Cys146Ala	NRG1	TRUE	TRUE	NA	NA	154030	8921	52	0.06856541745654778	0.010182218277918828	0.015901410963756496	1.3236653312724268e-4	0.2113178327774362
B	NSP4	ERGIC1	TRUE	TRUE	NA	NA	149307	6575	11	0.3823494437476843	0.014136209442962733	0.04758470352185445	8.442140569721617e-5	0.21539195087240715
B	ORF7A	RPS8	TRUE	TRUE	NA	NA	149324	14625	18	0.18157681096066114	0.016996273101268902	0.02590806865143918	8.591027778115192e-5	0.21654979344223996
B	ORF7B	CDIPT	TRUE	TRUE	NA	NA	149325	7474	7	0.5497309045422158	0.018061529369847205	0.03188190180503846	9.192573692173357e-5	0.2262606014628655
B	ORF9B	WDR83OS	TRUE	TRUE	NA	NA	149327	12058	49	0.08273374265572718	0.013918476315444371	0.020380181236778545	9.130602524829495e-5	0.2262606014628655
B	NSP4	TSPAN5	TRUE	TRUE	NA	NA	149307	91	7	0.6802480206654178	0.007561203275685691	0.049312157457022145	9.396604286914203e-5	0.22686547246287966
B	S 24nt-del	WDR83OS	TRUE	TRUE	NA	NA	153953	12058	29	0.14316232274671364	0.017847641127324263	0.03217320626880327	9.434022629590051e-5	0.22686547246287966
A	NSP5 Cys146Ala	CCM2	TRUE	TRUE	NA	NA	154030	3928	41	0.10532080790554699	0.010869477985966018	0.02238250747662235	2.8042654409702727e-5	0.22769116403564754
C	NSP13	RETN	TRUE	TRUE	NA	NA	149315	14058	27	0.11052061065201632	0.011981171703224191	0.018849678182297866	1.4498263953963177e-4	0.2296072664472404
C	ORF7A	ORMDL3	TRUE	TRUE	NA	NA	149324	14110	13	0.23193735284137296	0.028492567526216275	0.027629190292816515	1.467505752413457e-4	0.22968144458036668
C	ORF9B	IL17A	TRUE	TRUE	NA	NA	149327	14612	42	0.06858556857129852	0.008017240195993994	0.012614481792089545	1.473499500492853e-4	0.22968144458036668
C	NSP5 Cys146Ala	LILRB1	TRUE	TRUE	NA	NA	154030	7671	46	0.07343264718101433	0.010157790021364382	0.016124643837941356	1.4874437246670212e-4	0.23004363060844388
C	NSP5 Cys146Ala	MRGPRE	TRUE	TRUE	NA	NA	154030	53475	36	0.0883382188353466	0.011476180190484863	0.01743314270676112	1.4992374641895434e-4	0.2300701919755242
B	NSP13	AMT	TRUE	TRUE	NA	NA	149315	5218	54	0.09225449246388992	0.017550130394574124	0.02889342365134286	1.0290125806741924e-4	0.23710234604104688
B	NSP13	KCNJ5	TRUE	TRUE	NA	NA	149315	13916	33	0.1263873516516765	0.016258705249136442	0.030092894884691083	1.038599361298577e-4	0.23710234604104688
B	NSP2	ANXA1	TRUE	TRUE	NA	NA	149305	13241	13	0.34626228586070945	0.05458056348939726	0.0562353954847088	9.973779683494659e-5	0.23710234604104688
B	NSP5 Cys146Ala	FAM181A	TRUE	TRUE	NA	NA	154030	2841	22	0.16632649873942124	0.018114074074923932	0.030385869128475736	1.0426365269903692e-4	0.23710234604104688
B	S	VGLL4	TRUE	TRUE	NA	NA	152988	5837	14	0.2257619781405395	0.009937838989388414	0.02744949122205631	1.020339940339552e-4	0.23710234604104688
B	NSP12	VGLL4	TRUE	TRUE	NA	NA	149314	5837	35	0.12327539094906956	0.017893761272038542	0.031010433892625047	1.0793666914707974e-4	0.2377038136730225
B	NSP13	GPN2	TRUE	TRUE	NA	NA	149315	5186	46	0.10606233075008253	0.021227493610432507	0.03191479296848131	1.0754336397439282e-4	0.2377038136730225
B	NSP2	PAGE4	TRUE	TRUE	NA	NA	149305	6286	15	0.2436434669242103	0.018722969740353406	0.036382195219491695	1.0725656791412808e-4	0.2377038136730225
C	ORF7B	RTN1	TRUE	TRUE	NA	NA	149325	8830	9	0.29295937032847486	0.014542488796728687	0.021240970040500552	1.561809777149156e-4	0.2378287886878647
C	NSP2	SH3BGRL2	TRUE	TRUE	NA	NA	149305	55530	10	0.255874429367069	0.00810315875843816	0.02059405008120659	1.590152725331465e-4	0.2402963539384291
A	NSP2	HMGB2	TRUE	TRUE	NA	NA	149305	6079	7	0.6331611145840633	0.004379738037369963	0.028724283945027757	3.09099005506635e-5	0.24093278362424578
B	NSP5 Cys146Ala	CYP11B1	TRUE	TRUE	NA	NA	154030	55851	59	0.08054084978298914	0.014411668530627003	0.02464984236908043	1.1090440290057604e-4	0.24169535154626162
C	S 24nt-del	SULT1A1	TRUE	TRUE	NA	NA	153953	927	17	0.16703891441932525	0.01359464738625811	0.02283920122564191	1.6149069016892426e-4	0.2421883220949274
B	NSP2	EIF4A1	TRUE	TRUE	NA	NA	149305	6480	24	0.18475876664410143	0.03332399733239024	0.04294333145278586	1.1260990383262229e-4	0.24288214866431176
C	ORF3B	SFRP4	TRUE	TRUE	NA	NA	149320	11971	36	0.07554327557581907	0.008900286593662174	0.012947594279117727	1.6419938190773817e-4	0.24439905144238913
B	NSP4	SYT2	TRUE	TRUE	NA	NA	149307	52744	8	0.5829407980071001	0.024653754227497326	0.05723323059243491	1.158422797707251e-4	0.2473043542852294
C	NSP8	HAGH	TRUE	TRUE	NA	NA	149311	4075	25	0.10173515897924855	0.009148477268379826	0.014843791077892634	1.6943725997674205e-4	0.25031320464370027
C	NSP12	FFAR1	TRUE	TRUE	NA	NA	149314	56515	27	0.10321009225977583	0.008772387938119889	0.016949396865568157	1.713300268543437e-4	0.2512345440452795
B	NSP2	RAB9A	TRUE	TRUE	NA	NA	149305	7763	15	0.23392717823407708	0.015203899734737653	0.034440446362988014	1.2113382271983892e-4	0.2559888039041251
B	NSP12	CBWD5	TRUE	TRUE	NA	NA	149314	14510	37	0.11020238435701488	0.012490048314545754	0.027198395401674225	1.2508094983514884e-4	0.2597637713507792
B	NSP13	PSMB7	TRUE	TRUE	NA	NA	149315	3995	55	0.0873421084532452	0.015250212587490718	0.027279456633706976	1.254033712200364e-4	0.2597637713507792
A	ORF7B	SELE	TRUE	TRUE	NA	NA	149325	56391	10	0.36901434217135076	0.020429747058727972	0.02846811607364998	3.4660557820230345e-5	0.25977688156749335
A	NSP13	MESP2	TRUE	TRUE	NA	NA	149315	55789	6	0.8367536144195521	0.003251781669515604	0.029513966931450378	3.643658236530621e-5	0.26297361095481947
B	NSP2	FKBP3	TRUE	TRUE	NA	NA	149305	273	13	0.28391675291028373	0.02435497681282815	0.04013573929794725	1.2875574155826703e-4	0.26409317367030666
A	N	DGCR8	TRUE	TRUE	NA	NA	152987	6711	7	0.5574417985058164	0.002805647904302538	0.024377372150095885	3.967296937029192e-5	0.2665845697338164
A	NSP5 Cys146Ala	YIPF2	TRUE	TRUE	NA	NA	154030	3554	75	0.07018437382980362	0.012070818801060623	0.02108601711428884	3.889250815123599e-5	0.2665845697338164
C	NSP2	GBP1	TRUE	TRUE	NA	NA	149305	4059	10	0.2758767454369287	0.016970853525071272	0.025068526690621002	1.8754434775683664e-4	0.27099610676124913
C	ORF3B	TEX35	TRUE	TRUE	NA	NA	149320	1440	16	0.12252709220564609	0.004333676151640631	0.01153668081512209	1.866808658104225e-4	0.27099610676124913
C	ORF7B	SELE	TRUE	TRUE	NA	NA	149325	56391	8	0.3131116412217351	0.010478254013149764	0.019412813765594582	1.9126674504826277e-4	0.27437214577173297
C	NSP5 Cys146Ala	MMGT1	TRUE	FALSE	NA	NA	154030	9500	24	0.1181556500056817	0.013622349275925347	0.019440305460450797	1.9302496450203236e-4	0.2748072863254322
C	ORF7B	EMD	TRUE	TRUE	NA	NA	149325	3535	14	0.25027659890521947	0.04654022074156538	0.039089021420677945	1.9434646261415385e-4	0.2748072863254322
B	NSP5 Cys146Ala	PEX11B	TRUE	TRUE	NA	NA	154030	645	39	0.11011737230608803	0.019757467976180738	0.029453403965352013	1.3844812878882477e-4	0.27851237323485756
B	ORF6	AHDC1	TRUE	FALSE	NA	NA	149323	6545	27	0.12100633808038345	0.013813331983561722	0.02239494963031341	1.3804888261777164e-4	0.27851237323485756
A	NSP2	CXorf26	TRUE	TRUE	NA	NA	149305	3629	14	0.29066525961726214	0.028693752931471837	0.037752228529987	4.329148891028827e-5	0.28120275231603814
C	NSP5 Cys146Ala	RPL14	TRUE	TRUE	NA	NA	154030	4377	8	0.48703539708148536	0.07641727507057922	0.04778548081297647	2.0172560135117451e-4	0.2812239561202807
C	ORF7A	C10orf57	TRUE	TRUE	NA	NA	149324	70919	13	0.1830619669304797	0.013277459080819058	0.018562119396830647	2.0082384101836344e-4	0.2812239561202807
B	NSP4	MC2R	TRUE	TRUE	NA	NA	149307	56098	8	0.58765747315547	0.033206354346342816	0.062073780731321415	1.4172337383614215e-4	0.2819646572222325
B	NSP5 Cys146Ala	VASN	TRUE	TRUE	NA	NA	154030	14498	60	0.08443237324633662	0.020662813576064698	0.02877757292461301	1.4439298281482816e-4	0.2819646572222325
B	NSP5 Cys146Ala	VWCE	TRUE	TRUE	NA	NA	154030	72026	38	0.11116631804054515	0.019437871971654096	0.029336675955770386	1.4555518741576142e-4	0.2819646572222325
B	ORF6	CCDC94	TRUE	TRUE	NA	NA	149323	7803	37	0.09938656659580865	0.015507034153677825	0.02265807322120523	1.4400743279616697e-4	0.2819646572222325
C	NSP4	TSPAN5	TRUE	TRUE	NA	NA	149307	91	8	0.44112528413517077	0.029081203002313965	0.039693507756314805	2.0856235166270452e-4	0.28872176012238215
B	E 27nt-del	HSD17B13	TRUE	TRUE	NA	NA	153955	53508	5	0.9706251684089123	0.016254774526551576	0.03435832514602789	1.5126713964280515e-4	0.2894710240601581
B	NSP13	LINC00301	TRUE	TRUE	NA	NA	149315	2222	45	0.09924124544050297	0.016382843885820703	0.02885382395279963	1.535809442517114e-4	0.2894710240601581
B	NSP5 Cys146Ala	TCF4	TRUE	TRUE	NA	NA	154030	56644	21	0.15754448689368494	0.012407902806173736	0.027460995426183778	1.5283667815446124e-4	0.2894710240601581
C	NSP2	CALD1	TRUE	TRUE	NA	NA	149305	8036	15	0.21651196999041022	0.03379132595270486	0.03358194777496768	2.1589990395406167e-4	0.29074667269829935
C	NSP2	USP10	TRUE	TRUE	NA	NA	149305	3403	6	0.48530265624927554	0.004233541513144953	0.02076570882612136	2.131888308275758e-4	0.29074667269829935
C	NSP5	PGLYRP3	TRUE	TRUE	NA	NA	149308	13998	15	0.1380325159660949	0.006024964517716543	0.013638837029694437	2.1515229460148907e-4	0.29074667269829935
C	NSP5 Cys146Ala	SCARA3	TRUE	TRUE	NA	NA	154030	10769	47	0.06819109350784851	0.008691341386534891	0.015129525384786255	2.116854690503913e-4	0.29074667269829935
C	ORF8	SH2D1B	TRUE	TRUE	NA	NA	149326	12269	32	0.08041404480130834	0.008117203023041787	0.013369731127739032	2.197440501673109e-4	0.2939239994268313
C	NSP4	SSR3	TRUE	FALSE	NA	NA	149307	6130	6	0.5931265378653137	0.011935431673723037	0.03164905624644461	2.2234180897571e-4	0.29540273051436594
C	NSP1	RUSC1-AS1	TRUE	TRUE	NA	NA	149304	55445	15	0.1416901280882179	0.007321185659104939	0.01451399023829806	2.2455525516696043e-4	0.2957642300200199
C	ORF7B	TAS2R41	TRUE	TRUE	NA	NA	149325	52774	12	0.33901605741930424	0.07860285019372726	0.05679765090822282	2.2560200611748275e-4	0.2957642300200199
C	NSP13	KHK	TRUE	TRUE	NA	NA	149315	4829	25	0.10631890086837884	0.008833525906973826	0.017172730918591075	2.2845949831438203e-4	0.2975399391171933
C	NSP13	CYP11B1	TRUE	TRUE	NA	NA	149315	55851	52	0.06891171891567482	0.012222844494690868	0.017691100735997976	2.369779330262492e-4	0.29758704692693144
C	NSP13	WBSCR22	TRUE	FALSE	NA	NA	149315	8029	21	0.12150571306142682	0.009157839099007747	0.017802967114221534	2.3472358557362035e-4	0.29758704692693144
C	NSP4	TMEM128	TRUE	TRUE	NA	NA	149307	4986	5	0.7926141314240165	0.0041263926970737655	0.0289006799251198	2.375152348919998e-4	0.29758704692693144
C	NSP6	DBI	TRUE	TRUE	NA	NA	149309	12108	13	0.15823992669138684	0.0067714680201615305	0.0144250867818239	2.356977437546875e-4	0.29758704692693144
C	ORF7A	C17orf59	TRUE	TRUE	NA	NA	149324	6135	20	0.10289201218707258	0.004111498693025809	0.01190086522635296	2.3312632928127185e-4	0.29758704692693144
C	ORF7B	HLA-DQA1	TRUE	TRUE	NA	NA	149325	56558	10	0.32221031707901726	0.04285204387064669	0.036290879379146865	2.3149727559609138e-4	0.29758704692693144
C	NSP13	RAPSN	TRUE	FALSE	NA	NA	149315	3945	15	0.1617960629733832	0.010318114876584503	0.019279177782145874	2.4342559784707167e-4	0.3030740551912211
C	NSP5 Cys146Ala	BPIFA1	TRUE	TRUE	NA	NA	154030	6320	23	0.10890622588739207	0.007988329286389111	0.016347970904259303	2.4523822591925954e-4	0.3034225277575158
B	NSP5 Cys146Ala	SNUPN	TRUE	TRUE	NA	NA	154030	4050	16	0.2014881543981053	0.015875015704962074	0.030390585266082206	1.6569502472848097e-4	0.3095153473530752
A	NSP12	TCF4	TRUE	TRUE	NA	NA	149314	56644	18	0.20133416761957434	0.01457198251833175	0.029103209768788385	5.397481028498823e-5	0.31173058834513373
A	NSP2	RALYL	TRUE	TRUE	NA	NA	149305	2208	7	0.6377681435244369	0.01845892520900571	0.03506729237637145	5.223456306459767e-5	0.31173058834513373
A	ORF6	ABHD16A	TRUE	TRUE	NA	NA	149323	8110	15	0.22654373988279475	0.02200097679853948	0.026901374488840418	5.125997229144958e-5	0.31173058834513373
A	ORF7A	RPS8	TRUE	TRUE	NA	NA	149324	14625	16	0.18562042530745554	0.011617476102993123	0.02043001523390674	5.439012251296806e-5	0.31173058834513373
C	NSP2	RPS27L	TRUE	TRUE	NA	NA	149305	5640	8	0.6271940476916883	0.14448869990608607	0.08592216091170014	2.574384978510194e-4	0.31653902157196057
C	NSP12	EIF3G	TRUE	TRUE	NA	NA	149314	3492	51	0.06644848344267432	0.01024022897941615	0.01637867586784609	2.631503435132663e-4	0.3167686931940034
C	NSP2	EZR	TRUE	FALSE	NA	NA	149305	5815	9	0.29832018126935383	0.018003420890675546	0.025814962967080878	2.6402591609968914e-4	0.3167686931940034
C	ORF7B	TMEM120B	TRUE	TRUE	NA	NA	149325	56911	12	0.19664023254964902	0.013137307087840038	0.019892999464689306	2.637001611692834e-4	0.3167686931940034
C	ORF8	PCBP1	TRUE	TRUE	NA	NA	149326	10250	44	0.07155117963789095	0.012653402071918845	0.015985578354985923	2.596215103441078e-4	0.3167686931940034
A	S 24nt-del	RRS1	TRUE	TRUE	NA	NA	153953	5387	36	0.1126303133453775	0.010249307358093315	0.02417713931635504	5.7174156662568225e-5	0.31832446818184806
B	NSP4	GPANK1	TRUE	FALSE	NA	NA	149307	4771	8	0.6601471726480996	0.0715344635113706	0.0837664977488308	1.7430983512691707e-4	0.3227261756304675
C	NSP2	PAGE2B	TRUE	TRUE	NA	NA	149305	53153	8	0.31078981287722923	0.00828994397972189	0.02147382679020553	2.7128682257864656e-4	0.32351934147284006
B	NSP12	TSNARE1	TRUE	TRUE	NA	NA	149314	54550	88	0.06703876959045334	0.019601554945278248	0.02859931983891001	1.784890110566863e-4	0.32756491192292597
A	NSP13	FAM131B	TRUE	TRUE	NA	NA	149315	10358	99	0.06208354543363957	0.015839813363260753	0.023783833570751773	6.076881585728151e-5	0.32893991221280217
C	NSP13	ESR2	TRUE	TRUE	NA	NA	149315	1485	38	0.07979668921953195	0.010138401540032474	0.01697036849149977	2.80654274789781e-4	0.32974784254702394
C	ORF6	HSD17B8	TRUE	TRUE	NA	NA	149323	2815	27	0.08432849528725624	0.00622013479203684	0.012414544026547968	2.788290881127007e-4	0.32974784254702394
C	ORF8	MT1H	TRUE	TRUE	NA	NA	149326	5703	17	0.12882414137968798	0.009410605380178851	0.015333824174675945	2.815068896926518e-4	0.32974784254702394
C	NSP10	ADCK3	TRUE	TRUE	NA	NA	149313	55916	19	0.11373568342222728	0.007860334310424755	0.014088157035725232	2.834354071694385e-4	0.33005386258040714
C	NSP2	CASP14	TRUE	TRUE	NA	NA	149305	13879	20	0.13111157848360555	0.01132233892378519	0.02019131051331471	2.871522788243678e-4	0.33242662145234314
B	NSP13	EIF3G	TRUE	TRUE	NA	NA	149315	3492	73	0.07369425189759697	0.018363178964747092	0.02833326744950102	1.8362201173660004e-4	0.334054744030096
A	NSP13	RRS1	TRUE	TRUE	NA	NA	149315	5387	94	0.061845992347389286	0.013820238473171022	0.022454248859628743	6.365583630771581e-5	0.3352546446966394
A	ORF7B	EMD	TRUE	TRUE	NA	NA	149325	3535	16	0.21873391457135744	0.023879968779939323	0.029449753749124327	6.544779662507594e-5	0.3356214680247019
C	ORF6	SCAMP4	TRUE	TRUE	NA	NA	149323	2898	31	0.0725799204046324	0.004513258300756117	0.011056426297020977	2.9372736386713627e-4	0.3380614109215242
B	NSP13	HERC3	TRUE	TRUE	NA	NA	149315	10279	57	0.08833160968304345	0.02100074139226224	0.031014570437926738	1.8768852491544952e-4	0.33850919872121427
B	NSP4	BCL2L13	TRUE	TRUE	NA	NA	149307	13414	8	0.5002712290582931	0.011111721113786596	0.049568790614124926	1.905327029126761e-4	0.3407017855313899
C	NSP4	GPANK1	TRUE	FALSE	NA	NA	149307	4771	9	0.5496791573748718	0.1172861539866242	0.09107426370738947	2.9875694417094153e-4	0.3417069061882199
C	NSP5 Cys146Ala	MGC72080	TRUE	TRUE	NA	NA	154030	13359	33	0.08871073611192234	0.01200020340953675	0.0179172155595314	3.0034704652305387e-4	0.3417069061882199
B	ORF8	HEXIM1	TRUE	TRUE	NA	NA	149326	4582	21	0.14016528729072214	0.012574327063831893	0.022786991393498053	1.938281326708002e-4	0.3436572792253288
A	NSP5 Cys146Ala	UBR7	TRUE	TRUE	NA	NA	154030	186	22	0.1538221733612747	0.009546395113327806	0.024081391865919205	6.887165641154747e-5	0.3441234120499749
B	ORF6	MECP2	TRUE	TRUE	NA	NA	149323	6191	27	0.1286975750574623	0.02144699957129726	0.02706462686413103	1.9744703131313593e-4	0.34423902674288687
B	ORF9B	TMED5	TRUE	TRUE	NA	NA	149327	2387	25	0.11573719844592475	0.010204214622446708	0.019758195157058324	1.9612573419810093e-4	0.34423902674288687
B	ORF6	SLC22A2	TRUE	TRUE	NA	NA	149323	14746	71	0.06415484521412403	0.015379501079932788	0.02110756883807853	1.996913192343991e-4	0.34527454266368246
C	NSP5 Cys146Ala	SNX20	TRUE	TRUE	NA	NA	154030	12140	52	0.07653653437978641	0.02065072518268927	0.022824734300314203	3.0612945024468754e-4	0.3462953834279348
C	NSP5 Cys146Ala	TPST1	TRUE	TRUE	NA	NA	154030	829	26	0.10576503348784307	0.013086853951195234	0.018993802153744008	3.096974024079454e-4	0.3483409515799959
A	NSP5 Cys146Ala	ZNF808	TRUE	TRUE	NA	NA	154030	13457	66	0.07583987299861993	0.01459516589416203	0.02323871659828385	7.173158259387349e-5	0.34945295763300865
C	NSP5 Cys146Ala	VGLL4	TRUE	TRUE	NA	NA	154030	5837	45	0.07043397719855624	0.01061651502999452	0.01646381191266531	3.148365410335619e-4	0.3521206581895195
C	NSP4	GYPB	TRUE	TRUE	NA	NA	149307	56732	5	0.7293666567745893	0.003708460617146142	0.028691157697839545	3.232903799259703e-4	0.35954430842991575
C	ORF7A	MC3R	TRUE	TRUE	NA	NA	149324	55958	7	0.37357541210967427	0.0206480376897308	0.023442121505879716	3.270957067307362e-4	0.36174409609007413
C	ORF9B	EPN3	TRUE	TRUE	NA	NA	149327	56077	30	0.08462252702870715	0.010573444503881792	0.014771280288561395	3.313496666758787e-4	0.3623995103028929
C	ORF9B	GMFB	TRUE	TRUE	NA	NA	149327	5592	20	0.11220758428528219	0.010402088655402358	0.015244466663224278	3.308979443180356e-4	0.3623995103028929
C	NSP2	IL18	TRUE	FALSE	NA	NA	149305	5475	7	0.38336357080124844	0.015230240067685351	0.025104529846075252	3.4218893104942153e-4	0.37116446622323285
C	ORF7B	TMEM35	TRUE	TRUE	NA	NA	149325	14442	5	0.5451499050116333	9.127924277799377e-4	0.016487021844282596	3.431135290226439e-4	0.37116446622323285
C	NSP2	CXorf26	TRUE	TRUE	NA	NA	149305	3629	14	0.2145329129645513	0.03276031787208761	0.033010155660001816	3.4704337017344697e-4	0.37238535730616484
C	NSP2	SRSF5	TRUE	TRUE	NA	NA	149305	5911	19	0.14007466024970144	0.014729129025752546	0.02234553062230662	3.4800435995797403e-4	0.37238535730616484
B	NSP12	ZNF808	TRUE	TRUE	NA	NA	149314	13457	37	0.10549500295251724	0.012833529827511084	0.027425193127492437	2.173404767148533e-4	0.3727104138968961
B	ORF7B	TMEM182	TRUE	TRUE	NA	NA	149325	54619	10	0.38130194235949993	0.054832683748802694	0.050088509630645366	2.1993280419894978e-4	0.3740896072982039
B	NSP4	SH2D4A	TRUE	TRUE	NA	NA	149307	55307	6	0.8053088532188195	0.021962698438844897	0.058951842519007355	2.2812069243094118e-4	0.37773080284722205
B	NSP5 Cys146Ala	IGHA1	TRUE	TRUE	NA	NA	154030	5749	53	0.0835425840231925	0.016380046956500974	0.026316814730072472	2.2397378987841908e-4	0.37773080284722205
B	ORF6	PRKACG	TRUE	FALSE	NA	NA	149323	10240	55	0.08249015495736248	0.022877151357568935	0.02686366810867037	2.2929541981701608e-4	0.37773080284722205
B	ORF7B	OPALIN	TRUE	TRUE	NA	NA	149325	9859	12	0.4018984485854772	0.1081191318620792	0.08000486705515905	2.2763190106737537e-4	0.37773080284722205
C	NSP13	PSAT1	TRUE	FALSE	NA	NA	149315	699	35	0.08497579543070072	0.01193164189115196	0.018278551453927566	3.604004614940005e-4	0.3835765363323324
C	NSP13	FAM109B	TRUE	TRUE	NA	NA	149315	52977	72	0.059807120611427816	0.01726681936881695	0.020671467052486216	3.685751348866952e-4	0.3901791565631286
C	NSP12	PLEKHB2	TRUE	TRUE	NA	NA	149314	7021	26	0.10078307712437012	0.010193787501261695	0.01793931089910324	3.766236296424989e-4	0.39401175727687066
C	NSP12	TUG1	TRUE	TRUE	NA	NA	149314	11188	29	0.0907936210890786	0.008734458168500863	0.01673529687780775	3.787894785608924e-4	0.39401175727687066
C	NSP2	ANXA13	TRUE	FALSE	NA	NA	149305	56776	8	0.3127091665309599	0.014479695829484234	0.024402775682795256	3.822469100749531e-4	0.39401175727687066
C	NSP4	DNPEP	TRUE	TRUE	NA	NA	149307	8875	6	0.8179968152677375	0.0951466690850028	0.07568365450584773	3.808213591778296e-4	0.39401175727687066
C	ORF7B	SSR3	TRUE	FALSE	NA	NA	149325	6130	11	0.40104592500775527	0.11822428656263703	0.07808014236648554	3.841376288988035e-4	0.39401175727687066
C	ORF9B	GPX4	TRUE	TRUE	NA	NA	149327	14723	34	0.0697800578966938	0.006526372625759416	0.011993177818525097	3.750476983583576e-4	0.39401175727687066
C	NSP12	PVALB	TRUE	TRUE	NA	NA	149314	14081	21	0.11821418991927406	0.01060551610275384	0.018733193614972887	3.8827425901570437e-4	0.39620185870622604
C	NSP6	MTCH1	TRUE	TRUE	NA	NA	149309	10404	23	0.09566397001725141	0.007998943682404152	0.013902753309668408	3.940376255461702e-4	0.40002093533715594
B	NSP13	AKR1B1	TRUE	TRUE	NA	NA	149315	3389	61	0.08245630276044583	0.020587751318470564	0.030500969029472573	2.453399472564463e-4	0.4010043103539856
C	NSP2	RPL26	TRUE	TRUE	NA	NA	149305	71267	8	0.3659367641123348	0.034459656990368924	0.033857158756069164	3.972814392624557e-4	0.401256280601199
C	NSP5 Cys146Ala	FAM131B	TRUE	TRUE	NA	NA	154030	10358	117	0.039058569832026505	0.010967040068954529	0.015048743892390266	4.017808431869919e-4	0.4037407994829447
B	ORF7B	STEAP1B	TRUE	TRUE	NA	NA	149325	10975	13	0.3186701254708418	0.07081243546282821	0.059516094882269055	2.5284992286474456e-4	0.4100755330405013
B	S 24nt-del	PRDX6	TRUE	TRUE	NA	NA	153953	10200	33	0.1236611682820484	0.02098285362132219	0.033736555324111864	2.548219179849943e-4	0.41009471345625076
B	NSP5 Cys146Ala	YIPF2	TRUE	TRUE	NA	NA	154030	3554	78	0.06383869565654275	0.01508892837443116	0.02417825890144654	2.5848197281785765e-4	0.4128095226039334
A	NSP13	EIF4H	TRUE	TRUE	NA	NA	149315	6242	28	0.12441691547924918	0.007629644422916666	0.023172928577470848	9.333714031564957e-5	0.41337110277022016
A	NSP5 Cys146Ala	C2orf27B	TRUE	TRUE	NA	NA	154030	11330	58	0.08397303878113556	0.017406389202022997	0.025528496021108505	9.176260525000392e-5	0.41337110277022016
A	NSP5 Cys146Ala	KCNJ5	TRUE	TRUE	NA	NA	154030	13916	37	0.10448792234817808	0.011647636509579801	0.023253224438966512	9.218197413351584e-5	0.41337110277022016
A	ORF7B	BSCL2	TRUE	TRUE	NA	NA	149325	6644	35	0.11581699543864994	0.021542532262715443	0.026536540070337747	8.955739958179716e-5	0.41337110277022016
C	NSP13	KRT79	TRUE	TRUE	NA	NA	149315	14366	48	0.06512257176332728	0.00942669929773334	0.015987132245355112	4.209334458116488e-4	0.4187357078709538
C	NSP2	PNP	TRUE	TRUE	NA	NA	149305	53038	8	0.2946142419198448	0.01019546092759705	0.022375504577902976	4.204381124857588e-4	0.4187357078709538
C	NSP5 Cys146Ala	AAMP	TRUE	TRUE	NA	NA	154030	13498	35	0.0814530753542874	0.011239568427220115	0.017341175506291842	4.251313502095772e-4	0.4207971360941905
C	NSP5 Cys146Ala	GNB5	TRUE	TRUE	NA	NA	154030	7017	19	0.11595810194685899	0.00651996790016462	0.016033205651619805	4.2774672665653996e-4	0.42127945152067314
B	NSP13	CASC4	TRUE	TRUE	NA	NA	149315	12141	49	0.09081971089471032	0.017649596491096677	0.029337877183885978	2.682512360686244e-4	0.4217795914083018
B	NSP13	WDR83OS	TRUE	TRUE	NA	NA	149315	12058	68	0.0732567342778462	0.017094122169184517	0.027705785392003853	2.761947289518739e-4	0.4217795914083018
B	NSP2	ARF3	TRUE	TRUE	NA	NA	149305	1653	22	0.17854975707170395	0.031812589943605626	0.042303766929169706	2.737916150713806e-4	0.4217795914083018
B	NSP2	MESP2	TRUE	TRUE	NA	NA	149305	55789	5	0.86840183969987494	0.005515683505695483	0.03724375186767593	2.7419114865018837e-4	0.4217795914083018
B	NSP2	PDAP1	TRUE	TRUE	NA	NA	149305	3221	17	0.194564205525712	0.017127899729921976	0.03482774805178743	2.761688660269196e-4	0.4217795914083018
B	NSP5 Cys146Ala	C1orf180	TRUE	TRUE	NA	NA	154030	70818	49	0.09531323641787892	0.025360335922360745	0.03238434160673446	2.714663637006668e-4	0.4217795914083018
B	NSP10	DBI	TRUE	TRUE	NA	NA	149313	12108	31	0.10143673901033268	0.012837069321589574	0.02143950688988327	2.828185911999674e-4	0.4226400624236427
B	NSP5 Cys146Ala	RDH12	TRUE	TRUE	NA	NA	154030	8245	45	0.09449872968184134	0.0198046443494047	0.029047275730863048	2.8160880799754645e-4	0.4226400624236427
B	ORF7A	SYT2	TRUE	TRUE	NA	NA	149324	52744	9	0.33059950301283714	0.024868063111438295	0.03237186649499619	2.8246811332270383e-4	0.4226400624236427
C	NSP2	C7orf25	TRUE	TRUE	NA	NA	149305	4654	16	0.271283289411723	0.09546629149762294	0.06861803195123431	4.340982814983868e-4	0.42294801349074185
C	NSP2	NCALD	TRUE	TRUE	NA	NA	149305	12130	20	0.13269546463551019	0.015384039412300918	0.022615123452505645	4.3346024227441194e-4	0.42294801349074185
C	NSP5 Cys146Ala	HEY2	TRUE	TRUE	NA	NA	154030	4884	37	0.07757822330843799	0.010682153868707349	0.016888031403743807	4.358504692950194e-4	0.42294801349074185
C	NSP4	ORMDL3	TRUE	TRUE	NA	NA	149307	14110	10	0.29455835473362046	0.025286420594221252	0.03665831364167197	4.43490823766218e-4	0.4241250577950932
C	ORF10wu	HIST1H3B	TRUE	TRUE	NA	NA	152986	55755	17	0.12199396908636052	0.008969699440436497	0.015251511884060032	4.428379876754628e-4	0.4241250577950932
C	ORF7B	IZUMO2	TRUE	TRUE	NA	NA	149325	2168	16	0.16252504438041818	0.022115847052556245	0.024709200589532458	4.4013694460798974e-4	0.4241250577950932
C	NSP5 Cys146Ala	PPP1R7	TRUE	TRUE	NA	NA	154030	583	54	0.05989031436810296	0.009884417104415812	0.01563066236358492	4.4858855755763774e-4	0.42489492556300246
C	ORF7B	TAS2R31	TRUE	TRUE	NA	NA	149325	54211	11	0.23355461087798218	0.026860568253881723	0.02764987017977556	4.4807936110482583e-4	0.42489492556300246
B	NSP13	SRP9	TRUE	TRUE	NA	NA	149315	14513	53	0.0835140509591224	0.015285064785756444	0.02745548905125114	2.8738442881633114e-4	0.426417346740283
C	NSP13	CH25H	TRUE	TRUE	NA	NA	149315	14634	54	0.0654012795702659	0.01380905999680038	0.018694098552697054	4.5571211062901657e-4	0.429586786343956
C	NSP2	EIF2S2	TRUE	TRUE	NA	NA	149305	913	11	0.19536163779171972	0.006567876968440553	0.019467296743071492	4.5807397101613667e-4	0.42976673638068924
C	ORF7B	ALPL	TRUE	TRUE	NA	NA	149325	54289	24	0.10319294008097993	0.011852686502207499	0.01769895311363001	4.6223706114198487e-4	0.43162693802230406
C	NSP12	AKR1B1	TRUE	TRUE	NA	NA	149314	3389	41	0.07619920072525446	0.012901274733716656	0.01867567155417607	4.7406344386672077e-4	0.43218287503733016
C	NSP14	RUNDC3A	TRUE	TRUE	NA	NA	149316	4465	13	0.1982556615705995	0.01020615669108669	0.02708264702754476	4.770766064590194e-4	0.43218287503733016
C	NSP2	CKB	TRUE	TRUE	NA	NA	149305	3341	20	0.12950162358561035	0.014293380349931481	0.02196427449033046	4.731417385285244e-4	0.43218287503733016
C	NSP2	RPL27A	TRUE	TRUE	NA	NA	149305	5472	10	0.2552793721944048	0.02312329748430627	0.028172937398341175	4.8029779859776737e-4	0.43218287503733016
C	NSP5 Cys146Ala	HLA-DRB5	TRUE	TRUE	NA	NA	154030	6668	28	0.08935469887799763	0.008632778156455807	0.01624866888927169	4.7534224596966593e-4	0.43218287503733016
C	ORF10wu	CDC42EP2	TRUE	TRUE	NA	NA	152986	12919	19	0.12004710126469208	0.01315334410058865	0.017633467948074796	4.7958424828119445e-4	0.43218287503733016
C	ORF7B	SCAMP4	TRUE	TRUE	NA	NA	149325	2898	15	0.12756138421078397	0.003968374167904763	0.013999550698173664	4.670066518661399e-4	0.43218287503733016
C	ORF9B	ARF3	TRUE	TRUE	NA	NA	149327	1653	24	0.09100164137020761	0.008517970687313631	0.013844004262049571	4.746343528126701e-4	0.43218287503733016
A	ORF7B	SSR3	TRUE	FALSE	NA	NA	149325	6130	7	0.5223914057393357	0.021130299463740593	0.029686489998100057	1.0010928203408832e-4	0.4335110102697042
C	ORF7A	RDH11	TRUE	TRUE	NA	NA	149324	12821	6	0.38284972340763246	0.010227676155133853	0.01849019239054072	4.902773566876692e-4	0.4391664968653741
B	ORF7A	VANGL2	TRUE	TRUE	NA	NA	149324	52829	19	0.16259020213098646	0.022261729436784075	0.029110198971796238	2.983296416620654e-4	0.43954040599075594
C	NSP13	CCDC113	TRUE	TRUE	NA	NA	149315	54578	27	0.09500953999928159	0.010025537687349453	0.017686938607533984	4.933110423153502e-4	0.4398934560711218
B	NSP5 Cys146Ala	GRID1	TRUE	TRUE	NA	NA	154030	11433	37	0.10735681503700065	0.020722387835105563	0.030207667541663735	3.04420919047401e-4	0.44228554276099274
B	ORF7B	C14orf149	TRUE	TRUE	NA	NA	149325	7269	21	0.14611081924395108	0.016769543026665647	0.027139800468295564	3.028418114267445e-4	0.44228554276099274
C	NSP8	TOMM34	TRUE	TRUE	NA	NA	149311	305	14	0.13737443872453375	0.007106082068739335	0.014844215874791353	5.017773802913095e-4	0.4454365559634436
B	NSP2	RPS27	TRUE	TRUE	NA	NA	149305	4073	5	0.8282159447703339	0.002781630437887545	0.036158685861925104	3.1104732057417306e-4	0.44879623535589686
C	NSP5 Cys146Ala	RRS1	TRUE	TRUE	NA	NA	154030	5387	107	0.041674129756403	0.012409782111549984	0.016252221705966404	5.079533171884756e-4	0.44890601171405276
C	ORF7B	CCDC136	TRUE	TRUE	NA	NA	149325	52859	13	0.15666398721174984	0.008781983430091855	0.017226122743652584	5.124083892355201e-4	0.4508305650731236
B	NSP12	KCNG4	TRUE	TRUE	NA	NA	149314	8929	36	0.11701417971809261	0.02438807064761125	0.03515397787724133	3.251249128450625e-4	0.4627257382038565
B	NSP12	SLC7A9	TRUE	TRUE	NA	NA	149314	12936	29	0.11720785277659806	0.010257611718954358	0.027032239844932995	3.2348646947114024e-4	0.4627257382038565
C	NSP12	DEFB4A	TRUE	TRUE	NA	NA	149314	14059	43	0.06908641869672319	0.009961371919592598	0.0165703276351915	5.290804791665665e-4	0.46309281112136214
C	NSP5 Cys146Ala	GSTZ1	TRUE	TRUE	NA	NA	154030	7473	28	0.08851160399987171	0.00874676615172238	0.016315572501406285	5.310241316448654e-4	0.46309281112136214
C	NSP13	PSMB7	TRUE	TRUE	NA	NA	149315	3995	52	0.06413687622341768	0.012331482840198815	0.017764164679220054	5.349940608704221e-4	0.464508593350744
B	ORF7B	HLA-DQA1	TRUE	TRUE	NA	NA	149325	56558	13	0.3293282558321612	0.0857399510303406	0.0679859989862147	3.3075235175574884e-4	0.4675542062177516
B	NSP12	CROCCP2	TRUE	TRUE	NA	NA	149314	11562	35	0.11337198503123991	0.01957110974624915	0.032107170460944134	3.3641267164011274e-4	0.46822802662804064
B	NSP12	HMGB3P1	TRUE	TRUE	NA	NA	149314	70049	34	0.11467452524776259	0.018772387060357477	0.03171025656974369	3.359145082397312e-4	0.46822802662804064
B	ORF3B	CORO6	TRUE	TRUE	NA	NA	149320	13761	38	0.0852414978982178	0.012906541871226645	0.020040091883530904	3.3794312054085356e-4	0.46822802662804064
C	NSP2	EIF4A1	TRUE	TRUE	NA	NA	149305	6480	18	0.1492686489014769	0.02077878642961917	0.026003074489607807	5.428974013476525e-4	0.4693122815204481
C	ORF3B	SERPINE2	TRUE	TRUE	NA	NA	149320	10416	17	0.12202621230136715	0.01221427944901993	0.01603667656708411	5.462487046539613e-4	0.4701562600956645
A	NSP2	NCF2	TRUE	TRUE	NA	NA	149305	3727	6	0.6541610284183589	0.002788485265255338	0.02903776870015421	1.146135979500544e-4	0.47487735211006815
A	NSP2	PAGE2B	TRUE	TRUE	NA	NA	149305	53153	9	0.39121861618852677	0.01946543687931665	0.03447466275758893	1.1370208739322786e-4	0.47487735211006815
A	ORF9B	BSCL2	TRUE	TRUE	NA	NA	149327	6644	67	0.06120457217509541	0.010947548382309494	0.01655390145700042	1.1697266803144336e-4	0.47487735211006815
C	NSP12	PIN4	TRUE	TRUE	NA	NA	149314	53528	20	0.11359924712433286	0.008373161553057604	0.017535536575215782	5.568549669284175e-4	0.47515330219015717
C	NSP4	SH2D4A	TRUE	TRUE	NA	NA	149307	55307	5	0.63011658242495	0.0031259784800922014	0.028399141457479057	5.564329839028633e-4	0.47515330219015717
B	NSP2	ACO1	TRUE	TRUE	NA	NA	149305	807	6	0.577970258133029	0.006491981088207718	0.036237795529676334	3.462170647165455e-4	0.4765359011684694
C	NSP2	METTL7A	TRUE	TRUE	NA	NA	149305	2685	7	0.38507353791066756	0.028208302579945457	0.030996945291454386	5.823808081564168e-4	0.4783762952840349
C	NSP2	RBP2	TRUE	TRUE	NA	NA	149305	14052	23	0.11575347403576829	0.015113732806078244	0.02213514600505915	5.799497025111367e-4	0.4783762952840349
C	NSP4	KDELR1	TRUE	TRUE	NA	NA	149307	12623	6	0.5846140962654525	0.03956748894332146	0.046271679089241645	5.75144315194753e-4	0.4783762952840349
C	NSP7	RSPH1	TRUE	TRUE	NA	NA	149310	53582	16	0.11735772128471822	0.007193523306736838	0.013736826008159713	5.737025556557597e-4	0.4783762952840349
C	ORF7A	EMP1	TRUE	TRUE	NA	NA	149324	11458	10	0.18815655162621284	0.008117538809872734	0.01612662809016139	5.71271442603436e-4	0.4783762952840349
C	ORF7B	DAD1	TRUE	TRUE	NA	NA	149325	6439	5	0.5583000992928042	0.01519320057463135	0.022741073339194492	5.806369294632845e-4	0.4783762952840349
C	ORF7B	OR10H3	TRUE	TRUE	NA	NA	149325	53126	9	0.21576237733455939	0.006981497184700224	0.01727712733194758	5.783142886666342e-4	0.4783762952840349
C	ORF7B	OR7A17	TRUE	TRUE	NA	NA	149325	54098	6	0.3654624192413145	0.006110958510755997	0.018141642613919207	5.807934887887395e-4	0.4783762952840349
C	ORF9B	CTSE	TRUE	TRUE	NA	NA	149327	11112	29	0.07720155861719634	0.007906182263404428	0.01314917540155738	5.683966286263346e-4	0.4783762952840349
A	E 27nt-del	HSD17B13	TRUE	TRUE	NA	NA	153955	53508	5	0.958234315431007	0.017709659884257833	0.03089617364500422	1.2929371581025582e-4	0.478380716645264
A	NSP12	RUNDC3A	TRUE	TRUE	NA	NA	149314	4465	25	0.1314458831580585	0.007810824364012554	0.023472695899341395	1.2651229786390123e-4	0.478380716645264
A	NSP5	RSPH1	TRUE	TRUE	NA	NA	149308	53582	31	0.09797059858191282	0.009536391553531656	0.017359456930837774	1.301101673561916e-4	0.478380716645264
A	NSP5 Cys146Ala	HPS1	TRUE	TRUE	NA	NA	154030	8556	54	0.08533079850603767	0.01722375922782119	0.025607258320409734	1.2880613452232126e-4	0.478380716645264
A	ORF8	TMEM204	TRUE	TRUE	NA	NA	149326	4266	25	0.12310244594771019	0.011491584318567572	0.020512706204786662	1.2402159744834832e-4	0.478380716645264
B	ORF3B	TUBG2	TRUE	TRUE	NA	NA	149320	3103	13	0.18605977179237107	0.011184654326823093	0.022040345927894358	3.516014916672742e-4	0.4796930443963287
B	ORF7B	SLC22A23	TRUE	FALSE	NA	NA	149325	53347	7	0.42356686529708665	0.01625254627992416	0.031011454567082476	3.530964889397202e-4	0.4796930443963287
A	NSP4	SH2D4A	TRUE	TRUE	NA	NA	149307	55307	6	0.795721284857641	0.012337819901908851	0.04585718650867994	1.3294810363766123e-4	0.47976292799185427
A	NSP5 Cys146Ala	KCNQ2	TRUE	TRUE	NA	NA	154030	8836	30	0.12020069952447164	0.013671308520815923	0.025248331307412757	1.3546298262023235e-4	0.4799502733501239
B	NSP13	ATP1B3	TRUE	TRUE	NA	NA	149315	7056	41	0.10620262309253994	0.024429146076407827	0.03436733016800845	3.563349657365965e-4	0.4809694420749439
C	NSP5 Cys146Ala	SMARCE1	TRUE	TRUE	NA	NA	154030	5702	22	0.10862414621172183	0.011588186348039086	0.01845953618610181	5.898839014910727e-4	0.4825372191036126
B	NSP13	FNTA	TRUE	FALSE	NA	NA	149315	55296	27	0.12830385735569758	0.015445551850939208	0.030503219869241177	3.760753776263217e-4	0.4886971059298961
B	NSP13	HAGH	TRUE	TRUE	NA	NA	149315	4075	78	0.067512296456447	0.01937963290258445	0.02882049493290944	3.7500412893470673e-4	0.4886971059298961
B	NSP13	HPS1	TRUE	TRUE	NA	NA	149315	8556	41	0.1008112967497728	0.019390376936942615	0.031157474981293787	3.6827776601735634e-4	0.4886971059298961
B	NSP13	ICAM2	TRUE	TRUE	NA	NA	149315	3429	40	0.09768443992048137	0.014995631377133077	0.028465823795908726	3.714240358809125e-4	0.4886971059298961
B	NSP13	MS4A4A	TRUE	TRUE	NA	NA	149315	13108	17	0.18288822796591117	0.0158265322947014	0.032880063480670685	3.6999571952940516e-4	0.4886971059298961
B	ORF7B	MC2R	TRUE	TRUE	NA	NA	149325	56098	14	0.5654758685386776	0.37042197585360087	0.23270589265308075	3.6815885108541964e-4	0.4886971059298961
C	ORF7B	TMEM182	TRUE	TRUE	NA	NA	149325	54619	10	0.38763236045478183	0.10448655859791459	0.06950646686682609	6.013853056169218e-4	0.4899211377993064
C	NSP4	GPANK1	FALSE	FALSE	NA	NA	149307	4771	5	0.6291674076128424	0.006416293353152797	0.02979592020489708	6.069446299831593e-4	0.4924236307217057
B	NSP5 Cys146Ala	CHAD	TRUE	TRUE	NA	NA	154030	9423	22	0.14471930695274693	0.017075980045883597	0.02981763579434324	3.8317810332776304e-4	0.49339405060130076
B	ORF10wu	C1orf35	TRUE	TRUE	NA	NA	152986	4173	22	0.1237889653546215	0.011449415350070309	0.021828150752798512	3.8440654185672096e-4	0.49339405060130076
C	NSP14	RASD1	TRUE	TRUE	NA	NA	149316	1134	14	0.17431428197719767	0.007843608314795218	0.02515878137869015	6.124408448341673e-4	0.4944800144520836
C	ORF10wu	GPN2	TRUE	TRUE	NA	NA	152986	5186	30	0.07507349882089406	0.00751505998611532	0.01317279873891373	6.144749903021937e-4	0.4944800144520836
C	NSP5 Cys146Ala	LY6D	TRUE	TRUE	NA	NA	154030	13538	32	0.08419738385000564	0.011961296477457159	0.01795087775042041	6.187109271313064e-4	0.4958730115216216
C	NSP12	FRMD6	TRUE	TRUE	NA	NA	149314	9244	18	0.12490078112028163	0.010031085258800069	0.018798971347955568	6.216518941913756e-4	0.49622109123394725
C	NSP12	C8orf31	TRUE	TRUE	NA	NA	149314	14346	18	0.12418654612916324	0.009698180074810216	0.01860620211869658	6.246913785521251e-4	0.4966446987532419
A	NSP13	FZD7	TRUE	TRUE	NA	NA	149315	7138	31	0.11305899909607744	0.00897967863037129	0.023510868577925857	1.429730499464372e-4	0.49751302364129246
C	ORF9B	RBP5	TRUE	TRUE	NA	NA	149327	13201	21	0.09710236884867345	0.008538926136365253	0.014081952517499318	6.312653278908615e-4	0.49986366229841134
A	NSP12	CADM1	TRUE	TRUE	NA	NA	149314	56669	22	0.14033081511757733	0.0060804966417008785	0.023079777291797433	1.4674525756820962e-4	0.5016808439744614
B	NSP13	LINC00266-1	TRUE	TRUE	NA	NA	149315	56196	35	0.10483390073638446	0.013780321571535043	0.028305865942576506	3.9429545045634797e-4	0.5030007827547218
C	NSP4	KDELR2	FALSE	TRUE	NA	NA	149307	4498	4	1.0056979756500424	0.0010185458462795526	0.02890276291792494	6.388695506961069e-4	0.5038695423320797
C	ORF7A	ELOVL1	TRUE	TRUE	NA	NA	149324	3218	14	0.14026842810498227	0.010078836295109873	0.01649973607391806	6.433329423985983e-4	0.5053763198816228
C	NSP5	TSNARE1	TRUE	TRUE	NA	NA	149308	54550	64	0.04748151697548856	0.00880558597878981	0.012698661539857542	6.480231175038928e-4	0.5070486338505459
A	ORF9B	LOC158572	TRUE	TRUE	NA	NA	149327	71718	37	0.09069096026787973	0.012768287638951934	0.019036954261938955	1.5179079502277478e-4	0.5099830492017768
B	NSP5 Cys146Ala	KCND3	TRUE	TRUE	NA	NA	154030	53613	29	0.11916986896257277	0.017727085378985777	0.02920231413910146	4.034527540645779e-4	0.5115634211446461
C	NSP12	NT5C	TRUE	TRUE	NA	NA	149314	13012	18	0.12283827039879615	0.009406653595436673	0.018437393288314598	6.587930438849093e-4	0.5128103616006746
C	NSP13	C1orf35	TRUE	TRUE	NA	NA	149315	4173	30	0.09053904663833504	0.013364513459236477	0.019468495235084045	6.615205001778558e-4	0.5128103616006746
C	ORF6	TCF4	TRUE	TRUE	NA	NA	149323	56644	17	0.12627828582598238	0.014474312222595289	0.01799882356947386	6.631581602930511e-4	0.5128103616006746
C	NSP10	FER1L6-AS1	TRUE	TRUE	NA	NA	149313	70567	19	0.10485816938988528	0.008597910652020372	0.014538288694591546	6.697479979756403e-4	0.5158909860982713
A	NSP5 Cys146Ala	GNB2	TRUE	TRUE	NA	NA	154030	7125	28	0.12322685982102763	0.012674340265629754	0.024910220906017834	1.562851833918938e-4	0.516183471729291
C	NSP12	AKR7A3	TRUE	TRUE	NA	NA	149314	8296	13	0.15108150982860913	0.005542839941225705	0.0172869771163209	6.815773546224605e-4	0.5169568379249689
C	NSP13	PSD3	TRUE	TRUE	NA	NA	149315	355	37	0.07743523002138493	0.012265777755175959	0.0183768811381413	6.765602253619798e-4	0.5169568379249689
C	ORF7B	SLC22A23	TRUE	FALSE	NA	NA	149325	53347	7	0.383861200627734	0.036997330660069404	0.032711908523838845	6.805123069859427e-4	0.5169568379249689
C	ORF9B	GPR114	TRUE	TRUE	NA	NA	149327	9654	13	0.13863204596192563	0.007813651884149916	0.014545694125372332	6.799232889374069e-4	0.5169568379249689
C	NSP12	SCRN2	TRUE	TRUE	NA	NA	149314	7767	45	0.06695046748690614	0.011113510327889061	0.017259225817575767	6.856502927588304e-4	0.5180611358963009
C	NSP2	NUDT3	TRUE	TRUE	NA	NA	149305	4990	15	0.15219445933212217	0.013151696024326118	0.02203351194506117	6.965668331980323e-4	0.5183949882207356
C	NSP5 Cys146Ala	TPSAB1	TRUE	TRUE	NA	NA	154030	9476	15	0.13113321653841312	0.005865344262764903	0.01634632157340986	6.947229863646469e-4	0.5183949882207356
C	ORF6	TMPRSS5	TRUE	TRUE	NA	NA	149323	56386	53	0.05553574275324773	0.010733727333312787	0.014296546704455305	6.900182948660446e-4	0.5183949882207356
C	ORF7A	KDELR3	TRUE	TRUE	NA	NA	149324	55777	6	0.5218108762859283	0.05426408453642271	0.03996665957308661	6.930755868869205e-4	0.5183949882207356
B	NSP2	CDK16	TRUE	TRUE	NA	NA	149305	3474	20	0.1480851546711176	0.006732068755886541	0.02784415950213371	4.116111659180359e-4	0.5187639666649154
C	NSP10	SEC13	TRUE	TRUE	NA	NA	149313	4052	18	0.10447374242803867	0.006787248253678058	0.013549543732587958	7.036431588302192e-4	0.5199134493131141
C	NSP2	CIAPIN1	TRUE	TRUE	NA	NA	149305	1656	16	0.15498013699927832	0.019077711267389226	0.025228487210807424	7.064862163013306e-4	0.5199134493131141
C	ORF7A	RPS8	TRUE	TRUE	NA	NA	149324	14625	16	0.12591489155825789	0.01074258404880327	0.01663691844991702	7.038915773687457e-4	0.5199134493131141
C	NSP12	LOC646938	TRUE	TRUE	NA	NA	149314	56934	30	0.08552474060420201	0.0102994753429801	0.017651311547420237	7.13163081718491e-4	0.5209537890039637
C	NSP5 Cys146Ala	JSRP1	TRUE	TRUE	NA	NA	154030	6235	51	0.059120799088499	0.009692175505902586	0.015615920819067472	7.108150410369507e-4	0.5209537890039637
C	NSP4	ERGIC1	TRUE	TRUE	NA	NA	149307	6575	9	0.26096494241398127	0.008570597620125126	0.027249808769645233	7.2681159382643e-4	0.5215517543940016
C	NSP5 Cys146Ala	UROD	TRUE	TRUE	NA	NA	154030	3732	31	0.08185777758675106	0.01011735214016013	0.01690453305194294	7.284563883603044e-4	0.5215517543940016
C	ORF3B	SH3BGR	TRUE	TRUE	NA	NA	149320	4961	21	0.09713260281458855	0.010218456724804554	0.01456148278622116	7.279975250489455e-4	0.5215517543940016
C	ORF7B	EIF3M	TRUE	TRUE	NA	NA	149325	7781	8	0.2845236286881575	0.022092722095597848	0.02530804006074183	7.324240013009252e-4	0.5215517543940016
C	ORF9B	ASCC3	TRUE	TRUE	NA	NA	149327	11778	28	0.07752014346085961	0.008218769294365292	0.013403165704384474	7.315849739864407e-4	0.5215517543940016
C	ORF9B	SLC12A8	TRUE	TRUE	NA	NA	149327	8597	40	0.061045414570363485	0.007966292020140287	0.012657912681111856	7.180805449212376e-4	0.5215517543940016
C	ORF9Bwu	TAS2R7	TRUE	TRUE	NA	NA	149328	53704	7	0.2624718903890688	0.004729233135045672	0.015698171292857912	7.266879008980526e-4	0.5215517543940016
C	NSP12	EIF4H	TRUE	TRUE	NA	NA	149314	6242	24	0.10468872248836278	0.013507595048250986	0.020181510939527247	7.370122136417469e-4	0.5229379025976123
B	NSP2	PVALB	TRUE	TRUE	NA	NA	149305	14081	28	0.13813226431696743	0.02599231540963386	0.037849897511288394	4.1980491030822617e-4	0.524946439386459
B	NSP4	DNPEP	TRUE	TRUE	NA	NA	149307	8875	5	0.9759481469663013	0.017484404692394317	0.05889608707342471	4.215348964071482e-4	0.524946439386459
C	NSP13	KIAA1609	TRUE	TRUE	NA	NA	149315	8081	77	0.04931208714856039	0.012552226653577955	0.01721971540809785	7.454881392230791e-4	0.5251871086432027
C	S 24nt-del	NEDD9	TRUE	TRUE	NA	NA	153953	14735	16	0.13659977179396132	0.008551416948472354	0.019850130066523582	7.433152000334944e-4	0.5251871086432027
B	NSP10	FGFBP1	TRUE	TRUE	NA	NA	149313	6748	22	0.12457507231700135	0.013361895702190978	0.022809503273362	4.4459398587494105e-4	0.5269367425074649
B	NSP12	CLK2	TRUE	TRUE	NA	NA	149314	7086	15	0.20224467669983975	0.018288998162018955	0.035240231800626264	4.696775272429931e-4	0.5269367425074649
B	NSP12	GCKR	TRUE	FALSE	NA	NA	149314	54784	22	0.14018540141905533	0.011350090234525302	0.029235564262498914	4.6997006396224934e-4	0.5269367425074649
B	NSP12	GRPEL2	TRUE	TRUE	NA	NA	149314	14546	18	0.19715695757154605	0.03500758198540989	0.04390408597760822	4.7174568150061276e-4	0.5269367425074649
B	NSP12	LOC152225	TRUE	TRUE	NA	NA	149314	53691	28	0.11729428662820611	0.011447438118996078	0.027971746159948456	4.734442122917474e-4	0.5269367425074649
B	NSP12	RRS1	TRUE	TRUE	NA	NA	149314	5387	66	0.07351484023016303	0.01946480643248616	0.02952143065582867	4.5842122843599287e-4	0.5269367425074649
B	NSP13	CD244	TRUE	TRUE	NA	NA	149315	13627	13	0.21414858672608325	0.010604352462093682	0.03161357132880942	4.7856349048817963e-4	0.5269367425074649
B	NSP2	RSPH1	TRUE	TRUE	NA	NA	149305	53582	52	0.08393168929736335	0.01759223508881167	0.029691950573049467	4.717054816863947e-4	0.5269367425074649
B	NSP2	TPST2	TRUE	TRUE	NA	NA	149305	3607	7	0.4446779051344372	0.013917595968644463	0.038394973955650766	4.802428568630734e-4	0.5269367425074649
B	NSP2	TTYH1	TRUE	TRUE	NA	NA	149305	6270	6	0.5650192535742884	0.015204204713705389	0.03993055623712707	4.810620599908505e-4	0.5269367425074649
B	NSP4	MAP2K5	TRUE	TRUE	NA	NA	149307	5140	9	0.39667984458292793	0.020202744935536168	0.05341617152164646	4.3613940247853194e-4	0.5269367425074649
B	NSP5 Cys146Ala	GDEP	TRUE	TRUE	NA	NA	154030	56727	49	0.08015151505352197	0.014062732653882266	0.025081098346463764	4.47571021367309e-4	0.5269367425074649
B	NSP5 Cys146Ala	HLA-DRB5	TRUE	TRUE	NA	NA	154030	6668	36	0.09608342396232711	0.012656244685933671	0.025372799335294478	4.627104491356723e-4	0.5269367425074649
B	NSP5 Cys146Ala	KEL	TRUE	TRUE	NA	NA	154030	3872	17	0.16222392585852094	0.010270725806585872	0.027275919368798994	4.64641474805931e-4	0.5269367425074649
B	NSP5 Cys146Ala	MLLT6	TRUE	TRUE	NA	NA	154030	8961	48	0.08016982189026398	0.013354821365136231	0.024700274647614835	4.660708615150925e-4	0.5269367425074649
B	NSP5 Cys146Ala	PMF1-BGLAP	TRUE	TRUE	NA	NA	154030	9800	26	0.1326773089544072	0.02264391144323008	0.032379971268945006	4.582351477875815e-4	0.5269367425074649
B	ORF6	AHSG	TRUE	TRUE	NA	NA	149323	13649	40	0.08030113745767088	0.012039236184755053	0.020189226683443518	4.7829248138346126e-4	0.5269367425074649
B	ORF7B	C7orf53	TRUE	TRUE	NA	NA	149325	54281	24	0.14206871351950048	0.027296381093370133	0.03347684502935585	4.575838914775138e-4	0.5269367425074649
B	ORF7B	RTN1	TRUE	TRUE	NA	NA	149325	8830	13	0.23772203505917722	0.034446836622915256	0.03888217670187429	4.750390163801676e-4	0.5269367425074649
B	ORF8	CXCL5	TRUE	TRUE	NA	NA	149326	5593	29	0.10697355675264189	0.016508900656301714	0.02430573422231829	4.735255228990792e-4	0.5269367425074649
B	ORF9B	GADD45A	TRUE	TRUE	NA	NA	149327	6876	28	0.10527040044696984	0.01504306944451142	0.022391286827551152	4.5917192633169004e-4	0.5269367425074649
B	ORF9B	S100A1	TRUE	TRUE	NA	NA	149327	5964	27	0.10821825552697167	0.01481859919572575	0.022339836563618085	4.3360008882851e-4	0.5269367425074649
B	S-frag5	CXCL5	TRUE	TRUE	NA	NA	153177	5593	11	0.26957881683314605	0.015165025596223717	0.03679329411594414	4.456921623222315e-4	0.5269367425074649
C	NSP15	TMEM39A	TRUE	TRUE	NA	NA	149317	7842	13	0.14088233314530813	0.008353323748107799	0.015458059636883667	7.551711051778137e-4	0.5301220820996638
C	ORF7A	HMGCLL1	TRUE	TRUE	NA	NA	149324	1733	13	0.13190324130650083	0.004919873245500598	0.01358162099551666	7.616800389296357e-4	0.5328019158535322
A	ORF7A	HLA-DPA1	TRUE	TRUE	NA	NA	149324	6462	10	0.2731276941180716	0.01506471622564169	0.023790770313675144	1.6701247125485455e-4	0.533528184197045
A	ORF9B	PRDX6	TRUE	TRUE	NA	NA	149327	10200	67	0.06072893878228093	0.011877086429448172	0.01722104009862737	1.6625500140268455e-4	0.533528184197045
B	ORF9B	GPSM3	TRUE	TRUE	NA	NA	149327	7877	21	0.12004682018473088	0.010277463688865127	0.02032690434876931	4.897640262520082e-4	0.5336744322306648
B	NSP12	FGF10	TRUE	TRUE	NA	NA	149314	13835	14	0.19659342408428732	0.008536466665488874	0.030330809719675896	4.973164880498073e-4	0.5363173800559401
B	NSP12	VEGFA	TRUE	TRUE	NA	NA	149314	12317	29	0.12448170883163101	0.020073549379932686	0.033231636044487346	4.961551037044484e-4	0.5363173800559401
A	NSP5 Cys146Ala	CMKLR1	TRUE	TRUE	NA	NA	154030	56149	24	0.13903682055392036	0.014093352810646944	0.026295355913826257	1.7089106910100872e-4	0.5371133864920365
C	NSP13	MT1H	TRUE	TRUE	NA	NA	149315	5703	25	0.10024355667932504	0.013133062874443298	0.019687427069647823	7.707156634488724e-4	0.5372240966619797
B	NSP2	RPL27A	TRUE	TRUE	NA	NA	149305	5472	10	0.2899385941734601	0.015249586469338416	0.03682544044212362	5.019653044475652e-4	0.53855471387022
C	NSP2	PGK2	TRUE	FALSE	NA	K219R	149305	10269	6	0.3778312358481863	0.007280792289876048	0.022080722994801294	7.800964531743005e-4	0.5418549963748691
C	ORF7A	RTN1	TRUE	TRUE	NA	NA	149324	8830	8	0.24252536281579173	0.012185445887996622	0.018849529828123008	7.852514361692803e-4	0.5435285299143597
C	NSP13	RDH13	TRUE	TRUE	NA	NA	149315	6619	32	0.07585872067197527	0.006857766535753072	0.015339905045183908	7.883807701647261e-4	0.5437931903922626
B	NSP12	SYTL1	TRUE	TRUE	NA	NA	149314	7614	44	0.0929300017864414	0.018772432837216437	0.030619816010117498	5.145813639475296e-4	0.5446241275427306
B	ORF7B	CD68	TRUE	TRUE	NA	NA	149325	5882	9	0.2795576580369663	0.012312210877264298	0.027951287172969994	5.154319369328087e-4	0.5446241275427306
B	ORF9B	EIF3G	TRUE	TRUE	NA	NA	149327	3492	53	0.0641393763041156	0.010716439641098887	0.01800377878668136	5.133867724820199e-4	0.5446241275427306
B	NSP4	MYEOV	TRUE	TRUE	NA	NA	149307	7013	14	0.2418121595709997	0.01635918076292905	0.04637575604925739	5.180961175931097e-4	0.5446882469654516
B	NSP13	SERPINA6	TRUE	TRUE	NA	NA	149315	13340	63	0.07172166449413218	0.01620166222796816	0.027381384517221462	5.241676890442463e-4	0.5464318423884807
B	NSP5 Cys146Ala	DEFA1	TRUE	TRUE	NA	NA	154030	14061	43	0.09014045951779837	0.018205063943915314	0.028175133597081896	5.249782534633659e-4	0.5464318423884807
C	S 24nt-del	SIRT6	TRUE	TRUE	NA	NA	153953	13422	19	0.12328898337349288	0.011215817807438917	0.020944738368099278	7.963213716005202e-4	0.5473631077896202
A	NSP2	GLOD4	TRUE	TRUE	NA	NA	149305	2822	8	0.4127393320568274	0.015239849253260893	0.032976763563021	1.785939255481439e-4	0.5524136903141295
B	NSP13	RAET1E	TRUE	TRUE	NA	NA	149315	52898	19	0.16391125969580977	0.018555983732262176	0.03382856756672793	5.431659884637927e-4	0.5571054208598893
B	NSP4	PPYR1	TRUE	TRUE	NA	NA	149307	55816	10	0.3458791638313314	0.022716054665718906	0.053782333767046143	5.458841725519196e-4	0.5571054208598893
B	NSP5 Cys146Ala	CACNA2D4	TRUE	TRUE	NA	NA	154030	14147	56	0.07658555623199333	0.01853009940789916	0.02755792864744405	5.39064771955825e-4	0.5571054208598893
B	NSP5 Cys146Ala	SETD3	TRUE	TRUE	NA	NA	154030	11000	28	0.11391445709467599	0.01400767753726674	0.027173193444760164	5.450388580951643e-4	0.5571054208598893
C	NSP10	MLC1	TRUE	TRUE	NA	NA	149313	1649	13	0.13484958159902433	0.007118526581887009	0.014457308472784737	8.142607936613065e-4	0.557757373612408
C	NSP12	IGHV1-69	TRUE	TRUE	NA	NA	149314	70970	18	0.11747628942566102	0.008270093712296102	0.01777926664079933	8.189578752250762e-4	0.5590404135773493
B	NSP5 Cys146Ala	ETS1	TRUE	TRUE	NA	NA	154030	7776	32	0.10002675469751973	0.010830041313028858	0.024759515632523918	5.538600558072984e-4	0.5610345305906098
B	ORF9B	ANKRD23	TRUE	TRUE	NA	NA	149327	52849	23	0.11315376014533995	0.011802735533043972	0.02094969973154263	5.55097401857697e-4	0.5610345305906098
B	NSP13	CACNA2D4	TRUE	TRUE	NA	NA	149315	14147	44	0.09425221958595417	0.021125160181065066	0.03200732572636954	5.579805337006336e-4	0.5612372085463672
B	NSP12	RPRD1B	TRUE	TRUE	NA	NA	149314	9950	38	0.10296536231736939	0.020390514541881948	0.03230647230483081	5.647469801708228e-4	0.5646216667665243
B	ORF7B	CRYBA1	TRUE	TRUE	NA	NA	149325	13867	17	0.1732255254893954	0.024616584505743052	0.03260340800932678	5.667429044947761e-4	0.5646216667665243
C	NSP7	MZT2B	TRUE	TRUE	NA	NA	149310	14542	16	0.10516274083213537	0.0046124902529316066	0.012099334493973867	8.300040970394608e-4	0.5646338180550815
C	NSP12	BLCAP	TRUE	TRUE	NA	NA	149314	11618	38	0.0750616479616317	0.012596783877042331	0.018625458691003176	8.377289651013348e-4	0.564842253305551
C	NSP12	CDK2	TRUE	TRUE	NA	NA	149314	3469	16	0.1326360111069559	0.010475108180446847	0.019368483959247028	8.503240202876811e-4	0.564842253305551
C	NSP13	BCL2L13	TRUE	TRUE	NA	NA	149315	13414	20	0.10559934184980257	0.006970327864579346	0.01671106154787279	8.456712830454535e-4	0.564842253305551
C	NSP13	SH3GL3	TRUE	TRUE	NA	NA	149315	10674	14	0.13655483061208729	0.005165025419380086	0.0168281146370744	8.486858923876176e-4	0.564842253305551
C	NSP13	STAMBP	TRUE	TRUE	NA	NA	149315	12335	28	0.08680073430539173	0.00965382827655949	0.017378446841420064	8.513820137063011e-4	0.564842253305551
C	NSP14	MESP2	TRUE	TRUE	NA	NA	149316	55789	4	0.9556829970791441	0.003060529093398488	0.03152382749078456	8.539114856091117e-4	0.564842253305551
C	NSP5	RAB40B	TRUE	TRUE	NA	NA	149308	1269	15	0.1283744633456293	0.01091043704552131	0.016537188688756775	8.55990200047814e-4	0.564842253305551
C	NSP5 Cys146Ala	AGER	TRUE	FALSE	NA	NA	154030	13074	17	0.11907084576644406	0.007853861199653095	0.017031508409518954	8.523840515479953e-4	0.564842253305551
C	ORF8	GPR21	TRUE	TRUE	NA	NA	149326	14579	21	0.09414002655330618	0.008124238882372172	0.01416249581164048	8.442230117392955e-4	0.564842253305551
B	NSP5 Cys146Ala	KLHDC3	TRUE	TRUE	NA	NA	154030	3138	20	0.14543008540837962	0.014842787803177937	0.028972749912570372	5.76739053253696e-4	0.5718572715043543
C	NSP2	PDAP1	TRUE	TRUE	NA	NA	149305	3221	16	0.13699836589206793	0.011389217913879191	0.02086133932897569	8.824509319553768e-4	0.5765375212568262
C	ORF7A	CD79B	TRUE	TRUE	NA	NA	149324	10040	23	0.08820383806698873	0.00800446448397461	0.014127981568370298	8.803031890461632e-4	0.5765375212568262
C	ORF7B	GSTM3	TRUE	TRUE	NA	NA	149325	4789	18	0.1125068414227518	0.009131366846767458	0.016609642405291263	8.823517638309385e-4	0.5765375212568262
C	NSP5 Cys146Ala	ZNF585A	TRUE	TRUE	NA	NA	154030	8681	18	0.10952382198846385	0.005721910601826323	0.01575642974286469	8.855817386908663e-4	0.5766797584637585
A	NSP13	GGT1	TRUE	TRUE	NA	NA	149315	13794	28	0.12007019790254478	0.00984870769884304	0.024502544790241748	1.894847221187313e-4	0.5769424897673565
B	NSP4	TMEM14B	FALSE	TRUE	NA	NA	149307	14338	8	0.3853251692542169	0.005769614644209601	0.04330625844061479	5.940811758858865e-4	0.578252842363037
B	NSP5 Cys146Ala	FHL3	TRUE	TRUE	NA	NA	154030	5359	44	0.08978091225334286	0.020266089403654673	0.02940744845609118	5.942449411036209e-4	0.578252842363037
B	NSP5 Cys146Ala	LURAP1L	TRUE	TRUE	NA	NA	154030	11167	48	0.08207013242831997	0.017051969064167394	0.027081356823608866	5.88966791724538e-4	0.578252842363037
B	NSP5 Cys146Ala	VAX2	TRUE	TRUE	NA	NA	154030	4984	28	0.1109060414188005	0.012327385113822364	0.026201498986412025	5.909789532419403e-4	0.578252842363037
C	NSP5 Cys146Ala	PDLIM3	TRUE	TRUE	NA	NA	154030	8348	44	0.06465374401983084	0.010709035909397124	0.016566607907884626	8.911243994140063e-4	0.5783864827291675
B	NSP12	HIST2H2BA	TRUE	TRUE	NA	NA	149314	56128	25	0.12734640472979017	0.01435062482618129	0.030367627617448413	6.291600896575918e-4	0.5822295209890981
B	NSP12	MXD4	TRUE	TRUE	NA	NA	149314	8884	24	0.1369886627734112	0.019063627490803335	0.03344459106719597	6.368761483924726e-4	0.5822295209890981
B	NSP12	SPINT1	TRUE	TRUE	NA	NA	149314	6068	42	0.09055246349828319	0.015460149323441965	0.02857759414992585	6.183702273275265e-4	0.5822295209890981
B	NSP12	ST6GAL1	TRUE	TRUE	NA	NA	149314	15033	48	0.08625617409148537	0.01855141354366565	0.030112068211011575	6.099687363950922e-4	0.5822295209890981
B	NSP12	STK16	TRUE	TRUE	NA	NA	149314	11864	16	0.1767899032828584	0.012706497072394735	0.03181387288756698	6.229230600163799e-4	0.5822295209890981
B	NSP13	KCTD13	TRUE	TRUE	NA	NA	149315	2245	33	0.10618208060968178	0.015926248577266176	0.0298898101570654	6.45921890736093e-4	0.5822295209890981
B	NSP13	MRM1	TRUE	TRUE	NA	NA	149315	14628	35	0.1043212974857156	0.017855925577707068	0.03082475873370003	6.340115616136683e-4	0.5822295209890981
B	NSP13	STAMBP	TRUE	TRUE	NA	NA	149315	12335	29	0.11617019369290846	0.01578817987757042	0.03038120571991741	6.251370619671891e-4	0.5822295209890981
B	NSP13	VASN	TRUE	TRUE	NA	NA	149315	14498	46	0.08952058286744424	0.019987268251091077	0.031107982025198305	6.293740349607438e-4	0.5822295209890981
B	NSP2	SRSF5	TRUE	TRUE	NA	NA	149305	5911	16	0.19489555330185682	0.0230004409124494	0.038443338622565056	6.086794231261941e-4	0.5822295209890981
B	NSP4	RDH11	TRUE	TRUE	NA	NA	149307	12821	8	0.46366424263786304	0.0350412341581985	0.06311227517800401	6.109356101669523e-4	0.5822295209890981
B	NSP5 Cys146Ala	EDEM2	TRUE	TRUE	NA	NA	154030	7431	34	0.10879602733418005	0.023680987477107573	0.03224449979558417	6.200448147020889e-4	0.5822295209890981
B	NSP5 Cys146Ala	RBP1	TRUE	TRUE	NA	NA	154030	56655	22	0.15089556920936723	0.029085074851144217	0.03639119058823308	6.48424476327874e-4	0.5822295209890981
B	NSP5 Cys146Ala	SFXN2	TRUE	TRUE	NA	NA	154030	6040	20	0.15409065335591196	0.022935122293414992	0.033301796167995966	6.387505048441763e-4	0.5822295209890981
B	ORF10wu	CLDN7	TRUE	TRUE	NA	NA	152986	14952	20	0.13118286705097548	0.014695582976921478	0.02418666828749369	6.448384838428898e-4	0.5822295209890981
B	ORF7B	DMC1	TRUE	TRUE	NA	NA	149325	10115	14	0.1862160600172905	0.017689471643766	0.029109426290478642	6.458635954015126e-4	0.5822295209890981
B	ORF7B	ORMDL1	TRUE	TRUE	NA	NA	149325	5492	7	0.6164252639146124	0.12375303960452032	0.08273858679653873	6.474545362525844e-4	0.5822295209890981
B	ORF7B	RBM42	TRUE	TRUE	NA	NA	149325	4408	19	0.1389868277434782	0.012728311297386276	0.024994806879213814	6.109318363097784e-4	0.5822295209890981
B	ORF9B	C1orf180	TRUE	TRUE	NA	NA	149327	70818	31	0.08795621200811056	0.010094664015399357	0.0190583878043731	6.518107807240241e-4	0.5827689772581025
B	NSP13	GAGE1	TRUE	TRUE	NA	NA	149315	2138	28	0.11873259838246444	0.01639952753946743	0.030900322389418436	6.751907279231161e-4	0.5837163345111852
B	NSP13	TMEM204	TRUE	TRUE	NA	NA	149315	4266	47	0.08674943433272544	0.01891815356461868	0.030330447887406978	6.724057434199134e-4	0.5837163345111852
B	NSP2	CDK2	TRUE	FALSE	NA	NA	149305	3469	8	0.33319563651181217	0.00555789964899734	0.033659561005924446	6.714561542320425e-4	0.5837163345111852
B	NSP5 Cys146Ala	DAO	TRUE	TRUE	NA	NA	154030	8546	27	0.12530695266382225	0.023522531597267946	0.03277555395763073	6.634851739586392e-4	0.5837163345111852
B	NSP5 Cys146Ala	PER1	TRUE	TRUE	NA	NA	154030	14617	47	0.08404899582157177	0.018932965579398404	0.02835769900641936	6.588740699124596e-4	0.5837163345111852
B	NSP5 Cys146Ala	S1PR4	TRUE	TRUE	NA	NA	154030	7621	49	0.08027844077977914	0.0173220261001917	0.027188041945856913	6.677097345250398e-4	0.5837163345111852
B	NSP5 Cys146Ala	SNX20	TRUE	TRUE	NA	NA	154030	8774	28	0.10921816160443511	0.011988419705166318	0.026005479052877103	6.584703464540859e-4	0.5837163345111852
B	ORF6	C1orf64	TRUE	TRUE	NA	NA	149323	12861	25	0.10932310579180045	0.013941770571374502	0.022683301770891614	6.686371116154609e-4	0.5837163345111852
C	NSP12	EIF3D	TRUE	TRUE	NA	NA	149314	55224	32	0.07797928034284919	0.009113312558246975	0.01672351025748062	9.100984972988881e-4	0.5862743257481015
C	NSP5 Cys146Ala	SLC25A6	TRUE	TRUE	NA	NA	154030	8207	20	0.11168333998725302	0.012294455495922204	0.019035341032676515	9.117466306366262e-4	0.5862743257481015
C	ORF7A	TMEM120B	TRUE	TRUE	NA	NA	149324	56911	11	0.16265528667290952	0.00915874037445206	0.016488235158029916	9.121619527604694e-4	0.5862743257481015
B	NSP13	ESR2	TRUE	TRUE	NA	NA	149315	1485	40	0.09627682572237867	0.01928677166803621	0.031186833861181245	6.85178279950394e-4	0.5874954453341874
B	ORF10wu	CDK2	TRUE	TRUE	NA	NA	152986	3469	22	0.13231821055917495	0.021648900934098124	0.028313153909041815	6.831822331668222e-4	0.5874954453341874
C	NSP5 Cys146Ala	EIF4A1	TRUE	TRUE	NA	NA	154030	6480	31	0.08336658687289229	0.012720938944885202	0.018465764411028925	9.233508211704953e-4	0.5915451518114317
B	NSP2	PAGE2B	TRUE	TRUE	NA	NA	149305	53153	8	0.34887914984177915	0.013418286228540929	0.03731760708832	6.93158695480181e-4	0.591912258433431
C	NSP5	KLHDC9	TRUE	TRUE	NA	NA	149308	8687	18	0.11699840623982574	0.0141944222498859	0.018240720655531128	9.383111096358986e-4	0.5937564710569012
C	NSP5 Cys146Ala	HIST1H3H	TRUE	TRUE	NA	NA	154030	55751	59	0.055142709014264726	0.012071491401129678	0.016937140518826787	9.506745925441919e-4	0.5937564710569012
C	ORF10wu	BSCL2	TRUE	TRUE	NA	NA	152986	7189	28	0.0780617681843126	0.009151234836768518	0.014405352047071267	9.507973859752058e-4	0.5937564710569012
C	ORF3B	AKR1B1	TRUE	TRUE	NA	NA	149320	3389	24	0.08373056831313462	0.009035208475776022	0.013629535325334651	9.336065610639791e-4	0.5937564710569012
C	ORF3B	EIF4H	TRUE	TRUE	NA	NA	149320	6242	19	0.10846001966430982	0.013865706164253644	0.016899633424629187	9.437264738853025e-4	0.5937564710569012
C	ORF7B	LY6D	TRUE	TRUE	NA	NA	149325	13538	23	0.08884565495414988	0.006876422736912242	0.014567648871429415	9.426148315994079e-4	0.5937564710569012
C	ORF7B	MYADM	TRUE	TRUE	NA	NA	149325	7002	15	0.12235409350985857	0.006367155330300844	0.015422316841463833	9.455895978713043e-4	0.5937564710569012
C	ORF9B	ALDH3B2	TRUE	TRUE	NA	NA	149327	4773	27	0.07500409583085249	0.006973937648510438	0.0126961971807065	9.423934745338193e-4	0.5937564710569012
C	NSP4	ORMDL1	FALSE	TRUE	NA	NA	149307	5492	4	0.8802115992351454	0.0017962579512905224	0.02929279977661948	9.661165080145942e-4	0.5950538879052155
C	NSP5 Cys146Ala	HLA-A	TRUE	TRUE	NA	NA	154030	2789	17	0.12590061375746536	0.012926280665350872	0.019681375132709854	9.709104611180212e-4	0.5950538879052155
C	NSP5 Cys146Ala	PGK2	TRUE	FALSE	NA	K219R	154030	10269	12	0.16910447033764095	0.014298725973237907	0.020996089498230064	9.696401042536215e-4	0.5950538879052155
C	NSP7	ADORA2B	TRUE	TRUE	NA	NA	149310	8280	10	0.16383979099663265	0.006417669225751702	0.014383778119715508	9.659315700457343e-4	0.5950538879052155
C	ORF6	PPAP2A	TRUE	TRUE	NA	NA	149323	11277	17	0.10572987580823823	0.007083608570482688	0.013853458845509809	9.637347648996581e-4	0.5950538879052155
C	ORF6	ZNF808	TRUE	TRUE	NA	NA	149323	13457	36	0.07117513189162539	0.012862871254820128	0.016198718433704996	9.605197519591159e-4	0.5950538879052155
B	NSP1	NLGN4Y	TRUE	TRUE	NA	NA	149304	9951	12	0.17841943145414504	0.006070975979461573	0.02143426157879791	7.158065217534072e-4	0.5999433681974958
B	NSP13	C1orf138	TRUE	TRUE	NA	NA	149315	70502	41	0.10092874588400771	0.026466130502339653	0.035664953624027364	7.238415899365542e-4	0.5999433681974958
B	NSP13	DSCR9	TRUE	TRUE	NA	NA	149315	12312	54	0.07762279828049312	0.01740527727307149	0.028796531539434598	7.241359016948307e-4	0.5999433681974958
B	NSP15	CCM2	TRUE	TRUE	NA	NA	149317	12029	16	0.14844136202133196	0.012219155115582367	0.023319783982295082	7.283719804705419e-4	0.5999433681974958
B	NSP4	OPALIN	TRUE	TRUE	NA	NA	149307	9859	11	0.3929810222914121	0.08369741881430033	0.0899585913089588	7.260478011695144e-4	0.5999433681974958
B	NSP5 Cys146Ala	TGOLN2	TRUE	TRUE	NA	NA	154030	5806	58	0.06922280674870654	0.014448235995197092	0.02473372663335421	7.162206791601899e-4	0.5999433681974958
B	ORF3A	NPBWR2	TRUE	TRUE	NA	NA	149319	14595	8	0.3239448104816007	0.021327463356043515	0.03259267183629978	7.181592452294394e-4	0.5999433681974958
B	ORF3B	TRAPPC6B	TRUE	TRUE	NA	NA	149320	11484	25	0.10338563691776348	0.012063881869327229	0.0205940556543166	7.157584651892403e-4	0.5999433681974958
B	S	CDC42EP2	TRUE	TRUE	NA	NA	152988	12919	18	0.13889398960141677	0.006703242605473062	0.02401782927866942	7.123417409875832e-4	0.5999433681974958
B	NSP13	GNAZ	TRUE	TRUE	NA	NA	149315	10443	94	0.057144100531724265	0.01981450503254387	0.02851798762887053	7.325860638509012e-4	0.6004862736646656
B	NSP5 Cys146Ala	CYGB	TRUE	TRUE	NA	NA	154030	8486	17	0.16613972512307879	0.019483581003649858	0.03200698724028111	7.399182371450731e-4	0.6004862736646656
B	ORF7A	TSPAN5	TRUE	TRUE	NA	NA	149324	91	5	0.58896301228257	0.013817471862142697	0.028762591788351347	7.405119093630623e-4	0.6004862736646656
B	ORF9B	CXCL11	TRUE	TRUE	NA	NA	149327	5588	12	0.2188237786504422	0.03105893600572075	0.03254568086494894	7.404462010151797e-4	0.6004862736646656
B	ORF7B	TAS2R31	TRUE	TRUE	NA	NA	149325	54211	10	0.24950966720383544	0.01843882352986923	0.030733831407507177	7.434488148075022e-4	0.6005401557572848
C	NSP13	LEAP2	TRUE	TRUE	NA	NA	149315	70963	29	0.0853835746916945	0.01104460190724271	0.018133723833003438	9.84513765231087e-4	0.6010190102803317
C	ORF8	SRPRB	TRUE	TRUE	NA	NA	149326	12391	38	0.06448754706755257	0.009835245841430963	0.014239073891288784	9.867154557771872e-4	0.6010190102803317
B	NSP12	LAX1	TRUE	TRUE	NA	NA	149314	13994	19	0.15475609359401368	0.015599515607609013	0.03252481154701037	7.491244202071678e-4	0.6015889329732346
B	NSP2	CXorf26	TRUE	TRUE	NA	NA	149305	3629	14	0.24488010530480553	0.04761623130833212	0.05242133500321427	7.533735813042505e-4	0.6015889329732346
B	NSP2	NAT9	TRUE	FALSE	NA	NA	149305	4030	13	0.22811946523308546	0.025009527197760697	0.040484385505118986	7.523678520491417e-4	0.6015889329732346
C	NSP2	TMEM179B	TRUE	TRUE	NA	NA	149305	13641	5	0.4749740113192836	0.005034196177227034	0.02187864054810222	9.957169797056207e-4	0.6027924434847228
C	NSP5 Cys146Ala	MAT1A	TRUE	TRUE	NA	NA	154030	879	29	0.08144889107537379	0.009253099583152213	0.016534336086532146	9.932214954023206e-4	0.6027924434847228
A	NSP10	SHC1	TRUE	TRUE	NA	NA	149313	7372	28	0.10778706271320838	0.012381404439217404	0.020028730168542862	2.0464179373254929e-4	0.6042110972618285
A	NSP2	MESP2	TRUE	TRUE	NA	NA	149305	55789	5	0.8674445954801348	0.006497377637225455	0.031767477033905124	2.0220678346901216e-4	0.6042110972618285
C	M	ANK1	TRUE	TRUE	NA	NA	149322	14710	15	0.12505854139477593	0.010219942655927248	0.0163825181662954	0.0010066890807577755	0.6048840011349111
C	NSP12	PRR20A	TRUE	TRUE	NA	NA	149314	56508	19	0.11473084689170954	0.011076795353466755	0.019266997647238042	0.0010175053287158856	0.6048840011349111
C	NSP4	SYT2	FALSE	TRUE	NA	NA	149307	52744	6	0.3896798344156221	0.0029695119963793534	0.02645391661388062	0.0010041453222114029	0.6048840011349111
C	NSP5	RRS1	TRUE	TRUE	NA	NA	149308	5387	41	0.06687993727350393	0.013568889705214264	0.016793684104884573	0.0010100087689343482	0.6048840011349111
C	NSP5 Cys146Ala	GMFB	TRUE	TRUE	NA	NA	154030	5592	38	0.06901752557133563	0.010002398479818275	0.016410764318885097	0.001013636802280435	0.6048840011349111
C	ORF10wu	NSMCE1	TRUE	TRUE	NA	NA	152986	8550	13	0.14457766188364146	0.0122146773374332	0.017672636363470853	0.00101525705771767	0.6048840011349111
C	NSP13	AMY2A	TRUE	TRUE	NA	NA	149315	5479	16	0.12161657381026861	0.006441691441510164	0.01707646792234231	0.001021182351998676	0.6052523340838619
C	NSP2	ANXA5	TRUE	TRUE	NA	NA	149305	7754	5	0.4668127423836167	0.004018608982666025	0.021467930465439586	0.0010255442872076203	0.6059472222519146
C	NSP5 Cys146Ala	SMA4	TRUE	TRUE	NA	NA	154030	14469	61	0.05261741738621645	0.01115287131878717	0.016257565873143774	0.001028476652859115	0.6059472222519146
B	NSP5 Cys146Ala	RNF113A	TRUE	TRUE	NA	NA	154030	433	45	0.0831030708869797	0.01697024741885482	0.027243362856711535	7.709099900329606e-4	0.6060137373251708
B	NSP5 Cys146Ala	TMBIM1	TRUE	TRUE	NA	NA	154030	123	35	0.09323406736868373	0.012827306187094252	0.02558900967249071	7.62236935405612e-4	0.6060137373251708
B	NSP5 Cys146Ala	WFDC2	TRUE	TRUE	NA	NA	154030	11680	29	0.11966911966510466	0.02545456081561651	0.03370524528075795	7.680115270075429e-4	0.6060137373251708
B	ORF7B	LHFP	TRUE	TRUE	NA	NA	149325	12995	18	0.14409229002504148	0.014663887267524446	0.026391403586791234	7.754777139662827e-4	0.6060137373251708
B	ORF9Bwu	TAS2R7	TRUE	TRUE	NA	NA	149328	53704	8	0.2916913836581733	0.01280851769623413	0.027047400913612973	7.671235988371494e-4	0.6060137373251708
B	S	TSNARE1	FALSE	TRUE	NA	NA	152988	54550	18	0.14656410016418125	0.016278048956139237	0.027293421434268248	7.762945195022599e-4	0.6060137373251708
C	NSP2	UBE2L6	TRUE	TRUE	NA	NA	149305	9734	5	0.46321581102041215	0.0035524575527942576	0.02127941578809699	0.0010384264350297501	0.6099938739018528
C	ORF10wu	CD4	TRUE	TRUE	NA	NA	152986	8403	17	0.1165325595279983	0.012155196401849415	0.01719117123525049	0.0010471465891492384	0.6132964080904509
B	ORF6	EXOSC3	TRUE	TRUE	NA	NA	149323	8023	11	0.2076933770999328	0.01534967600683882	0.025751637570587203	7.897913676781446e-4	0.6142580341911351
C	NSP12	FER1L6-AS1	TRUE	TRUE	NA	NA	149314	70567	20	0.10625821145852017	0.008899299431556346	0.01784729658986241	0.0010526942851585206	0.614291426872434
C	NSP13	SSFA2	TRUE	TRUE	NA	NA	149315	8742	16	0.12385483640247817	0.007941075239703945	0.017866536952928197	0.001055749901973502	0.614291426872434
C	ORF3B	CTDNEP1	TRUE	TRUE	NA	NA	149320	6703	25	0.07838345307361076	0.008073379106776123	0.012956102001514156	0.0010612578638740581	0.614291426872434
C	ORF6	GLB1L3	TRUE	TRUE	NA	NA	149323	13468	23	0.08936261600677198	0.010256332465997175	0.015158425194798946	0.0010601301461245116	0.614291426872434
C	NSP12	KIAA0247	TRUE	TRUE	NA	NA	149314	10835	19	0.10908824178966407	0.00838942709694162	0.01769219586884724	0.0010828905750358334	0.615031503245939
C	NSP12	TRPM1	TRUE	TRUE	NA	NA	149314	14783	31	0.07399479564596552	0.006360097363767456	0.015025374965431618	0.0010674680385653415	0.615031503245939
C	NSP13	SAMD4A	TRUE	TRUE	NA	NA	149315	56812	17	0.1216632623787856	0.010277168510526135	0.018947658413535844	0.0010927830988900205	0.615031503245939
C	NSP13	TMUB2	TRUE	TRUE	NA	NA	149315	12129	24	0.09129135874459121	0.0079741357991296	0.016778516298907184	0.0010823245047727847	0.615031503245939
C	NSP2	PSAT1	TRUE	FALSE	NA	NA	149305	699	18	0.12064187745633935	0.010577075125671917	0.020052449388805498	0.0010706677840464673	0.615031503245939
C	NSP5 Cys146Ala	ASNA1	TRUE	TRUE	NA	NA	154030	4089	28	0.08283187560836691	0.009406553293674274	0.01670282506193525	0.0010792411743632889	0.615031503245939
C	NSP5 Cys146Ala	ZMAT5	TRUE	TRUE	NA	NA	154030	3090	33	0.07191188876838675	0.00779202075535872	0.015361301062536971	0.0010907595051230777	0.615031503245939
C	ORF10wu	TMIE	TRUE	TRUE	NA	NA	152986	54406	15	0.11300490469517951	0.00586213191913566	0.013666210427570599	0.0010901193866001589	0.615031503245939
C	ORF7A	BCL2L13	TRUE	TRUE	NA	NA	149324	13414	7	0.3192528098449893	0.02782631055733923	0.027106516022948453	0.0010775517624562229	0.615031503245939
C	ORF7A	ICAM2	TRUE	TRUE	NA	NA	149324	3429	11	0.14318510102846424	0.0039483892093952555	0.013498556846806838	0.0010936047460993355	0.615031503245939
B	NSP1	CEP85	TRUE	TRUE	NA	NA	149304	8771	17	0.13801525332972042	0.011147822129976894	0.023020937049652017	8.737167678637297e-4	0.6166935563778854
B	NSP12	RAD51AP1	TRUE	TRUE	NA	NA	149314	5670	25	0.12702477384676394	0.017064314857925898	0.03203235418618735	8.173282332535524e-4	0.6166935563778854
B	NSP12	TGOLN2	TRUE	TRUE	NA	NA	149314	5806	32	0.11129666389456944	0.02095520414689558	0.03337881327494514	8.289041737622458e-4	0.6166935563778854
B	NSP13	APOC4	TRUE	TRUE	NA	NA	149315	70925	29	0.12031511736120587	0.023403121964457593	0.03491116346287541	8.578856644064426e-4	0.6166935563778854
B	NSP13	CNPY3	TRUE	TRUE	NA	NA	149315	3810	48	0.08337281719911337	0.018706977711051932	0.03011202423816804	8.528277490023115e-4	0.6166935563778854
B	NSP13	RABL2A	TRUE	TRUE	NA	NA	149315	54356	27	0.11262246801039685	0.011506006059344985	0.0281949726944437	8.813529369783462e-4	0.6166935563778854
B	NSP13	RAD51AP1	TRUE	TRUE	NA	NA	149315	5670	37	0.10204890970413243	0.02287320322265307	0.03373109375700127	8.794003821512586e-4	0.6166935563778854
B	NSP13	SNAI3	TRUE	TRUE	NA	NA	149315	52878	35	0.09583994314529605	0.013109249572816915	0.027891115535683172	8.810752297027388e-4	0.6166935563778854
B	NSP13	TRAPPC5	TRUE	TRUE	NA	NA	149315	13551	18	0.15622876637158914	0.014619286211657064	0.03196415189071884	8.749853781665863e-4	0.6166935563778854
B	NSP13	ZYX	TRUE	TRUE	NA	NA	149315	4546	25	0.12475643386671208	0.015763957043305434	0.03104093801276991	8.337250174010466e-4	0.6166935563778854
B	NSP2	HSD17B13	TRUE	TRUE	NA	NA	149305	53508	7	0.40179566970810154	0.013501864337820389	0.03820944897280557	8.020675740977153e-4	0.6166935563778854
B	NSP2	NCF2	TRUE	TRUE	NA	NA	149305	3727	5	0.6374175044797705	1.289023340575386e-4	0.03510589536496756	8.008902880157218e-4	0.6166935563778854
B	NSP4	FAM213B	TRUE	TRUE	NA	NA	149307	1280	12	0.25119378829583083	0.010951067979109008	0.044642710703986836	8.516880011068214e-4	0.6166935563778854
B	NSP5	DPEP2	TRUE	TRUE	NA	NA	149308	13161	23	0.11793192329948946	0.01688036917275841	0.024924903442041235	8.310381849980609e-4	0.6166935563778854
B	NSP5 Cys146Ala	LRRC14	TRUE	TRUE	NA	NA	154030	2956	17	0.15721144255891017	0.015377676550148434	0.029898486430507555	8.763397256124942e-4	0.6166935563778854
B	NSP5 Cys146Ala	PLTP	TRUE	TRUE	NA	NA	154030	5045	32	0.10168216349665639	0.01595607842117572	0.027809697840598373	8.213841703992568e-4	0.6166935563778854
B	NSP9	C22orf46	TRUE	TRUE	NA	NA	149312	5264	16	0.14488123973252157	0.008648492310247897	0.023179598003106205	8.609197674461356e-4	0.6166935563778854
B	ORF10wu	ARL4C	TRUE	TRUE	NA	NA	152986	55311	10	0.2245170195509313	0.013110374358953535	0.02563414845027921	8.179658263181259e-4	0.6166935563778854
B	ORF3A	HAGH	TRUE	TRUE	NA	NA	149319	4075	17	0.13583671571095887	0.00914386992862997	0.02198152842892972	8.256508704126142e-4	0.6166935563778854
B	ORF3B	NGDN	TRUE	TRUE	NA	NA	149320	13125	27	0.09610367029797898	0.011770230277514507	0.02019318524735133	8.192119401916826e-4	0.6166935563778854
B	ORF6	LEPREL2	TRUE	TRUE	NA	NA	149323	6215	31	0.09138617733528293	0.013504044850827712	0.021828067990549472	8.576376498466357e-4	0.6166935563778854
B	ORF7A	ELOVL1	TRUE	TRUE	NA	NA	149324	3218	15	0.1530240137566271	0.011940274812764258	0.023381778074753015	8.400552244813775e-4	0.6166935563778854
B	ORF7A	OR7A17	TRUE	TRUE	NA	NA	149324	54098	7	0.340781544678376	0.014979292204804902	0.02796437953048518	8.378459449148206e-4	0.6166935563778854
B	ORF7B	TAS2R20	TRUE	TRUE	NA	NA	149325	52752	7	0.5951476696820805	0.13143538184234543	0.08643517943977448	8.672921111881773e-4	0.6166935563778854
B	ORF7B	TMEM120B	TRUE	TRUE	NA	NA	149325	56911	13	0.18195335517724578	0.013206798926155753	0.026830534106553706	8.726761197561661e-4	0.6166935563778854
B	ORF9B	CFL1	TRUE	TRUE	NA	NA	149327	371	38	0.08109113123247648	0.014978381105126571	0.021652991760956235	8.219389008452889e-4	0.6166935563778854
B	S	CXCL5	TRUE	TRUE	NA	NA	152988	5593	18	0.14973203180207018	0.015109328174592932	0.029327631526782572	8.714313169529506e-4	0.6166935563778854
B	S	MBL2	TRUE	TRUE	NA	NA	152988	13874	30	0.10115728004536756	0.013035301700550542	0.025590102228325494	8.41461600237377e-4	0.6166935563778854
B	S 24nt-del	GNAZ	TRUE	TRUE	NA	NA	153953	10443	28	0.11580480384410413	0.01509311968857293	0.030455180948184748	7.961094148122598e-4	0.6166935563778854
B	S 24nt-del	NPBWR2	TRUE	TRUE	NA	NA	153953	14595	16	0.18053289122998487	0.01856171204498635	0.03588919806882479	8.511591795875448e-4	0.6166935563778854
C	NSP2	CA1	TRUE	TRUE	NA	NA	149305	8328	7	0.2860319265474989	0.008414181892969564	0.02200984245129989	0.001109113365030838	0.6219863763594042
C	NSP12	RNF19B	TRUE	TRUE	NA	NA	149314	53703	11	0.17934728387117196	0.0122226622354936	0.021291788347398113	0.0011132944421824366	0.6225674606465462
C	ORF9B	TMIE	TRUE	TRUE	NA	NA	149327	54406	21	0.09233567673677363	0.009390209014211727	0.014580311471551814	0.0011170423800092124	0.6229037368704329
B	NSP4	HLA-DPA1	TRUE	TRUE	NA	NA	149307	6462	13	0.2822367170350921	0.04475462521949153	0.06505586843186018	8.970220766581248e-4	0.6236566737237953
B	NSP5 Cys146Ala	NOTCH2NL	TRUE	TRUE	NA	NA	154030	55237	41	0.08655186004342742	0.016773491897568247	0.027433880918944668	8.972662383533721e-4	0.6236566737237953
B	NSP1	STRADA	TRUE	TRUE	NA	NA	149304	11047	21	0.12462588893928836	0.015655247869835878	0.025207930752257683	9.01934573209205e-4	0.6248256284748034
C	NSP12	TGOLN2	TRUE	TRUE	NA	NA	149314	5806	28	0.08965709234281857	0.013438122628045243	0.01981137616298448	0.0011385861172667276	0.6313603539502484
C	NSP13	NUDT16	TRUE	TRUE	NA	NA	149315	2257	52	0.059315478682237605	0.012250387402389856	0.017709624521820382	0.0011377033427217784	0.6313603539502484
C	NSP5 Cys146Ala	DIRAS3	TRUE	TRUE	NA	NA	154030	5632	24	0.08503656674833517	0.0053761585455703725	0.014761641015232866	0.0011469126052640302	0.6324344463807039
C	ORF7B	DENR	TRUE	TRUE	NA	NA	149325	5188	8	0.23286697433301518	0.011464472708578137	0.019913394794771572	0.0011465814462702933	0.6324344463807039
B	NSP13	SUN1	TRUE	FALSE	NA	NA	149315	630	24	0.13482745215101213	0.0228274364756806	0.03526158114465827	9.24195283598008e-4	0.6330268254771615
B	NSP13	ZDHHC20	TRUE	TRUE	NA	NA	149315	56126	26	0.12434581463052671	0.0197403977749169	0.033172475166449764	9.258759384936544e-4	0.6330268254771615
B	NSP14	SLC7A9	TRUE	TRUE	NA	NA	149316	12936	24	0.16126317521100528	0.028178033518235498	0.05034587173825154	9.217045232820567e-4	0.6330268254771615
B	ORF6	EXOSC7	TRUE	TRUE	NA	NA	149323	6123	22	0.11673199402930777	0.014935403092371518	0.02361937698750854	9.201313909816513e-4	0.6330268254771615
C	NSP12	GAS2	TRUE	TRUE	NA	NA	149314	14705	19	0.1110954289384845	0.010070497756250813	0.018677305764914796	0.001161505392021576	0.6351145608806735
C	NSP13	RUVBL2	TRUE	TRUE	NA	NA	149315	14714	16	0.12398390304385401	0.00901205413552917	0.018430866952373223	0.0011777681038518718	0.6351145608806735
C	NSP9	NABP2	TRUE	TRUE	NA	NA	149312	5100	25	0.07857419856157646	0.005654641154178103	0.013328508577508618	0.001176571775871703	0.6351145608806735
C	ORF3B	WWTR1	TRUE	TRUE	NA	NA	149320	6977	13	0.13108582919257902	0.009971794197805955	0.015123816107048802	0.0011693390413967865	0.6351145608806735
C	ORF7A	SPINT1	TRUE	TRUE	NA	NA	149324	6068	21	0.09114168230848246	0.008075396342186536	0.014370446615485812	0.0011716185263505043	0.6351145608806735
C	ORF7B	PTH	TRUE	TRUE	NA	NA	149325	55759	18	0.10746476421556604	0.00865242082952624	0.016314458300908923	0.0011806474932137534	0.6351145608806735
C	ORF9B	LINC00310	TRUE	TRUE	NA	NA	149327	71707	24	0.08565696257559015	0.01048782072154506	0.015030393671638241	0.0011638685220375067	0.6351145608806735
C	S	TMPRSS5	FALSE	TRUE	NA	NA	152988	56386	13	0.1266288550078472	0.005516212953954707	0.014098203727530182	0.0011650080426383366	0.6351145608806735
C	S 24nt-del	BSCL2	TRUE	TRUE	NA	NA	153953	7189	17	0.12389441906604065	0.00905181049189933	0.019940490618853647	0.0011571163798468102	0.6351145608806735
C	NSP2	ANXA1	TRUE	TRUE	NA	NA	149305	2741	8	0.3064130346911518	0.03671621906062001	0.03492494873168437	0.0011880026672409384	0.6358518997994621
C	ORF8	SHC1	TRUE	TRUE	NA	NA	149326	7372	26	0.07769961855675342	0.008081158489081572	0.013727731860860952	0.001188442182681442	0.6358518997994621
C	NSP5 Cys146Ala	SH3RF2	TRUE	TRUE	NA	NA	154030	14358	50	0.05718115147690998	0.010152151657944012	0.015957561620174508	0.0012054963149138048	0.6397888900714523
C	ORF10wu	DVL1	TRUE	TRUE	NA	NA	152986	11572	26	0.0761401335739103	0.007151860986365567	0.013220778368199959	0.0012038548984941455	0.6397888900714523
C	ORF9B	PRSS22	TRUE	TRUE	NA	NA	149327	125	15	0.11243538540820519	0.00711779870314255	0.013898370934146614	0.0012036219397338877	0.6397888900714523
C	NSP10	TSNARE1	TRUE	TRUE	NA	NA	149313	54550	64	0.04481864706610959	0.009141550683210202	0.012882123346551961	0.0012236628332054611	0.6404292091326697
C	NSP13	C7orf33	TRUE	TRUE	NA	NA	149315	7778	10	0.18431676933673644	0.008792303281948657	0.019598548726924233	0.0012174504973804952	0.6404292091326697
C	NSP14	GTF2IRD2	TRUE	TRUE	NA	NA	149316	14160	15	0.1697941649753015	0.018793577520848686	0.03181112356605773	0.0012208728371397323	0.6404292091326697
C	NSP5	RPL13	TRUE	TRUE	NA	NA	149308	11033	11	0.15658881567193103	0.010211435449965573	0.016720440627837316	0.0012261135792468304	0.6404292091326697
C	NSP5 Cys146Ala	HSPA1A	TRUE	TRUE	NA	NA	154030	6708	32	0.07862219545114124	0.01226828400616942	0.018136167991226488	0.001211342287051876	0.6404292091326697
C	NSP5 Cys146Ala	UBE2E2	TRUE	TRUE	NA	NA	154030	12868	22	0.09349935053027031	0.007567558696887473	0.016223361900609384	0.0012195819531962341	0.6404292091326697
A	ORF6	LYPD2	TRUE	TRUE	NA	NA	149323	70139	44	0.07934800357408692	0.012555297062308153	0.01910380073815542	2.2045823075773915e-4	0.6411945381054979
C	NSP10	PRDX6	TRUE	TRUE	NA	NA	149313	10200	36	0.06605234742868346	0.010582168915986154	0.014746763839859714	0.0012334095886896497	0.6416817137786092
C	NSP5 Cys146Ala	ZNF396	TRUE	TRUE	NA	NA	154030	54637	35	0.07561300085880818	0.01347528809323669	0.018715187126333768	0.0012349944329926102	0.6416817137786092
B	NSP12	HAVCR2	TRUE	TRUE	NA	NA	149314	13031	13	0.2049618975995328	0.016373175287312528	0.03494536218751446	9.582908015994755e-4	0.6471168985764315
B	NSP12	TCF4	TRUE	TRUE	NA	NA	149314	56644	18	0.1642899616493962	0.0214117994227551	0.03612922112113585	9.551166700352412e-4	0.6471168985764315
B	NSP12	TUBB2A	TRUE	TRUE	NA	NA	149314	3357	16	0.16776158864402632	0.012891958565066487	0.031917077045197216	9.536141075728514e-4	0.6471168985764315
B	NSP4	SYT2	FALSE	TRUE	NA	NA	149307	52744	6	0.5428095459283301	0.011181625157698641	0.05021912585810384	9.600917290942763e-4	0.6471168985764315
B	NSP5 Cys146Ala	ATOX1	TRUE	TRUE	NA	NA	154030	53561	32	0.09704324624058971	0.01329311466495613	0.026225135634238433	9.61949752202387e-4	0.6471168985764315
C	ORF10wu	BTNL9	TRUE	TRUE	NA	NA	152986	14254	10	0.15177596488623146	0.0034418507015197154	0.01340173900807635	0.001249249205798839	0.6473890629035182
B	NSP5	RPL13AP3	TRUE	TRUE	NA	NA	149308	14412	42	0.08000010859175605	0.018415209712372996	0.024487649523436184	9.705662326847079e-4	0.6486319898739072
B	NSP5 Cys146Ala	41523	TRUE	TRUE	NA	NA	154030	7109	20	0.14283704499314098	0.019893447731305934	0.03167463284581651	9.78147249714237e-4	0.6486319898739072
B	NSP5 Cys146Ala	AAMP	TRUE	TRUE	NA	NA	154030	13498	37	0.09105656827028927	0.016289274223042053	0.027490532911781603	9.794845282469706e-4	0.6486319898739072
B	ORF8	CDYL	TRUE	TRUE	NA	NA	149326	56575	14	0.15714507877800982	0.01081096591013837	0.023169657139214785	9.797035991862624e-4	0.6486319898739072
B	ORF8	KRTAP10-5	TRUE	TRUE	NA	NA	149326	56518	27	0.10173633403380467	0.014963204231241365	0.023508767712445193	9.692687130323448e-4	0.6486319898739072
B	NSP10	CORO6	TRUE	TRUE	NA	NA	149313	13761	27	0.1007168405013085	0.014928753464230012	0.023203727494219853	9.997850770467258e-4	0.6540200515878705
B	NSP12	DMRT1	TRUE	TRUE	NA	NA	149314	11358	23	0.12895847772929903	0.015108579655377301	0.031254268464854636	0.0010169319743763732	0.6540200515878705
B	NSP13	DLX1	TRUE	TRUE	NA	NA	149315	2288	15	0.18313740749082363	0.01933088089988411	0.03526496301205381	0.0010207351254013389	0.6540200515878705
B	NSP13	RSL1D1	TRUE	TRUE	NA	NA	149315	53843	34	0.10019121964078984	0.016993262577022484	0.030414490984966902	0.0010185809347066283	0.6540200515878705
B	NSP2	IL1RN	TRUE	TRUE	NA	NA	149305	6164	7	0.36273274616498385	0.004240146964657677	0.03407630193906395	0.0010080788537999504	0.6540200515878705
B	NSP5 Cys146Ala	C6orf89	TRUE	TRUE	NA	NA	154030	52894	31	0.10520560854785248	0.019645416442052935	0.030106209908688866	0.0010253547894539634	0.6540200515878705
B	NSP5 Cys146Ala	DHRS13	TRUE	TRUE	NA	NA	154030	7568	20	0.13571561308877705	0.014740767750849862	0.028918173631023683	0.0010239540744126558	0.6540200515878705
B	NSP5 Cys146Ala	PA2G4	TRUE	TRUE	NA	NA	154030	3854	13	0.1843979101936917	0.01060756880201737	0.02869318541925262	0.001008412097313078	0.6540200515878705
B	ORF7A	GLIPR1	TRUE	TRUE	NA	NA	149324	1085	10	0.2645934683459348	0.035324562064256194	0.03794146743197053	0.0010014687036815502	0.6540200515878705
B	ORF7B	HHAT	TRUE	TRUE	NA	NA	149325	53921	11	0.21828197329104945	0.018792764842064998	0.030582894281728792	0.00100607512275638	0.6540200515878705
B	ORF8	C19orf66	TRUE	TRUE	NA	NA	149326	55332	28	0.10093218999400597	0.01658542081211792	0.02444654315006868	0.0010145604558785114	0.6540200515878705
B	S 24nt-del	EEF1G	TRUE	TRUE	NA	NA	153953	5178	24	0.13671720032124465	0.023734276940162523	0.03712470233815212	0.0010238961895662519	0.6540200515878705
C	ORF9B	ACADS	TRUE	TRUE	NA	NA	149327	12674	9	0.1742099110213794	0.006497756764316405	0.014638676684943688	0.00127345980495917	0.6582124711475777
C	ORF7A	SRPRB	TRUE	TRUE	NA	NA	149324	12391	20	0.09150746802650786	0.007190014859362623	0.013901370703642708	0.0012811835851388083	0.6604801658793323
C	ORF3B	HLA-DRB3	TRUE	TRUE	NA	NA	149320	8004	15	0.11241708534562214	0.008674457131402502	0.014163424182071525	0.0012909357467556018	0.6637790425025601
C	ORF8	C2orf27B	TRUE	TRUE	NA	NA	149326	11330	31	0.07151914802425147	0.010053257871676102	0.014704006654950625	0.001305472543022004	0.6695146375367329
B	NSP5 Cys146Ala	SEC22C	TRUE	TRUE	NA	NA	154030	5110	30	0.10584856141939203	0.01854590827160203	0.029565792912248284	0.0010666057062764676	0.6782639703128417
C	NSP5 Cys146Ala	KRTAP19-7	TRUE	TRUE	NA	NA	154030	52589	25	0.08895004629927372	0.01055721019526592	0.01761510169132982	0.0013300916697969723	0.6803779768596342
C	NSP5 Cys146Ala	PRKACG	TRUE	TRUE	NA	NA	154030	10240	48	0.05817395253499934	0.010417078314090425	0.01621004431603947	0.0013600578489676063	0.6871692489760054
C	NSP5 Cys146Ala	TRIM13	TRUE	TRUE	NA	NA	154030	3725	18	0.1039538326826755	0.005885782071710893	0.01584327572366673	0.0013607243123574548	0.6871692489760054
C	ORF6	IFT20	TRUE	TRUE	NA	NA	149323	10243	40	0.06475416567590593	0.013273522038766744	0.016355204033021094	0.001358884066167417	0.6871692489760054
C	ORF8	TNFAIP1	TRUE	TRUE	NA	NA	149326	4622	13	0.1699219664758565	0.02877508481780646	0.02650162452388127	0.0013519700178296417	0.6871692489760054
C	S	HAGH	TRUE	TRUE	NA	NA	152988	4075	29	0.07763338627978758	0.009512126811028442	0.01614064669595413	0.0013561776405428497	0.6871692489760054
C	NSP5 Cys146Ala	OBSL1	TRUE	TRUE	NA	NA	154030	12072	45	0.06638410609654094	0.01559086468967175	0.019670393837448872	0.0013689953721211625	0.6878367839098413
C	ORF7B	ALOX5AP	TRUE	TRUE	NA	NA	149325	967	4	0.6146520888596422	0.002151474876337519	0.017956858120135154	0.0013684237296377947	0.6878367839098413
B	NSP13	ZNF513	TRUE	TRUE	NA	NA	149315	13632	23	0.1233209471428878	0.011593554649067346	0.02906666197735866	0.0010906943139472468	0.6883439910105971
B	NSP4	KDELR2	FALSE	TRUE	NA	NA	149307	4498	4	1.1127805404706779	7.694553744419263e-4	0.05069192780351914	0.0010891293860677913	0.6883439910105971
B	NSP5 Cys146Ala	C9orf173	TRUE	TRUE	NA	NA	154030	55000	86	0.055866074645203365	0.019307855351983375	0.026857652280462035	0.001092327497277994	0.6883439910105971
B	NSP10	RPS6	TRUE	TRUE	NA	NA	149313	13163	21	0.11239539535782841	0.011107829181704842	0.021565192787819185	0.0011093804065691467	0.6924539182152515
B	NSP12	C12orf65	TRUE	TRUE	NA	NA	149314	485	17	0.16384974204523936	0.018278957659429048	0.034616632519853856	0.001123827825681305	0.6924539182152515
B	NSP12	PLCXD2	TRUE	TRUE	NA	NA	149314	56788	32	0.11066137489125008	0.023917464478632956	0.03528450942920496	0.0011198874200535973	0.6924539182152515
B	NSP12	ZRSR2	TRUE	FALSE	NA	NA	149314	53592	15	0.17242057199641178	0.012289454608400792	0.03195282814373104	0.0011075722133929782	0.6924539182152515
B	NSP13	CST4	TRUE	TRUE	NA	NA	149315	14845	50	0.0870888328620964	0.02853197613510898	0.036442766368632924	0.0011216208260697164	0.6924539182152515
B	NSP13	PNMA1	TRUE	TRUE	NA	NA	149315	10320	19	0.15063670945402258	0.01896609550166282	0.034050324029038535	0.001123247702835341	0.6924539182152515
B	NSP2	PMP2	TRUE	TRUE	NA	NA	149305	1772	20	0.14974300864285375	0.02039198831854572	0.035892229421869475	0.001107332166708497	0.6924539182152515
B	NSP5 Cys146Ala	CWC15	TRUE	TRUE	NA	NA	154030	11254	48	0.07959933697738356	0.02020382453629734	0.029111253245643752	0.0011253278088138724	0.6924539182152515
B	NSP1	FKBP6	TRUE	TRUE	NA	NA	149304	10177	14	0.14937869753473648	0.00784553448050445	0.02177282831264719	0.0011296409097157618	0.6929143331798828
B	NSP12	KDM8	TRUE	TRUE	NA	NA	149314	8354	42	0.08691439047580735	0.017414915593992136	0.02989651665064014	0.0011327000198242945	0.6929143331798828
C	NSP10	GTF2B	TRUE	TRUE	NA	NA	149313	13131	27	0.07496444914179894	0.008624382175527795	0.013904060115209263	0.0013944708666242796	0.6935950935372086
C	NSP10	LY6D	TRUE	TRUE	NA	NA	149313	13538	12	0.13871323722282325	0.009057962538347694	0.01570437502750084	0.0013865028054685254	0.6935950935372086
C	ORF7A	GABRE	TRUE	TRUE	NA	NA	149324	10957	6	0.5289429470522412	0.0874948063018411	0.05617321527735618	0.0013939002326725017	0.6935950935372086
C	ORF9B	PTH1R	TRUE	TRUE	NA	NA	149327	8441	19	0.08549019731690037	0.00388511458454553	0.011588950786713088	0.0013928795232031569	0.6935950935372086
C	NSP10	SLC38A5	TRUE	TRUE	NA	NA	149313	5963	14	0.11919021933679261	0.007890555547808398	0.014733725493767523	0.0014028626642809464	0.6942802397093011
C	NSP13	ARSA	TRUE	TRUE	NA	NA	149315	7320	12	0.14893595207137678	0.00689447873836368	0.01816842463266934	0.0014028554729591317	0.6942802397093011
C	NSP5 Cys146Ala	ACP5	TRUE	TRUE	NA	NA	154030	12410	40	0.06651105391558976	0.011775588699375257	0.017424099164152673	0.0014174994684905968	0.699587400439754
C	ORF9B	HIST1H4I	TRUE	TRUE	NA	NA	149327	14578	27	0.0723675579115741	0.007495469149193647	0.0130179101603314	0.0014206542449107708	0.699587400439754
C	NSP2	PEG10	TRUE	TRUE	NA	NA	149305	11814	9	0.23719824627249275	0.022968808896081612	0.028247309680240244	0.0014301847959814426	0.702206523854466
C	ORF6	CENPP	TRUE	TRUE	NA	NA	149323	14387	11	0.15905826535318346	0.013763147982297785	0.018110625924217034	0.0014330672993024096	0.702206523854466
B	ORF6	SMYD1	TRUE	TRUE	NA	NA	149323	54271	22	0.11822636507693232	0.01830266027532614	0.0255928450849879	0.0011548528054540843	0.702662394681994
B	ORF9B	PRPS1	TRUE	TRUE	NA	NA	149327	3731	18	0.13450864889599304	0.018563702084330058	0.02541938109567151	0.0011553522411053081	0.702662394681994
C	NSP12	DDB2	TRUE	TRUE	NA	NA	149314	3586	14	0.12674349753594902	0.005073459789596341	0.01677908183715921	0.0014381605412883923	0.7028356937617012
C	NSP13	UBAP1	TRUE	TRUE	NA	NA	149315	527	37	0.06963226814476631	0.010938373461569194	0.01753649647045269	0.0014414520621094595	0.7028356937617012
B	NSP14	TMEM14B	TRUE	TRUE	NA	NA	149316	14338	15	0.21564583440934468	0.02237795260725595	0.05063083346299062	0.0011625083628676442	0.7049652887796849
C	ORF3A	GNAZ	TRUE	TRUE	NA	NA	149319	10443	21	0.09013915561934244	0.008647857174959389	0.014825390820406747	0.0014506092382313457	0.7055627897039691
B	NSP14	KIAA1609	TRUE	TRUE	NA	NA	149316	8081	22	0.16948997740148397	0.030607514990570944	0.052716577801589865	0.0011704933778882351	0.7077560738771943
C	NSP10	TMEM218	TRUE	TRUE	NA	NA	149313	54962	22	0.08445252520228343	0.007963047057996294	0.013862374984419881	0.0014680634535423254	0.7085972461540994
C	ORF7A	TMED5	TRUE	TRUE	NA	NA	149324	2387	8	0.19317884988833983	0.004928387271068629	0.015005324749028628	0.0014661083438824007	0.7085972461540994
C	ORF7B	ZC2HC1C	TRUE	TRUE	NA	NA	149325	4218	15	0.14079932246558874	0.01920290377196826	0.023035461630525052	0.001470062463420893	0.7085972461540994
C	ORF8	RUNDC3A	TRUE	TRUE	NA	NA	149326	4465	22	0.07969353518020722	0.005340435702059399	0.012350740403621727	0.0014711658769623048	0.7085972461540994
C	ORF6	KCND3	TRUE	TRUE	NA	NA	149323	53613	18	0.10853203501408071	0.013971222168961626	0.017653088935409015	0.0014785130008497154	0.7104075537893458
C	NSP13	ZNF148	TRUE	TRUE	NA	NA	149315	14722	28	0.08070006200529756	0.009184462264448204	0.017097249916402175	0.0014842590111428114	0.7111999013491724
C	ORF3B	SNX22	TRUE	TRUE	NA	NA	149320	8073	13	0.1158997280478118	0.005566407045486959	0.012688250965635339	0.0014909399278641075	0.7111999013491724
C	ORF7B	CHIT1	TRUE	TRUE	NA	NA	149325	52904	27	0.08500675872144706	0.012904767596105305	0.018167536823205398	0.0014897151411003976	0.7111999013491724
C	NSP13	EDF1	TRUE	TRUE	NA	NA	149315	737	18	0.10562253900544147	0.006544452551903584	0.0167822266806542	0.0014994934282654482	0.7135606215212894
A	NSP2	RPS27	TRUE	TRUE	NA	NA	149305	4073	5	0.8135189655576267	0.004863272137059111	0.031112195654836892	2.4917976133016556e-4	0.7140722433989025
C	M	RRS1	TRUE	TRUE	NA	NA	149322	5387	31	0.07146449715770556	0.010520002436412604	0.015224210610312918	0.0015241323960213046	0.7146324782008034
C	NSP12	BAD	TRUE	TRUE	NA	NA	149314	3706	14	0.13263706243066076	0.008557438535518073	0.01868153022309528	0.001523195568256255	0.7146324782008034
C	NSP13	ATOX1	TRUE	TRUE	NA	NA	149315	53561	27	0.08546649194039947	0.011354246137633243	0.01847693401870355	0.0015256214876826029	0.7146324782008034
C	NSP5 Cys146Ala	EIF4H	TRUE	TRUE	NA	NA	154030	6242	31	0.07336600310047015	0.00867662926913678	0.01604060882175713	0.0015183496859309496	0.7146324782008034
C	NSP5 Cys146Ala	UBXN1	TRUE	FALSE	NA	NA	154030	23	23	0.10007984471240283	0.015912245323737816	0.020800492807933824	0.0015269425349106864	0.7146324782008034
C	ORF6	BOLA2	TRUE	TRUE	NA	NA	149323	14824	19	0.09701938395556044	0.00996750819969296	0.015289918849693456	0.0015270156155956975	0.7146324782008034
C	ORF7B	PLP2	TRUE	TRUE	NA	NA	149325	52655	10	0.23174819628208973	0.03734408823195767	0.03332257528517155	0.0015210184618080617	0.7146324782008034
C	NSP13	HIST2H4A	TRUE	TRUE	NA	NA	149315	8223	28	0.08419419448213994	0.012059626886802968	0.018819759492861847	0.0015540268425485084	0.7154342041342914
C	NSP2	ZCRB1	TRUE	TRUE	NA	NA	149305	1183	6	0.3173207868242642	0.005207834426638083	0.021186156330957936	0.0015438297353242304	0.7154342041342914
C	NSP5 Cys146Ala	VASN	TRUE	TRUE	NA	NA	154030	14498	49	0.057410754235775824	0.011131897516327373	0.016638207826767636	0.0015503709290546855	0.7154342041342914
C	NSP8	KCTD17	TRUE	TRUE	NA	NA	149311	1713	11	0.12965423428722672	0.001663615103904331	0.0123324873042728	0.0015485239428741273	0.7154342041342914
C	ORF6	MGC39545	TRUE	TRUE	NA	NA	149323	2280	25	0.08014535784816537	0.00996487151366067	0.014853306527594765	0.0015517711919376684	0.7154342041342914
C	ORF7B	CDIPT	TRUE	TRUE	NA	NA	149325	7474	9	0.33613581375668844	0.08501986405707192	0.05818866742972121	0.0015388032987725554	0.7154342041342914
C	S 24nt-del	PRKACG	TRUE	FALSE	NA	NA	153953	10240	33	0.07625845719424476	0.010488203981138325	0.018689423434911714	0.0015383996600256255	0.7154342041342914
B	ORF9B	MTCH1	TRUE	TRUE	NA	NA	149327	10404	70	0.05201603513389001	0.013082453764828939	0.01901145843303827	0.001189228670604901	0.7170123547317975
A	NSP4	DNPEP	TRUE	TRUE	NA	NA	149307	8875	5	0.9865861460862355	0.010421692761231045	0.04688511295884105	2.597468664915454e-4	0.7188982227054647
A	NSP5 Cys146Ala	ABHD16A	TRUE	TRUE	NA	NA	154030	8110	26	0.12486975490503824	0.01353148809403505	0.02568282714769014	2.6562051057795036e-4	0.7188982227054647
A	ORF7A	TMED5	TRUE	TRUE	NA	NA	149324	2387	11	0.19806228633723444	0.0039932636876165205	0.01720194108855282	2.65004853178992e-4	0.7188982227054647
A	ORF7B	ARF3	TRUE	TRUE	NA	NA	149325	1653	17	0.157110395325951	0.01251386086270607	0.022444459954579003	2.619900573299812e-4	0.7188982227054647
C	NSP12	FGFBP1	TRUE	TRUE	NA	NA	149314	6748	22	0.09671675177888796	0.01047825542937987	0.01853783526378807	0.001583841454030548	0.7191257754159205
C	NSP4	HLA-DRA	TRUE	TRUE	NA	NA	149307	14340	8	0.3308899113341254	0.03884438864742943	0.04526637063018438	0.001577869265811033	0.7191257754159205
C	NSP5 Cys146Ala	FKBP7	TRUE	TRUE	NA	NA	154030	3102	20	0.09736662163965779	0.007839381303778866	0.016612713226557652	0.0015780882897358764	0.7191257754159205
C	ORF6	GET4	TRUE	TRUE	NA	NA	149323	3785	18	0.0971353462037193	0.008205561781438246	0.014376231097503312	0.0015729632879291295	0.7191257754159205
C	ORF7B	ERGIC1	TRUE	TRUE	NA	NA	149325	6575	15	0.11594944342778324	0.007256808038663456	0.01594998804907011	0.0015827461767833565	0.7191257754159205
C	ORF8	TNNC1	TRUE	TRUE	NA	NA	149326	9485	39	0.058980505931037513	0.009041480695619107	0.013654868458994754	0.0015836988449422717	0.7191257754159205
C	ORF7A	CATSPERD	TRUE	TRUE	NA	NA	149324	2258	5	0.47963453828795877	0.031358995793968635	0.028656762556031237	0.0015880721153372647	0.7193966682477809
A	NSP10	KIAA1609	TRUE	TRUE	NA	NA	149313	8081	30	0.1053275591129104	0.015635494549785273	0.02200836405640241	2.7081956789677187e-4	0.7228172005700656
A	NSP12	NUDT16P1	TRUE	TRUE	NA	NA	149314	13492	23	0.13629082789753572	0.011987930486034951	0.02645045263642115	2.8816636630649e-4	0.7228172005700656
A	NSP13	CDK5R1	TRUE	TRUE	NA	NA	149315	1213	35	0.10299581707362207	0.013410627810509789	0.025734653558087874	2.8782092454577245e-4	0.7228172005700656
A	NSP13	SPINT1	TRUE	TRUE	NA	NA	149315	6068	61	0.07408601935749166	0.015958948430157237	0.025390551995520875	2.9354783695154216e-4	0.7228172005700656
A	NSP14	RASD1	TRUE	TRUE	NA	NA	149316	1134	17	0.21227714753189353	0.01589248264179979	0.0419138762177261	2.902395347096932e-4	0.7228172005700656
A	NSP2	RAB9A	TRUE	TRUE	NA	NA	149305	7763	17	0.17759298913904548	0.014528533828712257	0.029131971682129377	2.8110716983669137e-4	0.7228172005700656
A	NSP5 Cys146Ala	CHRFAM7A	TRUE	FALSE	NA	NA	154030	52695	14	0.20160187574922672	0.013780894712652593	0.028140914966464505	3.004520685707447e-4	0.7228172005700656
A	NSP5 Cys146Ala	LHFP	TRUE	TRUE	NA	NA	154030	12995	38	0.09532411504983582	0.013319081954655976	0.024198801796057767	2.7942920520224537e-4	0.7228172005700656
A	ORF7B	DHRS7	TRUE	FALSE	NA	NA	149325	5420	9	0.290637693110918	0.014164023151712352	0.02545248751410656	2.9867522104817644e-4	0.7228172005700656
B	ORF7A	SLC2A5	TRUE	FALSE	NA	NA	149324	4730	7	0.280036508298536	0.0027588678695796686	0.021793228946320096	0.001202344383436558	0.7228370052767129
C	NSP14	CCDC113	TRUE	TRUE	NA	NA	149316	54578	12	0.18190000594180442	0.011348951029483734	0.028249857140808004	0.001607349513095597	0.7248121115305637
C	NSP2	AKR1C3	TRUE	TRUE	NA	NA	149305	7423	12	0.19770217252966876	0.0334013128619253	0.033361173587861045	0.0016061237418304247	0.7248121115305637
C	NSP12	UBR7	TRUE	TRUE	NA	NA	149314	186	15	0.12273069199055363	0.00764714630791186	0.017971639632512915	0.0016144273032035051	0.7257876054571477
C	ORF3B	HMGN2	TRUE	TRUE	NA	NA	149320	6513	21	0.08438791702373866	0.008283989830915274	0.01337212026338014	0.0016168454089775365	0.7257876054571477
B	NSP5 Cys146Ala	SYTL1	TRUE	TRUE	NA	NA	154030	7614	68	0.06249596684447892	0.01816594556468135	0.026729130390407647	0.0012150007914831732	0.728352938651463
A	ORF8	C2orf50	TRUE	TRUE	NA	NA	149326	56507	20	0.11970380534564132	0.004703448080769643	0.01707649172674564	3.0742077083949627e-4	0.7305629676973185
C	NSP10	MRM1	TRUE	TRUE	NA	NA	149313	14628	14	0.12098476894261107	0.009909026276818781	0.015886206118270556	0.001642422983233613	0.7319789828120778
C	NSP2	IL1RN	TRUE	TRUE	NA	NA	149305	6164	7	0.26619545069362066	0.009096380014084558	0.02231958011374906	0.0016382221244370448	0.7319789828120778
C	NSP5 Cys146Ala	BCL2L14	TRUE	TRUE	NA	NA	154030	8308	16	0.12241469373363881	0.012774103936636597	0.019717050682188753	0.0016549825394026846	0.7319789828120778
C	NSP5 Cys146Ala	WBSCR22	TRUE	TRUE	NA	NA	154030	8029	15	0.12186683520482515	0.008729630690722962	0.017794877728100882	0.0016385408368873185	0.7319789828120778
C	NSP7	TGOLN2	TRUE	TRUE	NA	NA	149310	5806	16	0.10038428992726425	0.006421659474465082	0.013247130429256312	0.0016508121672864768	0.7319789828120778
C	ORF6	WDR83	TRUE	TRUE	NA	NA	149323	4734	45	0.05662636668694088	0.011351451018736424	0.014927006181730786	0.0016464829711318413	0.7319789828120778
C	ORF8	TUBB2B	TRUE	TRUE	NA	NA	149326	5347	30	0.07360945317849436	0.011739660735394725	0.015862047202507442	0.0016565211546709243	0.7319789828120778
C	ORF9B	RAD51AP1	TRUE	TRUE	NA	NA	149327	5670	35	0.06306967581579859	0.009642818341022057	0.01396023535869796	0.0016645747940223258	0.733899534074507
C	NSP4	RDH11	TRUE	TRUE	NA	NA	149307	12821	9	0.26422225781176445	0.025347102007376086	0.037098916699215854	0.0016800810455096344	0.7358196206735831
C	NSP5 Cys146Ala	BSCL2	TRUE	TRUE	NA	NA	154030	6644	106	0.03598552077256281	0.011027136444258269	0.015246681036856401	0.001691231744669305	0.7358196206735831
C	NSP5 Cys146Ala	USH1G	TRUE	FALSE	NA	NA	154030	52785	15	0.1174525751210689	0.006487332613698903	0.016660879867963482	0.0016848348618287432	0.7358196206735831
C	ORF6	SNCG	TRUE	TRUE	NA	NA	149323	7090	18	0.10289100870340433	0.011850310353795399	0.0164476890266538	0.0016905408802628077	0.7358196206735831
C	ORF8	FKBP6	TRUE	TRUE	NA	NA	149326	10177	24	0.07786414890364032	0.007641888760239921	0.013602601857957398	0.0016814940338598506	0.7358196206735831
C	ORF9B	C3orf43	TRUE	TRUE	NA	NA	149327	56009	20	0.09609218919864926	0.012459520946415061	0.016436096976861735	0.00167500863811889	0.7358196206735831
B	M	SLC22A2	TRUE	TRUE	NA	NA	149322	14746	38	0.08324417829631604	0.01834313172847846	0.025000055622078375	0.001250936179537082	0.7371372219283743
B	NSP13	RDH13	TRUE	TRUE	NA	NA	149315	6619	34	0.09335052131447	0.01236936659443687	0.027573052335232755	0.0012344897978908637	0.7371372219283743
B	NSP2	MAGEB10	TRUE	TRUE	NA	NA	149305	52806	13	0.20826073865085884	0.022091406251365173	0.03893004862983926	0.0012518217528237202	0.7371372219283743
B	NSP2	PEG10	TRUE	TRUE	NA	NA	149305	11814	8	0.3168680642703956	0.014813693808318203	0.03796699820654229	0.0012422931735606416	0.7371372219283743
B	NSP4	ALDH3B2	TRUE	TRUE	NA	NA	149307	4773	12	0.2666961580595836	0.029703795130410587	0.056277743027147914	0.001249688514820073	0.7371372219283743
B	ORF7A	RDH11	TRUE	TRUE	NA	NA	149324	12821	7	0.3102080284837865	0.01330255539464608	0.027117649902965092	0.001245029729196269	0.7371372219283743
B	S-frag5	GHRH	TRUE	TRUE	NA	NA	153177	52569	9	0.2697341725264781	0.009393864902235304	0.03492416198751151	0.0012543178324897054	0.7371372219283743
C	NSP5 Cys146Ala	SHC1	TRUE	TRUE	NA	NA	154030	7372	57	0.054011735897075225	0.01321276176606353	0.0177616316348113	0.0017015070128642467	0.7386667319596911
C	S 24nt-del	C19orf66	TRUE	TRUE	NA	NA	153953	55332	14	0.14119946871675448	0.01103420877617049	0.021888403544020985	0.0017086852850708943	0.7401598418335215
C	ORF9B	WDR54	TRUE	TRUE	NA	NA	149327	11795	15	0.1148780859004696	0.011034674605175989	0.016019697496784138	0.0017150918077919242	0.7413128588696444
B	NSP13	DIO3	TRUE	TRUE	NA	NA	149315	1021	18	0.15396571419634575	0.018637650844864757	0.03410841884865255	0.001266627754352336	0.7422864397733042
B	NSP10	AGGF1	TRUE	TRUE	NA	NA	149313	4202	17	0.14330638996078787	0.019721416297315705	0.027366099335177935	0.0012737309681287799	0.7430437389124332
B	S	HYAL3	TRUE	FALSE	NA	NA	152988	5777	14	0.1638010357777196	0.009326294701866468	0.027082600605081414	0.0012750231928530765	0.7430437389124332
B	NSP2	PGK2	TRUE	FALSE	NA	K219R	149305	10269	8	0.3308768803117917	0.023778615844267367	0.04213907010157237	0.0013036654255919537	0.7452050774584563
B	NSP5 Cys146Ala	ARL4C	TRUE	TRUE	NA	NA	154030	55311	46	0.07767651428725691	0.01712098502157347	0.027266336438056735	0.001296177141444675	0.7452050774584563
B	NSP5 Cys146Ala	BLID	TRUE	TRUE	NA	NA	154030	54700	19	0.13106907896385084	0.010220994032530656	0.026735928010333986	0.001295683687496512	0.7452050774584563
B	NSP5 Cys146Ala	CYB5D2	TRUE	TRUE	NA	NA	154030	11099	28	0.107162716498232	0.017382887423743193	0.029125039859521792	0.0012851759637993402	0.7452050774584563
B	NSP5 Cys146Ala	FANCD2	TRUE	TRUE	NA	NA	154030	15052	40	0.08450465868342161	0.016866233875604313	0.027576122466186653	0.0012995932532932112	0.7452050774584563
B	ORF8	C9orf156	TRUE	TRUE	NA	NA	149326	4411	20	0.12007957814289041	0.01440557636303893	0.02404468722137142	0.0013027430852076036	0.7452050774584563
B	S 24nt-del	CEP85	TRUE	TRUE	NA	NA	153953	8771	19	0.13730335809627903	0.009807475488472599	0.029273677540246658	0.0012859476049971615	0.7452050774584563
B	S-frag2	SLC22A2	FALSE	TRUE	NA	NA	153174	14746	14	0.18019811254150692	0.017943015484874057	0.03301323203651926	0.0013085859715174927	0.7459795788693753
C	ORF9B	SNCG	TRUE	TRUE	NA	NA	149327	7090	23	0.07974052593225694	0.008053342322417651	0.013638104040068924	0.001733155765560194	0.7474885588367354
B	NSP12	EGFL8	TRUE	TRUE	NA	NA	149314	9944	36	0.10184988370853085	0.025045353130292006	0.035585894213145786	0.0013149518729166775	0.7475715791858418
B	NSP10	VASP	TRUE	TRUE	NA	NA	149313	14713	26	0.09855686562145438	0.013920566997027513	0.022661850422397933	0.001322906578970571	0.7480182835033115
B	NSP13	LINC00337	TRUE	TRUE	NA	NA	149315	9513	26	0.11601782232692376	0.016775459684383327	0.03144939731921203	0.0013301143859548593	0.7480182835033115
B	ORF7A	PLLP	TRUE	TRUE	NA	NA	149324	4163	6	0.3524997130183581	0.006421948184490566	0.02443561918987947	0.0013311198600205604	0.7480182835033115
B	ORF7B	OR7A17	TRUE	TRUE	NA	NA	149325	54098	7	0.34270819831975224	0.022512353185859806	0.0340235510658072	0.0013336144796559275	0.7480182835033115
B	ORF9B	PRR3	TRUE	TRUE	NA	NA	149327	54562	13	0.1743550867419509	0.02180827098426429	0.027757733398512986	0.0013280469907244587	0.7480182835033115
C	ORF3B	RHOA	TRUE	TRUE	NA	NA	149320	7442	14	0.10157548130152948	0.003556631532900795	0.01140006012565005	0.0017461721003273695	0.7514651633758835
B	NSP2	EZR	TRUE	FALSE	NA	NA	149305	5815	7	0.3655217260362279	0.015167286575467016	0.03895266264518585	0.0013550316961323974	0.7524992198548468
B	NSP2	RALYL	TRUE	TRUE	NA	NA	149305	2208	5	0.6456594500964761	0.03219666656457277	0.04783265669109731	0.001363932646655107	0.7524992198548468
B	ORF10wu	CCND1	TRUE	TRUE	NA	NA	152986	12542	19	0.11747573687310398	0.010527022382024086	0.021772047478157794	0.0013663262919872939	0.7524992198548468
B	ORF7B	TMED5	TRUE	TRUE	NA	NA	149325	2387	14	0.1745007991655007	0.021560668121387246	0.03134387283008694	0.0013662032608385707	0.7524992198548468
B	ORF8	BAGE	TRUE	TRUE	NA	NA	149326	55742	22	0.11638525066042456	0.017822509650288875	0.02584742610917021	0.0013643735464635076	0.7524992198548468
B	ORF9B	DEFB4A	TRUE	TRUE	NA	NA	149327	14059	47	0.06627646138046867	0.01402860120109865	0.020548174330510885	0.0013596350683024966	0.7524992198548468
B	S	DLX3	TRUE	TRUE	NA	NA	152988	7245	25	0.11618559438791612	0.018726773059430435	0.030243684071350384	0.001366780920707227	0.7524992198548468
B	ORF7B	NAPG	TRUE	TRUE	NA	NA	149325	3684	14	0.16269850866509786	0.014519128395342489	0.027279510774239228	0.001371897815988117	0.7533339361525929
B	NSP5 Cys146Ala	TMEM68	TRUE	FALSE	NA	NA	154030	13136	23	0.1132328278871888	0.010390096321378385	0.02595738035573718	0.001379662225543283	0.7556142744890377
B	NSP12	REG3G	TRUE	TRUE	NA	NA	149314	52605	26	0.11230996730810391	0.013682835798812205	0.029754662355847738	0.0013842681430450208	0.7561573767076266
C	NSP13	PDPK1	TRUE	TRUE	NA	NA	149315	9307	22	0.09404998712239189	0.0097626993375247665	0.01802841635727083	0.0017647370662987466	0.7578071895478659
C	ORF6	MAX	TRUE	TRUE	NA	NA	149323	377	24	0.07908766931036325	0.008823998625412237	0.014226717371316245	0.0017732852924752247	0.7598297181465107
C	NSP14	ZNF419	TRUE	TRUE	NA	NA	149316	5328	11	0.20262525819032554	0.015929711398288932	0.03152133076943808	0.001784619288587385	0.7630345982463225
B	NSP2	SULT1C2	TRUE	TRUE	NA	NA	149305	5468	9	0.25727104666588635	0.006460403779613262	0.03321973605835339	0.0014287922689905927	0.7630577549395389
B	NSP2	YARS	TRUE	TRUE	NA	NA	149305	996	10	0.2343277832345036	0.008315421905693088	0.0333809896857647	0.0014297257350669613	0.7630577549395389
B	NSP5 Cys146Ala	PYCR2	TRUE	TRUE	NA	NA	154030	430	27	0.10845713118501493	0.01731132336742726	0.02921230587007282	0.0014146251048701875	0.7630577549395389
B	NSP5 Cys146Ala	TNNC1	TRUE	TRUE	NA	NA	154030	9485	92	0.05464363343641643	0.022830475043711513	0.029197642398545113	0.0014268363034702226	0.7630577549395389
B	NSP5 Cys146Ala	ZFHX2	TRUE	TRUE	NA	NA	154030	56237	45	0.07832113732557193	0.017533011598030983	0.0276015263647881	0.0014187501205739253	0.7630577549395389
B	NSP8	PRKACG	TRUE	FALSE	NA	NA	149311	10240	28	0.09025888550356422	0.011754169111852555	0.02108386760251537	0.0014020933093485146	0.7630577549395389
B	NSP8	PTPN11	TRUE	TRUE	NA	NA	149311	9415	19	0.11292921076861012	0.008454820530348642	0.020312577913467748	0.0014180532857411918	0.7630577549395389
B	ORF10wu	IFT20	TRUE	TRUE	NA	NA	152986	10243	22	0.1042375383558924	0.010017486662617196	0.020917706595478404	0.0014139552983487356	0.7630577549395389
B	ORF9B	SLC12A8	TRUE	TRUE	NA	NA	149327	8597	43	0.0707561904520749	0.015053678776341358	0.02143071692627213	0.0014268749672914323	0.7630577549395389
B	NSP12	GFAP	TRUE	TRUE	NA	NA	149314	2920	25	0.12437038654474965	0.022090271987363044	0.03511555243979848	0.00144076790264469	0.7650477563043304
B	ORF3B	TCF4	TRUE	TRUE	NA	NA	149320	56644	11	0.18869632423226468	0.01680128924361986	0.025514723976588112	0.0014376862015434732	0.7650477563043304
C	NSP5 Cys146Ala	SLC25A41	TRUE	TRUE	NA	NA	154030	9447	35	0.07357384717922716	0.014508153943026778	0.019349957979373954	0.0017953584906232637	0.7659719012117929
B	NSP14	MESP2	TRUE	TRUE	NA	NA	149316	55789	4	1.0812890847650343	0.005851340719444031	0.05796260155854373	0.0014521520420943102	0.7691406008473899
B	NSP5 Cys146Ala	CCDC117	TRUE	TRUE	NA	NA	154030	11873	15	0.158518386456727	0.012860873227200932	0.029146162789446328	0.0014605565105786384	0.7696948861566731
B	ORF7A	MC3R	TRUE	TRUE	NA	NA	149324	55958	6	0.4115508061678779	0.02775961944759679	0.03472473164884867	0.0014587055918116084	0.7696948861566731
B	NSP12	GUSBP2	TRUE	TRUE	NA	NA	149314	11796	16	0.16866740586565945	0.020615774201432565	0.03621516542440201	0.001469196981654744	0.7699940954582138
B	NSP12	NR2C2	TRUE	TRUE	NA	NA	149314	14143	20	0.14477988038515296	0.02210791356409733	0.036070667527483044	0.0014721655251717647	0.7699940954582138
B	NSP5 Cys146Ala	EIF3D	TRUE	TRUE	NA	NA	154030	55224	63	0.05929381599333486	0.012436234773071736	0.023089519346676295	0.0014703350672527183	0.7699940954582138
B	NSP12	PSAT1	TRUE	FALSE	NA	NA	149314	699	27	0.10617378915028153	0.011631154128490867	0.02828225794758683	0.0014761734339215585	0.770164959612132
B	NSP13	NCALD	TRUE	TRUE	NA	NA	149315	12130	25	0.11531518192101065	0.014643918788277588	0.030395600001534292	0.001480837203071977	0.7706763049838323
B	NSP10	PNPLA1	TRUE	TRUE	NA	NA	149313	52762	20	0.12041892520593883	0.01648909056430178	0.025011662186767522	0.0014857118460231895	0.7712945859898153
A	NSP13	MBNL1	TRUE	TRUE	NA	NA	149315	11430	27	0.12116802984612456	0.013023504052027339	0.026556392651680322	3.335893089381304e-4	0.7716304496013988
A	NSP5 Cys146Ala	MBL2	TRUE	TRUE	NA	NA	154030	13874	102	0.05253881734926502	0.015657063658461177	0.022763791215665574	3.297345463187778e-4	0.7716304496013988
A	NSP5 Cys146Ala	RUSC1-AS1	TRUE	TRUE	NA	NA	154030	55445	80	0.059652191196934656	0.01462960624429995	0.022693905809446357	3.3658130014891643e-4	0.7716304496013988
C	ORF7B	RDH11	TRUE	TRUE	NA	NA	149325	12821	9	0.24556519312264435	0.03684874021083463	0.03293500126813637	0.001817956507317061	0.7722843093240188
C	S 24nt-del	RPS6KL1	TRUE	TRUE	NA	NA	153953	4858	12	0.15740469707446375	0.010207465281333658	0.02195895655749205	0.001814058588347628	0.7722843093240188
C	NSP13	CST4	TRUE	TRUE	NA	NA	149315	14845	38	0.07406739015292174	0.017452157215367088	0.021623965651249948	0.0018224341655920166	0.7725286720658698
C	NSP5 Cys146Ala	CNN2	TRUE	TRUE	NA	NA	154030	55682	53	0.0537115019511725	0.011138447800094044	0.016499221732875963	0.0018309276732076623	0.772819345662819
C	ORF7B	WNT10B	TRUE	TRUE	NA	NA	149325	55913	18	0.09234690199749304	0.004143858018509556	0.013535739974598655	0.0018293576254558798	0.772819345662819
B	NSP13	C17orf101	TRUE	TRUE	NA	NA	149315	12539	29	0.10617635432958306	0.016725211450125264	0.030938624723116433	0.0014982284294152116	0.7739515126708002
B	NSP13	ZSCAN20	TRUE	TRUE	NA	NA	149315	8817	58	0.08727187222255317	0.04310128835981616	0.045914841767582974	0.0014971392240245307	0.7739515126708002
C	NSP4	MAP2K5	TRUE	TRUE	NA	NA	149307	5140	6	0.35865137870313507	0.007652392449879963	0.029382512478816066	0.0018394916922657208	0.774782159345988
B	NSP5 Cys146Ala	ZSCAN22	TRUE	TRUE	NA	NA	154030	53524	16	0.15562054441106937	0.017147738423104315	0.031033901701053558	0.001504783838415556	0.7754232659366309
C	NSP12	ZNRF1	TRUE	TRUE	NA	NA	149314	5214	30	0.07457531591476388	0.008898639774543063	0.016751374284189317	0.0018591318707678664	0.7759134344214745
C	NSP13	KRTAP10-7	TRUE	TRUE	NA	NA	149315	56541	21	0.095800822187163	0.00930595777762243	0.01788629653895267	0.0018617752049656267	0.7759134344214745
C	NSP5	AKT2	TRUE	TRUE	NA	NA	149308	12155	21	0.0946778512169358	0.013267476653407256	0.017450985303039766	0.001855344659944723	0.7759134344214745
C	NSP5	MRPS15	TRUE	TRUE	NA	NA	149308	12776	20	0.0883106008543567	0.008091390173355865	0.01426096611087438	0.0018544881912947494	0.7759134344214745
C	ORF9B	IFNW1	TRUE	TRUE	NA	NA	149327	53986	15	0.11200360748456785	0.010206807280523316	0.015571335845802633	0.0018532087369599966	0.7759134344214745
B	NSP13	FAM109B	TRUE	TRUE	NA	NA	149315	52977	88	0.05364857636941066	0.017699124603965746	0.02720499531062939	0.001516984984173174	0.778931703229391
B	NSP13	TXNL4A	TRUE	TRUE	NA	NA	149315	5372	15	0.18034987627666876	0.025005202883123072	0.03815544562434335	0.0015204272468881898	0.778931703229391
B	ORF7B	EGFL8	TRUE	TRUE	NA	NA	149325	9944	20	0.12137613000288491	0.013983496109844784	0.025572684850821717	0.001522761701515295	0.778931703229391
B	NSP10	TRAPPC6B	TRUE	TRUE	NA	NA	149313	11484	23	0.10548598277615641	0.014124466532707524	0.023151427837046604	0.0015391541192415464	0.7789494240665193
B	NSP12	ATP1B3	TRUE	TRUE	NA	NA	149314	7056	31	0.10205934187303853	0.01727877909101598	0.031158880532514036	0.0015434036757017299	0.7789494240665193
B	NSP12	SHC1	TRUE	TRUE	NA	NA	149314	7372	34	0.09805973893429792	0.019247288363785517	0.03201916340393654	0.0015375428412448342	0.7789494240665193
B	NSP14	KRTAP10-11	TRUE	TRUE	NA	NA	149316	56525	21	0.18151402272959288	0.0422528021032596	0.06100264067953178	0.0015359351843749016	0.7789494240665193
B	NSP2	EIF2S2	TRUE	TRUE	NA	NA	149305	913	12	0.21146753165000579	0.019127517889619385	0.037774173654260196	0.0015525820921914336	0.7789494240665193
B	NSP5 Cys146Ala	XKR6	TRUE	TRUE	NA	NA	154030	12436	42	0.08156692266935801	0.01822088176951931	0.028260994448044585	0.0015477131180717592	0.7789494240665193
B	ORF9B	PGAP3	TRUE	TRUE	NA	NA	149327	2965	19	0.11314653286094345	0.010580427921865088	0.020804695618889122	0.0015295275898422635	0.7789494240665193
B	S 24nt-del	GFAP	TRUE	TRUE	NA	NA	153953	2920	16	0.16380652878736135	0.01660883309976292	0.034671795232659224	0.0015516025630207915	0.7789494240665193
C	NSP5 Cys146Ala	C1QTNF3	TRUE	TRUE	NA	NA	154030	53209	24	0.09064092707307528	0.012770398729058394	0.01895693188069141	0.0018741412613250581	0.7794262147755668
C	ORF6	PIGO	TRUE	TRUE	NA	NA	149323	9111	20	0.08571542167936418	0.007011821055530017	0.013487310960380885	0.0018805291538392256	0.7804432532980439
B	NSP12	GNGT2	TRUE	TRUE	NA	NA	149314	2847	26	0.11469501768809626	0.01727800934981046	0.03197749925110576	0.0015640649827932298	0.782833232799289
B	NSP10	ARF6	TRUE	TRUE	NA	NA	149313	5422	13	0.15103468475332138	0.008789073816410971	0.02196632730854277	0.0015911156091659227	0.7828708079212124
B	NSP12	PURG	TRUE	TRUE	NA	NA	149314	52839	27	0.1128849028932577	0.018352034903347008	0.03246870114067131	0.0015719150466116149	0.7828708079212124
B	NSP13	CCDC113	TRUE	TRUE	NA	NA	149315	54578	37	0.08725108494951495	0.013953020747368856	0.02815807561778737	0.0015863431182694557	0.7828708079212124
B	NSP13	DNPEP	TRUE	TRUE	NA	NA	149315	7994	39	0.08518721736155208	0.015057158867757357	0.028615778668214263	0.0016127855603068752	0.7828708079212124
B	NSP2	HMGB3P1	TRUE	TRUE	NA	NA	149305	70049	40	0.0914941289573508	0.022149312864731013	0.03392543982444442	0.0016045674735568423	0.7828708079212124
B	NSP2	NCALD	TRUE	TRUE	NA	NA	149305	12130	18	0.1552413360613788	0.021323403008231857	0.03693867199141604	0.0016080786135477731	0.7828708079212124
B	NSP5 Cys146Ala	GAGE5	TRUE	TRUE	NA	NA	154030	2603	20	0.13482882281653796	0.02026242833608568	0.03187202138769816	0.0015810990580459392	0.7828708079212124
B	NSP5 Cys146Ala	LINC00301	TRUE	TRUE	NA	NA	154030	2222	49	0.07290087416790265	0.017098468113123485	0.027043524712994697	0.0016054497530833696	0.7828708079212124
B	NSP5 Cys146Ala	RPS8	TRUE	TRUE	NA	NA	154030	14625	44	0.07895838995172146	0.018240115710598748	0.028123442333523513	0.001600965766412402	0.7828708079212124
B	ORF7B	AQP5	TRUE	TRUE	NA	NA	149325	2030	9	0.24197211670555646	0.01701582222128892	0.030383642567400015	0.0015723145581570566	0.7828708079212124
B	ORF7B	MPDU1	TRUE	TRUE	NA	NA	149325	3680	10	0.22579934850176372	0.02117485388289091	0.032188884176653235	0.0016028686872463756	0.7828708079212124
B	ORF8	TMPRSS5	TRUE	TRUE	NA	NA	149326	56386	57	0.06091895635040691	0.01594655506004736	0.022256059482067065	0.0015956285802357852	0.7828708079212124
B	ORF9B	ITM2B	TRUE	TRUE	NA	NA	149327	256	24	0.0981292223495617	0.012709864629251584	0.02136928176482943	0.001609745412124697	0.7828708079212124
B	NSP12	POU5F1	TRUE	TRUE	NA	NA	149314	54218	20	0.135464473838496	0.015817542199216994	0.032388177583701216	0.0016221788396197452	0.7837933573953935
B	ORF7A	CLK2	TRUE	TRUE	NA	NA	149324	7086	11	0.17197680343454244	0.0074291820456258905	0.022009170540885383	0.0016196547582955918	0.7837933573953935
C	NSP10	GPR83	TRUE	TRUE	NA	NA	149313	14583	37	0.06300177594199247	0.011496077569639771	0.015336246431294718	0.0019053001873536469	0.7855851830762322
C	NSP13	DAO	TRUE	TRUE	NA	NA	149315	8546	16	0.11702497654767498	0.009658036744725502	0.0187712540196724	0.0019130184838006862	0.7855851830762322
C	ORF10wu	CYP27A1	TRUE	TRUE	NA	NA	152986	11754	10	0.16717025096726645	0.01339081850626885	0.018761030325796173	0.001924666039229811	0.7855851830762322
C	ORF7B	CNIH2	TRUE	TRUE	NA	NA	149325	11420	5	0.39359647098487394	0.011892292851129997	0.02129545311108627	0.0019038557069791819	0.7855851830762322
C	ORF7B	KIAA1609	TRUE	TRUE	NA	NA	149325	8081	28	0.07083333900818534	0.006819635411921092	0.01402857218435787	0.001916748304712578	0.7855851830762322
C	ORF9B	BNIP3	TRUE	TRUE	NA	NA	149327	7547	10	0.15978724903504943	0.012073424230724267	0.017124510446008233	0.0019195542017337965	0.7855851830762322
C	ORF9B	EFS	TRUE	TRUE	NA	NA	149327	2454	32	0.060733544398468294	0.006440590303321266	0.012049149982519387	0.0019000475766063206	0.7855851830762322
C	ORF9B	GAR1	TRUE	TRUE	NA	NA	149327	949	15	0.1078776018294693	0.008413343758485263	0.014600020464979449	0.0019225754965407397	0.7855851830762322
C	ORF9B	TGIF2	TRUE	TRUE	NA	NA	149327	12421	33	0.06318943068609302	0.00890059989208503	0.013569595064565777	0.0019289295190996968	0.785705383807603
A	NSP4	TSNARE1	TRUE	TRUE	NA	NA	149307	54550	23	0.14543355481600162	0.009112100645122367	0.031233169348283667	3.467544185464568e-4	0.7857092241731674
C	NSP5	SLC25A41	TRUE	TRUE	NA	NA	149308	9447	15	0.11689692428930738	0.011981633764148951	0.0171726860268232	0.0019341619482299603	0.7862189598224869
B	NSP5 Cys146Ala	ZNF71	TRUE	TRUE	NA	NA	154030	6179	63	0.06182245028956489	0.01630371242927026	0.02570050310748116	0.0016336525399972858	0.7875183928640372
C	NSP12	CTXN1	TRUE	TRUE	NA	NA	149314	70956	23	0.09699180934225485	0.01440008539880177	0.020817546410256883	0.0019541637764428177	0.7894861537722381
C	NSP12	TCF4	TRUE	TRUE	NA	NA	149314	56644	15	0.1255585910345329	0.011051336868482545	0.019861729491791973	0.0019507232708709384	0.7894861537722381
C	ORF6	MS4A15	TRUE	TRUE	NA	NA	149323	9289	16	0.10325494023918312	0.008391107008729687	0.014699170557581099	0.0019526297462850943	0.7894861537722381
C	NSP13	C19orf66	TRUE	TRUE	NA	NA	149315	55332	32	0.07632437673783193	0.013110029895077301	0.01918861447913668	0.0019637975506956854	0.790619006426974
C	ORF7B	C9orf173	TRUE	TRUE	NA	NA	149325	70374	11	0.1497957219678907	0.008962000117729614	0.017770350392630172	0.001964955476897324	0.790619006426974
C	NSP2	DNPEP	TRUE	TRUE	NA	NA	149305	8875	6	0.6447201109085856	0.18306253296362182	0.09793778121472474	0.0019726922981832913	0.7921219879120944
B	NSP5 Cys146Ala	RPAIN	TRUE	TRUE	NA	NA	154030	11741	22	0.1267044428631076	0.02132085981226926	0.032141203905870434	0.0016470809124334788	0.7921664046295582
A	NSP5 Cys146Ala	PNMA2	TRUE	TRUE	NA	NA	154030	13726	50	0.08063284601926345	0.015814565903071027	0.02490176516689188	3.565777224867135e-4	0.793236107120608
A	ORF7B	HLA-DRA	TRUE	TRUE	NA	NA	149325	14340	11	0.2809155426560086	0.03741138109181085	0.037575307292652925	3.5821754030499516e-4	0.793236107120608
B	NSP12	PPP1R14D	TRUE	TRUE	NA	NA	149314	52697	38	0.08700110016750909	0.01580330690251256	0.029263515858800784	0.0016825872389272015	0.7936738612901484
B	NSP13	PRR15	TRUE	TRUE	NA	NA	149315	8476	14	0.17522517639185436	0.015141621460543406	0.03347059851049933	0.0016672943819243976	0.7936738612901484
B	NSP4	ORMDL1	FALSE	TRUE	NA	NA	149307	5492	4	0.9734585530189555	0.0033774898679009065	0.05199329948611104	0.0016720611227997828	0.7936738612901484
B	NSP5	TAS2R41	TRUE	TRUE	NA	NA	149308	52774	15	0.1274763227437683	0.005780880341646223	0.019605515374195987	0.001679084613197272	0.7936738612901484
B	NSP5 Cys146Ala	CST4	TRUE	TRUE	NA	NA	154030	14845	58	0.06920792404747396	0.021834614930830998	0.029651759473618127	0.0016843576166644004	0.7936738612901484
B	NSP5 Cys146Ala	NELF	TRUE	TRUE	NA	NA	154030	55870	65	0.06252411693838412	0.01884950941582596	0.027327618600505994	0.0016705418353107433	0.7936738612901484
B	NSP9	ZNF808	TRUE	TRUE	NA	NA	149312	13457	18	0.13938287953878437	0.020011482031012325	0.030114822088969293	0.0016783534378737464	0.7936738612901484
B	ORF7B	SRPRB	TRUE	TRUE	NA	NA	149325	12391	35	0.08701747617195005	0.01832274313587494	0.026545536060890756	0.001658929941990891	0.7936738612901484
B	ORF7B	TMEM14B	TRUE	TRUE	NA	NA	149325	14338	13	0.20334398320244956	0.03726106467762262	0.04047897568977025	0.0016814781136546828	0.7936738612901484
B	NSP10	PRDX6	TRUE	TRUE	NA	NA	149313	10200	44	0.06980159359300409	0.01540396967972647	0.0222460745410351	0.0016893933100967343	0.7942578246709622
C	NSP5 Cys146Ala	FIBIN	TRUE	TRUE	NA	NA	154030	8124	17	0.10350839706841095	0.006112974070539993	0.016122057031638173	0.0019867307081532807	0.7945357529630942
C	ORF8	RPL13AP3	TRUE	TRUE	NA	NA	149326	14412	59	0.0459939055052292	0.010187927132860602	0.013849782773321627	0.0019849599822894157	0.7945357529630942
C	NSP10	DHRS7	TRUE	FALSE	NA	NA	149313	5420	14	0.13259805629209365	0.01750308126852708	0.020222162599366173	0.001999436995494863	0.7954683021902949
C	NSP13	GNAS	TRUE	TRUE	NA	NA	149315	8993	27	0.08207481686353191	0.010960818358045611	0.018243018037786534	0.0020024747415644346	0.7954683021902949
C	ORF3B	PVRIG	TRUE	TRUE	NA	NA	149320	14348	18	0.08271904711818018	0.004105022945316671	0.011140366022273173	0.002005135773172277	0.7954683021902949
C	ORF7A	TNFRSF9	TRUE	TRUE	NA	NA	149324	4445	7	0.23740965785497536	0.012464419664801963	0.019264514221590843	0.001995915471633955	0.7954683021902949
C	NSP13	ZNF345	TRUE	FALSE	NA	NA	149315	2043	20	0.09698691808150883	0.008540422485169407	0.01758444948060367	0.0020110254629851308	0.796209223355999
C	NSP12	DMRT1	TRUE	TRUE	NA	NA	149314	11358	22	0.09254888387142712	0.009767994697975485	0.01810843436323663	0.0020280048482772847	0.7981428782700191
C	NSP5	ARMC10	TRUE	TRUE	NA	NA	149308	3384	13	0.11282334151883504	0.0046313275184508475	0.013188638389150811	0.002027543614784691	0.7981428782700191
C	NSP6	RPL28	TRUE	TRUE	NA	NA	149309	7060	11	0.14435241696573956	0.00989360152812025	0.016673586161936396	0.0020279756893786948	0.7981428782700191
A	NSP12	CCDC130	TRUE	TRUE	NA	NA	149314	4396	24	0.12913220430221561	0.01231185540997673	0.026454167840590216	3.7028584455322817e-4	0.7987349481163302
A	NSP13	CYP11B1	TRUE	TRUE	NA	NA	149315	55851	56	0.07675854920337903	0.01628904539747727	0.025900855245205114	3.7709625142636963e-4	0.7987349481163302
A	NSP13	DEFB4A	TRUE	TRUE	NA	NA	149315	14059	54	0.07890299283059317	0.01661422642657164	0.026242560801673427	3.7455303285412346e-4	0.7987349481163302
A	ORF6	S1PR4	TRUE	TRUE	NA	NA	149323	7621	24	0.11598041151770656	0.013853211321269742	0.021337427698181026	3.699732864885019e-4	0.7987349481163302
C	NSP2	KRT8	TRUE	FALSE	NA	NA	149305	2380	10	0.21275805978830992	0.028682101493796394	0.030977808243735225	0.002036566612937869	0.7999221493329236
C	NSP10	COA1	TRUE	TRUE	NA	NA	149313	11999	25	0.07922744861029732	0.011128299830981984	0.015655159700347494	0.0020871306270235255	0.8036754533194443
C	NSP12	PCDHAC2	TRUE	TRUE	NA	NA	149314	71864	16	0.11649066982460336	0.009822898667600636	0.01900081628919078	0.0020607860976802708	0.8036754533194443
C	NSP12	PDLIM3	TRUE	TRUE	NA	NA	149314	8348	15	0.11758291144704112	0.007416600017478946	0.01784363469333918	0.0021179723034864726	0.8036754533194443
C	NSP13	LILRB1	TRUE	TRUE	NA	NA	149315	7671	35	0.06859046734690599	0.010640565900192491	0.017469769287297602	0.0020963681695766786	0.8036754533194443
C	NSP5 Cys146Ala	EIF3D	TRUE	TRUE	NA	NA	154030	55224	48	0.052787118888621296	0.008188402691752097	0.014756631859209715	0.0020961218181114643	0.8036754533194443
C	NSP5 Cys146Ala	GPN2	TRUE	TRUE	NA	NA	154030	5186	64	0.04833704706686895	0.012159437841346493	0.016862433720623304	0.0020624830051192366	0.8036754533194443
C	NSP5 Cys146Ala	PFN3	TRUE	TRUE	NA	NA	154030	70517	25	0.08057288504531329	0.008058914236400797	0.016184606153277485	0.0020824308052714282	0.8036754533194443
C	NSP5 Cys146Ala	PRKACG	TRUE	FALSE	NA	NA	154030	10240	96	0.03823926702520203	0.01227427337660467	0.01631101852160533	0.002107421052296363	0.8036754533194443
C	NSP5 Cys146Ala	RPA4	TRUE	TRUE	NA	NA	154030	14032	26	0.08680878472967729	0.014321082414963396	0.019706663065758984	0.002084563017928907	0.8036754533194443
C	NSP5 Cys146Ala	TUBB3	TRUE	TRUE	NA	NA	154030	5375	40	0.0642421122830473	0.012364657586939519	0.01779561846004371	0.002076243986975448	0.8036754533194443
C	NSP8	FAM174A	TRUE	TRUE	NA	NA	149311	2580	15	0.11962459741004305	0.013266709338518303	0.018470716908273142	0.0021191981583885207	0.8036754533194443
C	ORF7A	JAGN1	TRUE	TRUE	NA	NA	149324	12527	7	0.2125685384042193	0.005533643874364019	0.015726463039374493	0.0020843113585275108	0.8036754533194443
C	ORF7B	ZDHHC7	TRUE	TRUE	NA	NA	149325	1005	7	0.2273983761408428	0.0071151903781422315	0.018120161633959506	0.0021189217285133245	0.8036754533194443
C	ORF8	LDHD	TRUE	TRUE	NA	NA	149326	11654	31	0.0682086824564504	0.01042177156648036	0.01494707542613261	0.0020623138354045455	0.8036754533194443
C	ORF9B	C12orf10	TRUE	TRUE	NA	NA	149327	11748	13	0.12327693969232473	0.010242108296830234	0.015814316883718364	0.0020562094023570416	0.8036754533194443
C	S	SCARA3	TRUE	TRUE	NA	NA	152988	10769	14	0.12097376318404565	0.00796660045164228	0.017083221209180658	0.002101101582207222	0.8036754533194443
C	S	WFDC11	TRUE	TRUE	NA	NA	152988	14848	13	0.1307835569404201	0.009007900566134125	0.017927076233156106	0.0021049086437226116	0.8036754533194443
C	S-frag2	TOMM34	FALSE	TRUE	NA	NA	153174	305	8	0.20078782703913284	0.006264314385617898	0.018542026778953554	0.0020884705766641134	0.8036754533194443
B	E 27nt-del	AUP1	TRUE	TRUE	NA	NA	153955	10086	9	0.23229340821748906	0.012530505613098587	0.02887943868806424	0.0017138734412725889	0.8039603545793798
B	NSP5 Cys146Ala	SH3BGR	TRUE	TRUE	NA	NA	154030	4961	41	0.08458488105906065	0.021368474947371048	0.030307305284623255	0.0017178287429683162	0.8040130260209694
C	NSP5	FDFT1	TRUE	TRUE	NA	NA	149308	3718	13	0.12422950659612092	0.00994031709535859	0.016238840949227545	0.00213170343566849	0.8062438688555268
C	ORF7B	SYT2	TRUE	TRUE	NA	NA	149325	52744	7	0.3263591552607396	0.046661749715026624	0.03743114065906018	0.0021341162515864038	0.8062438688555268
B	NSP13	MLC1	TRUE	TRUE	NA	NA	149315	1649	37	0.0860235332416153	0.013612306168902428	0.027945209061374522	0.0017310122398904951	0.8083749882956475
C	NSP12	SSX4	TRUE	TRUE	NA	NA	149314	55768	15	0.12421746078462795	0.011284076755425707	0.019990952369399413	0.002145744964744497	0.8085254416118334
C	NSP13	SH3GLB2	TRUE	TRUE	NA	NA	149315	6148	40	0.06261575445873116	0.010447773741126442	0.017055086808928255	0.002152408341690718	0.8085254416118334
C	NSP5 Cys146Ala	RAB11B	TRUE	TRUE	NA	NA	154030	53112	44	0.0559208049247891	0.00847440787709491	0.01513200861173886	0.0021504960477662523	0.8085254416118334
B	NSP5 Cys146Ala	CCDC92	TRUE	TRUE	NA	NA	154030	5890	18	0.14578108473531223	0.022300866174101854	0.03328022070054773	0.0017401656589356132	0.8108396841170499
B	NSP13	CEP85	TRUE	TRUE	NA	NA	149315	8771	66	0.06397704031627056	0.01936187268659564	0.029384994508610325	0.0017481026249785373	0.8127278724050216
C	NSP12	PPP2R2B	TRUE	TRUE	NA	NA	149314	8117	11	0.14892775875172554	0.006276827219884686	0.01823926534987149	0.0022040060284877236	0.8140060399355564
C	NSP13	TK1	TRUE	TRUE	NA	NA	149315	5201	17	0.11424907293753318	0.012613227038893081	0.0201973688603753	0.002191707887938543	0.8140060399355564
C	NSP16	LEPREL2	TRUE	TRUE	NA	NA	149318	6215	12	0.13805209848201658	0.010816383030014393	0.01788462589841308	0.002174759011403285	0.8140060399355564
C	ORF10wu	WFDC11	TRUE	TRUE	NA	NA	152986	14848	17	0.0927044710246646	0.005765722926794435	0.013300600274047397	0.0021941358291792264	0.8140060399355564
C	ORF7A	OR7A17	TRUE	TRUE	NA	NA	149324	54098	7	0.31406258919384056	0.04350722681644739	0.03511137521711199	0.002200312087484521	0.8140060399355564
C	ORF7B	GPM6A	TRUE	TRUE	NA	NA	149325	1132	5	0.41510199836690026	0.02176673603199177	0.025619928679405875	0.0021978266574428575	0.8140060399355564
C	ORF7B	TCF4	TRUE	TRUE	NA	NA	149325	56644	11	0.13554510439568868	0.004097889721570531	0.015085494568400856	0.002193726173076785	0.8140060399355564
C	ORF8	EFNB1	TRUE	TRUE	NA	NA	149326	2472	15	0.10337946187965953	0.006488817464563124	0.013902406253846134	0.002175376919094435	0.8140060399355564
C	S-frag5	CASC4	TRUE	TRUE	NA	NA	153177	12141	11	0.16466803684220216	0.011545732769583763	0.02223745701723565	0.002185394579528011	0.8140060399355564
C	ORF7B	PDLIM5	TRUE	TRUE	NA	NA	149325	4549	7	0.23615715723996508	0.01076056151141755	0.019900232686252805	0.0022126184849210755	0.8156651171200392
A	ORF7A	TAS2R7	TRUE	TRUE	NA	NA	149324	53704	7	0.6269821387857735	0.1049877189542924	0.07052617044025093	3.899127096270743e-4	0.8170012901817106
C	ORF9B	WARS	TRUE	TRUE	NA	NA	149327	6527	40	0.05337836037228647	0.007721067329776823	0.012495203248214522	0.0022252191046445886	0.8187855003244375
C	NSP12	PLIN5	TRUE	TRUE	NA	NA	149314	56140	11	0.1559335390650443	0.010078476241836509	0.020190988032651663	0.0022696854762037358	0.8202973442027562
C	NSP13	OBSL1	TRUE	TRUE	NA	NA	149315	12072	48	0.05265748353967102	0.007915804594841102	0.014984674211256195	0.00227905263820407	0.8202973442027562
C	NSP14	WDR83	TRUE	TRUE	NA	NA	149316	4734	13	0.1524427671562761	0.006710446393276252	0.0248917024956257	0.002259201627951325	0.8202973442027562
C	NSP2	ARPC3	TRUE	TRUE	NA	NA	149305	14505	14	0.14240611229174188	0.01664660541728272	0.02414155605433682	0.0022415868450401007	0.8202973442027562
C	NSP2	MTPN	TRUE	TRUE	NA	NA	149305	9593	7	0.3108288488083589	0.036551786359015445	0.03478512805306605	0.002260835436527167	0.8202973442027562
C	NSP2	UBE2G1	TRUE	TRUE	NA	NA	149305	4117	27	0.08584091185424508	0.013251535113230909	0.02059815806937476	0.002264171921828634	0.8202973442027562
C	NSP5	HHIPL1	TRUE	TRUE	NA	NA	149308	55049	12	0.1426924493747237	0.015118141085035347	0.019316371413067322	0.0022500620638312686	0.8202973442027562
C	NSP5 Cys146Ala	DNAJC30	TRUE	TRUE	NA	NA	154030	5007	28	0.07747897872958906	0.01081656179733897	0.017530409245822817	0.0022662231416984415	0.8202973442027562
C	ORF10wu	AP1S2	TRUE	TRUE	NA	NA	152986	6745	24	0.078000969269732	0.009280994935933385	0.014775431219110359	0.00227861140810188	0.8202973442027562
C	ORF6	PROC	TRUE	TRUE	NA	NA	149323	8500	14	0.11367428255042782	0.009338898210465343	0.015456810861353651	0.0022772358711797623	0.8202973442027562
C	ORF9B	CCDC101	TRUE	TRUE	NA	NA	149327	612	32	0.0623271270453117	0.008297945587008538	0.013233070501853569	0.0022442907469243352	0.8202973442027562
C	S	LHX9	TRUE	TRUE	NA	NA	152988	56631	8	0.19866092832603835	0.00780780793992151	0.018754423916183406	0.0022767010254788446	0.8202973442027562
B	NSP12	SPRY2	TRUE	TRUE	NA	NA	149314	7691	36	0.09391193041125026	0.02027898388526465	0.03245379683625616	0.0017718794571625976	0.8219556291592366
C	NSP16	TUG1	TRUE	TRUE	NA	NA	149318	11188	9	0.18090704657503803	0.012234005267998027	0.019418022383659382	0.0022878604209957986	0.821973025046732
B	NSP12	PRSS22	TRUE	TRUE	NA	NA	149314	125	22	0.12244377953249061	0.013670819210348392	0.030622218525446658	0.0017796374042349915	0.823728008605353
C	NSP2	MDH1	TRUE	TRUE	NA	NA	149305	5950	5	0.40961765420592516	0.014382893454877704	0.02565931467658169	0.002313461872003984	0.8251805867455508
C	NSP8	TXLNA	TRUE	TRUE	NA	NA	149311	52743	12	0.12872417308966458	0.008128190617540153	0.01584153931552092	0.0023049236326626843	0.8251805867455508
C	ORF6	SPATA1	TRUE	TRUE	NA	NA	149323	14279	11	0.13819388148909817	0.009470964599082437	0.0159540515482351	0.002311221139837773	0.8251805867455508
C	ORF9Bwu	MC2R	TRUE	TRUE	NA	NA	149328	56098	7	0.2404653640890253	0.01455483280395666	0.02100469758615157	0.002307589199963365	0.8251805867455508
A	NSP2	RPS8	TRUE	TRUE	NA	NA	149305	14625	15	0.20487854086133422	0.023843888707785595	0.03487230397046785	4.047290377142343e-4	0.8255101855071502
A	NSP5 Cys146Ala	SNAPC2	TRUE	TRUE	NA	NA	154030	7091	46	0.08090537500129918	0.013030042442801613	0.023354976644701448	4.0668239265081524e-4	0.8255101855071502
A	ORF7B	GABRE	TRUE	TRUE	NA	NA	149325	10957	6	0.49244312983137173	0.01681115628029356	0.02806400995369236	4.0210153062138595e-4	0.8255101855071502
C	NSP8	KCNG4	TRUE	TRUE	NA	NA	149311	8929	14	0.13507770883127057	0.018797404681939023	0.021953086951252764	0.0023215565783999657	0.8265785284471864
C	NSP5 Cys146Ala	C22orf46	TRUE	TRUE	NA	NA	154030	5264	52	0.0512361632982012	0.009689967820124552	0.015575862238147374	0.002330544270715973	0.8268044343641662
C	NSP6	NCOA5	TRUE	TRUE	NA	NA	149309	12003	13	0.1171645352455778	0.007469526982872376	0.014847828838323378	0.0023294878030633414	0.8268044343641662
C	ORF7B	TREH	TRUE	TRUE	NA	NA	149325	52882	11	0.14796702907642895	0.010024056285265655	0.0183565763321811	0.0023363572652668712	0.8273839366538374
C	NSP14	YIPF2	TRUE	TRUE	NA	NA	149316	3554	17	0.1228939056208138	0.007494817058250965	0.02380216569920769	0.0023439326756881014	0.8285843864498075
C	NSP2	CPNE4	TRUE	TRUE	NA	NA	149305	6508	8	0.2142116081472158	0.009610556211483632	0.02209873160507424	0.0023569443060797515	0.8316988445202383
C	M	SSBP1	TRUE	TRUE	NA	NA	149322	2764	9	0.16456839384422	0.008070719553643265	0.016295204904765746	0.0023779537846315302	0.8316998395043151
C	NSP16	CCDC106	TRUE	TRUE	NA	NA	149318	4681	13	0.12644857310795934	0.010354560671250637	0.017404305411767556	0.002377549655300491	0.8316998395043151
C	NSP2	HMGB1	TRUE	FALSE	NA	K2T	149305	56	4	0.6106681017228808	0.013317754768779578	0.025910862759314906	0.0023740584879597937	0.8316998395043151
C	NSP2	NAT9	TRUE	TRUE	NA	NA	149305	4030	11	0.17077642081294253	0.016448016164429043	0.024582683975759273	0.002374028350518338	0.8316998395043151
C	ORF7B	MTCH1	TRUE	TRUE	NA	NA	149325	10404	40	0.05643889146721617	0.008242487572907855	0.014178899272087849	0.002367677145182561	0.8316998395043151
B	NSP13	CFHR3	TRUE	TRUE	NA	NA	149315	14895	16	0.1621167988832528	0.02025241664003424	0.03546245053210143	0.001810057210432668	0.8321260472195061
B	NSP14	UBE2E2	TRUE	TRUE	NA	NA	149316	12868	19	0.17278681355004522	0.025960185800578982	0.05079521912820165	0.0018216454425924356	0.8321260472195061
B	NSP5 Cys146Ala	ZNF808	TRUE	TRUE	NA	NA	154030	13457	71	0.058412148066086675	0.018363374285873993	0.026737336438462943	0.001819533588114942	0.8321260472195061
B	ORF7A	TMUB2	TRUE	TRUE	NA	NA	149324	12129	5	0.438109805691015	0.007195064102263202	0.02575316814607193	0.001820618983232015	0.8321260472195061
B	ORF8	ISG15	TRUE	TRUE	NA	NA	149326	6045	20	0.10798947950461596	0.009660310193618887	0.02119806770578338	0.0018130516194322722	0.8321260472195061
B	ORF9B	LSM2	TRUE	TRUE	NA	NA	149327	6601	23	0.09845053347454302	0.011900563485062464	0.02100730844525418	0.0018044918819371879	0.8321260472195061
C	NSP13	CCDC43	TRUE	TRUE	NA	NA	149315	11591	19	0.10035441633477951	0.009940428147723756	0.018490068800199343	0.0023912420363811026	0.8348724246279355
C	S 24nt-del	FCRL1	TRUE	TRUE	NA	NA	153953	9915	17	0.10834271072546336	0.007011037388841231	0.0186383063719949	0.002399498955473387	0.8362803040923718
C	NSP2	PAK1	TRUE	FALSE	NA	NA	149305	53012	4	0.5549618529822821	0.0016451652706384178	0.021588635567135875	0.0024042164700580917	0.8364518394185763
C	NSP12	CELA2B	TRUE	TRUE	NA	NA	149314	13846	15	0.12193927326867732	0.01122951756992154	0.01996065977519321	0.0024172008238262216	0.836558552946613
C	NSP9	AP1S2	TRUE	TRUE	NA	NA	149312	6745	13	0.114778609772281	0.00419979347476503	0.014409171130765482	0.002414483962158174	0.836558552946613
C	S	CDC42EP2	TRUE	TRUE	NA	NA	152988	12919	16	0.1195270999516887	0.014778522756065386	0.020937962941342064	0.0024102388846026323	0.836558552946613
B	NSP5 Cys146Ala	NFE2L2	TRUE	TRUE	NA	NA	154030	7150	14	0.17420064387781747	0.022279915316787115	0.03403844002946713	0.0018375879609302986	0.8375797988193279
B	NSP5 Cys146Ala	LILRB1	TRUE	TRUE	NA	NA	154030	7671	49	0.07324262143652922	0.018873938447215403	0.028191262993683467	0.001843977631279618	0.8386650785881175
B	ORF6	PMEPA1	TRUE	TRUE	NA	NA	149323	55302	40	0.07549972019929747	0.017737316811867826	0.02394227019635982	0.0018643604896421608	0.8401085054100794
B	ORF6	SSBP3	TRUE	TRUE	NA	NA	149323	12334	23	0.0948140669218362	0.008372559544667962	0.019617957432213253	0.0018528337275178534	0.8401085054100794
B	ORF7A	UGT3A2	TRUE	TRUE	NA	NA	149324	52782	11	0.1980294788612817	0.022448543869604768	0.03054630006831697	0.0018672290335048655	0.8401085054100794
B	ORF7B	EIF3M	TRUE	TRUE	NA	NA	149325	7781	9	0.26406712683126954	0.03249200804110709	0.0383867664036961	0.001858722697722316	0.8401085054100794
B	S 24nt-del	NUBP2	TRUE	TRUE	NA	NA	153953	5307	14	0.1782660409701102	0.017111400842165492	0.03578907861595803	0.0018632198570366638	0.8401085054100794
B	NSP10	HMGB3P1	TRUE	TRUE	NA	NA	149313	70049	29	0.09376396920816873	0.0187880148102899	0.02553338052467941	0.0018863640018949835	0.8410156949027259
B	NSP10	TSR3	TRUE	TRUE	NA	NA	149313	13483	13	0.1582618232559142	0.015015409551711559	0.02541471784252223	0.0018934943391002291	0.8410156949027259
B	NSP2	ANXA5	TRUE	TRUE	NA	NA	149305	7754	7	0.34953565872218273	0.01955820837107304	0.04091216158730301	0.0019005460112139954	0.8410156949027259
B	NSP4	MYADM	TRUE	TRUE	NA	NA	149307	7002	9	0.3002403258055558	0.014274645918024024	0.04996425750297269	0.0018920576967468546	0.8410156949027259
B	NSP5 Cys146Ala	DMWD	TRUE	TRUE	NA	NA	154030	5918	32	0.09255824792650251	0.016266863711947827	0.027994626615877375	0.0019014044169557932	0.8410156949027259
B	NSP5 Cys146Ala	MARCKSL1	TRUE	TRUE	NA	NA	154030	10989	30	0.09476141605164001	0.014450150477420383	0.027161677073252722	0.0018893113892959103	0.8410156949027259
B	NSP8	ZNF37A	TRUE	TRUE	NA	NA	149311	7745	10	0.1974787847933479	0.013687719331744475	0.025977578688337503	0.0018807385440898468	0.8410156949027259
B	S-frag5	PTPN11	TRUE	TRUE	NA	NA	153177	9415	11	0.2056193009306283	0.008949569376907952	0.03301629326150841	0.0018814461496181759	0.8410156949027259
C	NSP10	GSTA4	TRUE	TRUE	NA	NA	149313	12120	23	0.07293443109236841	0.006027972320052704	0.012549819284373352	0.002482739421779404	0.8415086177623903
C	NSP10	NR2C2	TRUE	TRUE	NA	NA	149313	14143	19	0.10235192242882149	0.016626735331229405	0.019438158671143194	0.0024827357959963164	0.8415086177623903
C	NSP12	BCL2L13	TRUE	TRUE	NA	NA	149314	13414	19	0.09908715734394354	0.009330939761624168	0.018243923684757635	0.0024952670406116514	0.8415086177623903
C	NSP13	GSTA4	TRUE	TRUE	NA	NA	149315	12120	39	0.06596572559267672	0.01352452204480616	0.01907746160977645	0.002488028463822076	0.8415086177623903
C	NSP13	NCALD	TRUE	TRUE	NA	NA	149315	12130	26	0.0890419449514524	0.016663050881081085	0.021691387869299764	0.0024739692227002683	0.8415086177623903
C	NSP13	PTPN11	TRUE	TRUE	NA	NA	149315	9415	51	0.055162105729883434	0.01249725331537059	0.017911528496115905	0.0024603205732134452	0.8415086177623903
C	NSP5 Cys146Ala	TMPRSS5	TRUE	TRUE	NA	NA	154030	56386	95	0.037166016735134075	0.011578135830033314	0.01582108710980528	0.0024715057788401223	0.8415086177623903
C	NSP7	PRDX6	TRUE	TRUE	NA	NA	149310	10200	16	0.10747779124296251	0.01233764683504498	0.017000425679271867	0.002444994095151711	0.8415086177623903
C	NSP9	SCRN2	TRUE	TRUE	NA	NA	149312	7767	17	0.10565862051434075	0.010740436388462228	0.017822739721837694	0.0024456699247995873	0.8415086177623903
C	ORF6	PHLDA3	TRUE	TRUE	NA	NA	149323	5985	22	0.08613943297144869	0.01241826787828698	0.016511254414044926	0.0024493843540751765	0.8415086177623903
C	ORF7B	MS4A13	TRUE	TRUE	NA	NA	149325	70804	4	0.5020950239847726	0.0025598530888447982	0.018121399003250546	0.0024923922469729715	0.8415086177623903
C	ORF8	TCF4	TRUE	TRUE	NA	NA	149326	56644	13	0.11928548182215956	0.009089101753505408	0.015661367780764116	0.0024623483419408962	0.8415086177623903
C	ORF9B	STRADA	TRUE	TRUE	NA	NA	149327	11047	51	0.05170387408233815	0.012927376149478564	0.015705795198689042	0.0024417180924900454	0.8415086177623903
C	ORF9Bwu	MT1F	TRUE	TRUE	NA	NA	149328	13176	12	0.134065955183428	0.010694275514226217	0.01759951619887987	0.002482215031954674	0.8415086177623903
C	S 24nt-del	H2AFX	TRUE	TRUE	NA	NA	153953	4032	13	0.13186130700908913	0.006019468842353624	0.019126044642723345	0.0024580870328212343	0.8415086177623903
C	NSP13	PEX16	TRUE	TRUE	NA	NA	149315	3837	24	0.0845067235760234	0.00972412105152106	0.017792983157016145	0.0025034989166844955	0.8428488929349991
B	NSP13	DCTN2	TRUE	TRUE	NA	NA	149315	3453	19	0.13254164218423778	0.01203540968324667	0.030302749628224886	0.001910068252905262	0.8430654419057415
B	NSP5 Cys146Ala	PHF7	TRUE	FALSE	NA	NA	154030	1320	23	0.11472026180377357	0.015840126147068975	0.028971996513235627	0.001915142175956528	0.8435253793696191
C	NSP5 Cys146Ala	SIRT4	TRUE	TRUE	NA	NA	154030	53042	25	0.08501654926409048	0.012868294032157215	0.018938401721098775	0.0025109433012285806	0.8439199437258252
B	NSP12	FAM83A	TRUE	TRUE	NA	NA	149314	5120	22	0.12355315978786156	0.015808109616837963	0.03189926676511236	0.0019408371709801358	0.8443916480291567
B	NSP12	PSMB9	TRUE	TRUE	NA	NA	149314	12257	14	0.1744113589132408	0.017249106094157828	0.03502473274986732	0.0020066952448593942	0.8443916480291567
B	NSP13	GPBAR1	TRUE	TRUE	NA	NA	149315	9736	16	0.15235739683894167	0.014040680954090815	0.032244681887377016	0.002004290582082605	0.8443916480291567
B	NSP13	GSTA4	TRUE	TRUE	NA	NA	149315	12120	43	0.07877709481656511	0.015689350591830818	0.028596750893467787	0.001954223953249856	0.8443916480291567
B	NSP13	PROKR1	TRUE	TRUE	NA	NA	149315	52719	12	0.21130728456975256	0.027876875429315374	0.040339409290241525	0.0019287400291570507	0.8443916480291567
B	NSP13	SH3RF2	TRUE	TRUE	NA	NA	149315	14358	48	0.07650695673195579	0.019629317818029395	0.030716583469544603	0.0020179983840210923	0.8443916480291567
B	NSP5 Cys146Ala	GIP	TRUE	TRUE	NA	NA	154030	14017	11	0.20893129766397697	0.021623831548599738	0.03448978390733794	0.0019510944991539463	0.8443916480291567
B	NSP5 Cys146Ala	IDI2	TRUE	TRUE	NA	NA	154030	12864	20	0.1255223409369808	0.015602130038436487	0.029378964913210594	0.001992025543722567	0.8443916480291567
B	NSP5 Cys146Ala	MT1F	TRUE	TRUE	NA	NA	154030	13176	54	0.0714670597429686	0.022727256510749874	0.030429312358251255	0.0019965381498187134	0.8443916480291567
B	NSP5 Cys146Ala	ZNF32	TRUE	TRUE	NA	NA	154030	12749	11	0.1909070854811817	0.009158001064071473	0.02881901934003201	0.0019559391685676974	0.8443916480291567
B	NSP8	GDEP	TRUE	TRUE	NA	NA	149311	56727	16	0.12838246085579902	0.011120301142655485	0.022667452401213605	0.0019365261308922175	0.8443916480291567
B	NSP8	RPRD1B	TRUE	TRUE	NA	NA	149311	9950	21	0.11664559872583193	0.01943155220266604	0.027087231394398895	0.002017784746928198	0.8443916480291567
B	ORF6	PHLDA3	TRUE	TRUE	NA	NA	149323	5985	28	0.09355599970939164	0.017517604331732564	0.024578650474751697	0.0019465642287887065	0.8443916480291567
B	ORF6	PPP1R7	TRUE	TRUE	NA	NA	149323	583	33	0.08368001066254983	0.01718632139184551	0.02400214674097693	0.001996456421232166	0.8443916480291567
B	ORF7A	DGCR14	TRUE	TRUE	NA	NA	149324	5817	16	0.11955680661997686	0.006623168498870518	0.01986005525904328	0.002007004137780241	0.8443916480291567
B	ORF7A	SLC22A23	TRUE	FALSE	NA	NA	149324	53347	6	0.3641663529487626	0.021251344078859556	0.031586414615224614	0.002018009425825128	0.8443916480291567
B	ORF7B	RBBP6	TRUE	TRUE	NA	NA	149325	13195	11	0.1986333904525226	0.02006688438607616	0.031277166376735326	0.0019709265199744108	0.8443916480291567
B	ORF8	HSD17B6	TRUE	TRUE	NA	NA	149326	12986	18	0.13156385869828238	0.020651058751917778	0.02803074125874006	0.0019663773536023	0.8443916480291567
B	ORF9B	HIST1H3H	TRUE	TRUE	NA	NA	149327	55751	36	0.08134735294838372	0.020112578473946284	0.02507895119310085	0.0019983328710211166	0.8443916480291567
B	ORF9B	PTRHD1	TRUE	TRUE	NA	NA	149327	14960	40	0.06997831507459028	0.013975876510781802	0.020881582604344126	0.0019846758432642917	0.8443916480291567
B	S	NGB	TRUE	TRUE	NA	NA	152988	9925	14	0.17177807471961645	0.02067712226273221	0.0338924297735572	0.0019906467769920445	0.8443916480291567
B	S 24nt-del	CLEC11A	TRUE	TRUE	NA	NA	153953	4821	30	0.11066866901690744	0.025367799508958025	0.0372419021146956	0.0019344634342324531	0.8443916480291567
B	S 24nt-del	FAM70A	TRUE	TRUE	NA	NA	153953	10662	15	0.16385933246824266	0.014755254439182327	0.0339214297361246	0.001970128737227282	0.8443916480291567
B	S 24nt-del	FCRL1	TRUE	TRUE	NA	NA	153953	9915	19	0.14628567855125965	0.02247916713406426	0.03744107111769419	0.0020135677181902963	0.8443916480291567
B	S 24nt-del	SLC22A2	TRUE	TRUE	NA	NA	153953	14746	34	0.08939228922716896	0.013227533399442116	0.028087440300428118	0.0019300161986554602	0.8443916480291567
C	NSP13	C4orf32	TRUE	TRUE	NA	NA	149315	1254	26	0.07725098217177231	0.007737717698424826	0.016427021015012155	0.0025313932930041147	0.8444906906196377
C	NSP13	C9orf57	TRUE	TRUE	NA	NA	149315	54660	9	0.18761156439181365	0.012798860049577154	0.021689773108092922	0.00253860806107285	0.8444906906196377
C	NSP4	DEFB1	TRUE	TRUE	NA	NA	149307	11515	18	0.12465593753344852	0.014113551861466678	0.027032321651667753	0.0025425030769156754	0.8444906906196377
C	NSP5 Cys146Ala	FERMT2	TRUE	TRUE	NA	NA	154030	7835	16	0.1133555930760266	0.011544078026057938	0.019084386092842198	0.0025201716342243296	0.8444906906196377
C	NSP5 Cys146Ala	TOMM34	TRUE	TRUE	NA	NA	154030	305	40	0.06009391729981452	0.010100012756723025	0.016367331768067414	0.0025350600893386346	0.8444906906196377
C	ORF6	KCTD13	TRUE	TRUE	NA	NA	149323	2245	26	0.0708128322923604	0.008334401675667357	0.01379001636706929	0.0025230003728786464	0.8444906906196377
C	ORF7B	TMEM14B	TRUE	TRUE	NA	NA	149325	14338	10	0.19906477346234297	0.029719999952603788	0.029213861646762183	0.0025257713049639525	0.8444906906196377
B	NSP13	CDK2	TRUE	FALSE	NA	NA	149315	3469	19	0.14390881225381066	0.02315285709316726	0.036314198192969036	0.0020277855843340966	0.8459049454075066
B	NSP2	NAT9	TRUE	TRUE	NA	NA	149305	4030	11	0.20058709390595622	0.007291470808842774	0.032202990253353055	0.002029712555539153	0.8459049454075066
C	NSP2	PAGE2	TRUE	TRUE	NA	NA	149305	13331	18	0.18409456429019988	0.07750041421344665	0.05908861592403484	0.002551263785805489	0.8459811227836522
A	NSP13	LOC441242	TRUE	TRUE	NA	NA	149315	10998	62	0.06681909318452575	0.011825915672143446	0.022476705011300287	4.268136844902232e-4	0.8460056879347185
A	NSP13	PTRHD1	TRUE	TRUE	NA	NA	149315	14960	39	0.09203085643420775	0.013269216126689607	0.02521793999664724	4.2980372821225317e-4	0.8460056879347185
A	NSP14	DNPEP	TRUE	TRUE	NA	NA	149316	8875	8	0.7804717063723123	0.20943689690173187	0.15809311187263347	4.2847020217582965e-4	0.8460056879347185
B	ORF3B	RRS1	TRUE	TRUE	NA	NA	149320	5387	62	0.04947912001730427	0.010353711669833902	0.017025890164380237	0.002043950834224498	0.8501453873388551
A	ORF8	CD4	TRUE	TRUE	NA	NA	149326	8403	19	0.12914893045334766	0.009276177332928874	0.020021199382881685	4.40672726581278e-4	0.8502234872347911
A	ORF8	MBL2	TRUE	TRUE	NA	NA	149326	13874	48	0.07002542754551223	0.011415062863804289	0.018636908433537817	4.4057119997394935e-4	0.8502234872347911
B	NSP13	WDR45	TRUE	TRUE	NA	NA	149315	4017	15	0.16829480395620816	0.021248498237491698	0.03624179153672202	0.0020568657246784177	0.8504448729700997
B	ORF3B	CHST6	TRUE	TRUE	NA	NA	149320	71625	11	0.17473435472413026	0.014910938602525467	0.024527495353946632	0.0020527888434190597	0.8504448729700997
B	ORF7B	PTDSS1	TRUE	TRUE	NA	NA	149325	3601	10	0.20844635395135006	0.01671826204874799	0.02981881679707838	0.0020532947784236747	0.8504448729700997
C	M	IGHA1	TRUE	TRUE	NA	NA	149322	5749	12	0.11854799348633288	0.005346767194692123	0.013987320634407264	0.002609625507236826	0.8531152557608709
C	N	DGCR8	FALSE	TRUE	NA	NA	152987	6711	4	0.5254396155936429	0.0017411250276746606	0.02072978598976945	0.0025966742444374527	0.8531152557608709
C	NSP10	C19orf66	TRUE	TRUE	NA	NA	149313	55332	19	0.08546456926162166	0.007376312102433147	0.013792765620458213	0.0026404543563449544	0.8531152557608709
C	NSP10	SOSTDC1	TRUE	TRUE	NA	NA	149313	5708	8	0.18290931667313867	0.009432306516856628	0.016721986531906496	0.002591969273887408	0.8531152557608709
C	NSP12	PRSS22	TRUE	TRUE	NA	NA	149314	125	19	0.09660832282355196	0.008275017112092869	0.017625151448281508	0.0026404878589521446	0.8531152557608709
C	NSP12	SCAMP4	TRUE	TRUE	NA	NA	149314	2898	28	0.08127848678397914	0.01379033171345262	0.02003474020720658	0.002616272220638421	0.8531152557608709
C	NSP14	SPERT	TRUE	TRUE	NA	NA	149316	1611	14	0.14032729432940502	0.007183671587393411	0.024739017947548646	0.002674530767014676	0.8531152557608709
C	NSP15	DMWD	TRUE	TRUE	NA	NA	149317	5918	10	0.145268943687936	0.007817822136208371	0.015795241060521617	0.0026363078084861054	0.8531152557608709
C	NSP2	APOBEC3C	TRUE	TRUE	NA	NA	149305	6950	16	0.1317044413891117	0.020436407842495764	0.02600024164918769	0.002599338877310888	0.8531152557608709
C	NSP5	DBI	TRUE	TRUE	NA	NA	149308	12108	18	0.09438192228653867	0.010025108378637572	0.0156705213197826	0.0026326195893022477	0.8531152557608709
C	NSP5	PCBP1	TRUE	TRUE	NA	NA	149308	10250	33	0.06302311306038141	0.010075430140337988	0.014652055010546077	0.0026650785341106593	0.8531152557608709
C	NSP5 Cys146Ala	MCM7	TRUE	TRUE	NA	NA	154030	6834	18	0.10201833924559292	0.010556851991151792	0.01831877465483817	0.0026362011749530155	0.8531152557608709
C	NSP5 Cys146Ala	PNMA2	TRUE	TRUE	NA	NA	154030	13726	42	0.05847228510065623	0.010426814909390118	0.016476827605749787	0.0026039300100322966	0.8531152557608709
C	NSP5 Cys146Ala	PPP1R14D	TRUE	TRUE	NA	NA	154030	52697	56	0.04976069461801469	0.011091579116074595	0.016368538827198693	0.002604681196295077	0.8531152557608709
C	NSP5 Cys146Ala	PPP1R1B	TRUE	TRUE	NA	NA	154030	5851	15	0.12840685197191115	0.018250932964876853	0.022610087853483344	0.0025930978385286236	0.8531152557608709
C	NSP5 Cys146Ala	SLC7A9	TRUE	TRUE	NA	NA	154030	12936	45	0.05509293198557076	0.009744740542342993	0.015901845724954206	0.0026762067974373783	0.8531152557608709
C	NSP5 Cys146Ala	TAS2R8	TRUE	TRUE	NA	NA	154030	55951	30	0.07102327253118965	0.009512480219431588	0.016613392535924074	0.002630030386587715	0.8531152557608709
C	NSP7	OBSL1	TRUE	TRUE	NA	NA	149310	12072	10	0.13882991361860436	0.006535323517722613	0.014451244856088865	0.002649883801794159	0.8531152557608709
C	NSP8	MCAM	TRUE	TRUE	NA	NA	149311	11980	9	0.16445132255792327	0.008892322434770002	0.01699181819779851	0.002674956107497133	0.8531152557608709
C	ORF6	CC2D1B	TRUE	TRUE	NA	NA	149323	5183	18	0.09088626248800463	0.008539493913683133	0.014566018225313187	0.002653450877887453	0.8531152557608709
C	ORF6	LOC440356	TRUE	TRUE	NA	NA	149323	56429	30	0.06543100997938645	0.00910793826834342	0.014032400300312862	0.0025836537665826927	0.8531152557608709
C	ORF7A	SLC10A2	TRUE	TRUE	NA	NA	149324	54745	8	0.20933250887382676	0.018433239152323883	0.02215910742252661	0.0026697086528513834	0.8531152557608709
C	ORF7B	SUCNR1	TRUE	TRUE	NA	NA	149325	13220	8	0.23060079563387484	0.0252579142621679	0.026914615924319808	0.0026760582702446472	0.8531152557608709
C	S 24nt-del	HPS1	TRUE	TRUE	NA	NA	153953	8556	13	0.13567374482859307	0.008714773059289676	0.02075468901677484	0.002657456091002872	0.8531152557608709
A	NSP13	GPR152	TRUE	TRUE	NA	NA	149315	56446	61	0.07206422581822522	0.01683027986174004	0.02599199059209882	4.557588489371403e-4	0.8539649963060935
A	NSP5 Cys146Ala	SERPINA6	TRUE	TRUE	NA	NA	154030	13340	58	0.07297494099514674	0.016868364462440326	0.025165929311825905	4.517532079707296e-4	0.8539649963060935
A	NSP5 Cys146Ala	SLC22A2	TRUE	TRUE	NA	NA	154030	14746	94	0.05442609004014516	0.016616816593275976	0.023676945240640054	4.5400762188351146e-4	0.8539649963060935
C	NSP14	C22orf46	TRUE	TRUE	NA	NA	149316	5264	10	0.19548902767353682	0.010485201806555364	0.028794991929816667	0.0026858207217342763	0.85443675789124
C	NSP2	ARL16	TRUE	TRUE	NA	NA	149305	53432	4	0.5400049629245831	0.0030139212296096405	0.022095470338140598	0.002688984699846144	0.85443675789124
B	ORF7B	C5AR1	TRUE	TRUE	NA	NA	149325	2793	6	0.32702125332074894	0.003534336644591259	0.025826286757649943	0.002078743453895118	0.8561067578016008
B	S-frag5	SLC22A2	TRUE	TRUE	NA	NA	153177	14746	19	0.15117515547681667	0.025885476667500795	0.040312683303203256	0.0020755341332236374	0.8561067578016008
B	NSP13	TNXB	TRUE	TRUE	NA	NA	149315	9824	32	0.0931194872793528	0.014236783217163075	0.02899980913385686	0.0020865722558466478	0.8576426874945001
C	ORF6	ECE2	TRUE	TRUE	NA	NA	149323	599	39	0.0542958645008301	0.008477374548177664	0.013201453540232623	0.002704372303411583	0.8579491114674046
A	NSP10	TSGA13	TRUE	TRUE	NA	NA	149313	9252	18	0.12845462483414963	0.00793285392433596	0.01855115690779684	4.6247896738425446e-4	0.8583037041644525
C	N	TMEM120A	TRUE	TRUE	NA	NA	152987	2151	13	0.12061517784079075	0.006296595041326865	0.016620571064008032	0.0027708925953300627	0.8589212472729479
C	NSP10	MRGPRX3	TRUE	TRUE	NA	NA	149313	14325	17	0.09928357794128084	0.011101330045642264	0.01624563822631302	0.002722430043506771	0.8589212472729479
C	NSP12	SIRT6	TRUE	TRUE	NA	NA	149314	5010	14	0.11779050901393534	0.006483463951080135	0.0175490234288862	0.0027291216192900114	0.8589212472729479
C	NSP13	C20orf27	TRUE	TRUE	NA	NA	149315	5990	22	0.08922136138812381	0.01029547963984442	0.018331344205381985	0.0027703097995550397	0.8589212472729479
C	NSP13	WNT10B	TRUE	TRUE	NA	NA	149315	55913	40	0.06288198756096415	0.012359881039897715	0.01828332813489229	0.0027412001443130464	0.8589212472729479
C	NSP15	C3orf25	TRUE	TRUE	NA	NA	149317	11021	10	0.13871773257940223	0.0058678841846554015	0.014628674008236447	0.0027551496432866515	0.8589212472729479
C	NSP2	BZW2	TRUE	TRUE	NA	NA	149305	3778	7	0.23695542181398077	0.00848314105566625	0.022041151904077648	0.0027713137466977185	0.8589212472729479
C	NSP2	RPS8	TRUE	TRUE	NA	NA	149305	14625	19	0.15087645064655303	0.05051714721372432	0.043468560059169825	0.0027436410789555827	0.8589212472729479
C	NSP5 Cys146Ala	MED11	TRUE	TRUE	NA	NA	154030	70964	32	0.0686773737859335	0.010348568061429302	0.016977473919280762	0.002772519218469364	0.8589212472729479
C	ORF7B	DLK2	TRUE	TRUE	NA	NA	149325	3282	6	0.2974787120250295	0.01946857573271456	0.024360577903024965	0.0027437207199320396	0.8589212472729479
C	ORF7B	SRPRB	TRUE	TRUE	NA	NA	149325	12391	28	0.08112366608951878	0.016065043192782184	0.02021703368010421	0.002746319932974268	0.8589212472729479
C	ORF7B	TFAP4	TRUE	TRUE	NA	NA	149325	2909	16	0.1124311778433729	0.013066421110343698	0.01926671347312783	0.0027487565225299067	0.8589212472729479
C	ORF8	BAD	TRUE	TRUE	NA	NA	149326	3706	15	0.09621283830712876	0.004751264051930262	0.01291261565116952	0.0027430653537366674	0.8589212472729479
C	ORF9B	AARSD1	TRUE	TRUE	NA	NA	149327	5376	14	0.10380375091517444	0.006395670802777689	0.013650195417047156	0.0027427117263581166	0.8589212472729479
C	S	HLA-F	TRUE	TRUE	NA	NA	152988	6670	11	0.14153690438479527	0.0079075440079307	0.017783899147434567	0.002768723858141383	0.8589212472729479
C	NSP5 Cys146Ala	PLXNA1	TRUE	TRUE	NA	NA	154030	9619	23	0.07823583023635045	0.005414871994449408	0.014901921387009957	0.0027800249714330077	0.85990081776539
C	NSP5	PAK4	TRUE	TRUE	NA	NA	149308	4845	24	0.07390857547175017	0.008270481749713017	0.014011439651848201	0.0027861202371907874	0.8599639653003082
C	NSP5 Cys146Ala	WNT10B	TRUE	TRUE	NA	NA	154030	55913	58	0.048732281641080205	0.011515649405482241	0.01659130454528299	0.002791698058506609	0.8599639653003082
C	ORF6	HAGH	TRUE	FALSE	NA	NA	149323	1835	24	0.0752026271427711	0.009308814928465758	0.014520017451764575	0.00279326144891215	0.8599639653003082
C	NSP13	ADAM33	TRUE	TRUE	NA	NA	149315	56687	5	0.6045813681775251	0.12010879683474796	0.062219353452058423	0.0028088489132053755	0.8622391097077082
C	NSP5 Cys146Ala	C7orf31	TRUE	TRUE	NA	NA	154030	1075	18	0.09696488600586736	0.007807758947784172	0.01686185429014323	0.0028108140272494852	0.8622391097077082
C	NSP5 Cys146Ala	MFI2	TRUE	TRUE	NA	NA	154030	8871	14	0.11740976228346639	0.008002597056465123	0.01760382270827262	0.002813718181213368	0.8622391097077082
B	NSP5 Cys146Ala	LGALS1	TRUE	TRUE	NA	NA	154030	6097	51	0.07191175404697839	0.020776224053316007	0.029307260403921308	0.002104841067028884	0.8634553313674136
C	ORF6	CCDC112	TRUE	TRUE	NA	NA	149323	2270	12	0.11802206762908327	0.006433303109706152	0.014236440754629607	0.002828977057847271	0.8635736288666297
C	ORF9B	RASL10B	TRUE	TRUE	NA	NA	149327	11226	16	0.09158802938054257	0.005534117941978387	0.012900642380466305	0.002831160102921498	0.8635736288666297
C	S 24nt-del	CRISPLD2	TRUE	TRUE	NA	NA	153953	12153	17	0.10225945999212115	0.005094678201239481	0.017415508628493385	0.002822538875866402	0.8635736288666297
C	NSP5 Cys146Ala	HLA-C	TRUE	FALSE	NA	NA	154030	5707	13	0.12344823093195595	0.007604794197831541	0.017601022609273136	0.002863833526902571	0.8668613896317429
C	ORF7B	TUG1	TRUE	TRUE	NA	NA	149325	11188	15	0.10858557723833175	0.008437970535743201	0.016650559671406225	0.0028552016187239474	0.8668613896317429
C	ORF8	ADORA1	TRUE	TRUE	NA	NA	149326	1131	19	0.09505783513649717	0.013296307937233662	0.017462503435324975	0.0028598786914069414	0.8668613896317429
C	ORF8	GSTM3	TRUE	TRUE	NA	NA	149326	4789	18	0.08625644156659407	0.006322441842260572	0.013396799488522562	0.002850363268896953	0.8668613896317429
C	S	GDNF	TRUE	TRUE	NA	NA	152988	13820	9	0.16440816832799543	0.006066353517865569	0.017414167295191074	0.0028616035852347447	0.8668613896317429
B	NSP13	ZNF426	TRUE	TRUE	NA	NA	149315	3759	23	0.12159657304767732	0.01932111954810235	0.033436734072004586	0.0021205174256898095	0.8681838213273343
B	NSP2	C7orf25	TRUE	TRUE	NA	NA	149305	4654	13	0.2751649833147305	0.0987430451309831	0.07975853759578877	0.0021392379034933153	0.8690456674591271
B	NSP4	TMUB2	TRUE	TRUE	NA	NA	149307	12129	7	0.49138606331776674	0.07273647422675769	0.08495999581338827	0.0021378476632791382	0.8690456674591271
B	NSP5 Cys146Ala	LY9	TRUE	TRUE	NA	NA	154030	13751	24	0.12327582980489109	0.029247595250012783	0.036300492292493595	0.0021389202627105676	0.8690456674591271
B	ORF7A	TAS2R7	TRUE	TRUE	NA	NA	149324	53704	8	0.5488720222104351	0.22895392290564207	0.1396327496245512	0.0021352232112093117	0.8690456674591271
C	M	NELF	TRUE	TRUE	NA	NA	149322	55870	17	0.09132479126329032	0.006856866760364306	0.014008725635296525	0.0029031180893946194	0.8697103707262553
C	M	PVALB	TRUE	TRUE	NA	NA	149322	14081	8	0.16335335634378656	0.0030702635738032408	0.013941901352888263	0.002898945949085469	0.8697103707262553
C	NSP10	ZC2HC1C	TRUE	TRUE	NA	NA	149313	4218	12	0.1331083083847472	0.013712437292835463	0.018266180022875438	0.0029039990455193435	0.8697103707262553
C	NSP5 Cys146Ala	NDUFS3	TRUE	TRUE	NA	NA	154030	8022	15	0.11978672183802833	0.013805827677833359	0.02036206385736827	0.0028997629267024545	0.8697103707262553
C	ORF8	LETM2	TRUE	FALSE	NA	NA	149326	2136	12	0.12025061883897861	0.007318502393308614	0.014863244311797839	0.0028779397856294265	0.8697103707262553
C	ORF9B	SLAIN1	TRUE	TRUE	NA	NA	149327	10522	17	0.0997522307316564	0.012553888623221314	0.01668789676094175	0.0028861420155528216	0.8697103707262553
C	S 24nt-del	C14orf149	TRUE	TRUE	NA	NA	153953	7269	11	0.14621934355473548	0.005010362143407624	0.019266865188465543	0.0028930352514828193	0.8697103707262553
C	NSP13	TIMM17B	TRUE	TRUE	NA	NA	149315	6884	29	0.07660764511920751	0.012653292670680077	0.01910450253223384	0.002918996377514551	0.8705927563606504
C	NSP5	ERGIC1	TRUE	TRUE	NA	NA	149308	6575	17	0.08928761330783062	0.006159761478556431	0.013421360131264094	0.0029245365651811846	0.8705927563606504
C	NSP5 Cys146Ala	TRIP6	TRUE	TRUE	NA	NA	154030	4104	14	0.116483845715329	0.007832298978469375	0.017519275329747664	0.002913962394152769	0.8705927563606504
C	NSP7	C14orf119	TRUE	TRUE	NA	NA	149310	2431	13	0.1172253236820108	0.010095846408049548	0.015971713089248524	0.002921037125914833	0.8705927563606504
C	NSP2	PPP1CA	TRUE	TRUE	NA	NA	149305	3788	19	0.09355279016197665	0.0057280664464255445	0.017032866790866127	0.002930110451921367	0.870942335094303
B	NSP13	TBXAS1	TRUE	TRUE	NA	NA	149315	7360	28	0.10432415553103444	0.017162152126509934	0.031350642890579476	0.002149854626583011	0.8716660578409652
C	NSP10	ATP13A1	TRUE	TRUE	NA	NA	149313	6839	11	0.12563074310657968	0.006142861940439558	0.014309084598775114	0.002944434620026399	0.8738878887781798
A	NSP5 Cys146Ala	TSNARE1	TRUE	TRUE	NA	NA	154030	54550	142	0.042169521709697164	0.015915005037408374	0.02212603171912981	4.7557855444890524e-4	0.874288360092404
C	NSP12	HCK	TRUE	TRUE	NA	NA	149314	9159	24	0.08481858271483507	0.01121749354872467	0.01877220821247113	0.002960843447980543	0.8742985570404016
C	NSP2	TUBA3D	TRUE	TRUE	NA	NA	149305	10952	12	0.13397558566542428	0.005569775769223225	0.018620731086711566	0.0029590606478448354	0.8742985570404016
C	NSP6	STRADA	TRUE	TRUE	NA	NA	149309	11047	20	0.08798715073959719	0.01091576128161158	0.01612065902564037	0.002957525872139423	0.8742985570404016
C	ORF3B	PFDN5	TRUE	TRUE	NA	NA	149320	14830	16	0.09105743794767605	0.006737431902594631	0.01293146457312344	0.0029650990890662116	0.8742985570404016
C	S	NCK2	TRUE	TRUE	NA	NA	152988	3522	14	0.1255808337747881	0.013565452685380315	0.020479274312921694	0.0029679009013449612	0.8742985570404016
B	ORF7B	ARF3	TRUE	TRUE	NA	NA	149325	1653	18	0.12851450564726363	0.016417893779426998	0.027460554902748728	0.002161197553514654	0.8745701836770112
C	NSP10	LOC146880	TRUE	TRUE	NA	NA	149313	9714	16	0.10145171842933322	0.010664356571332953	0.016087792665231086	0.002986642186263409	0.8751146406630163
C	NSP5	PLAC9	TRUE	TRUE	NA	NA	149308	54136	16	0.09633208501719077	0.00770635490039656	0.014494981793422805	0.0029803387683007636	0.8751146406630163
C	NSP5 Cys146Ala	LINC00482	TRUE	TRUE	NA	NA	154030	52754	50	0.056172083841347115	0.014924229262305638	0.0190921172348234	0.002988353751942044	0.8751146406630163
C	ORF9B	TMEM196	TRUE	TRUE	NA	NA	149327	2296	12	0.12178470831625339	0.009252485543672128	0.015434834750660225	0.0029871679053402583	0.8751146406630163
C	M	CSNK1D	TRUE	TRUE	NA	NA	149322	7634	15	0.09626887976142971	0.005192033832423069	0.013287989549406931	0.00299968680750436	0.8763382305593382
C	NSP10	FAM43A	TRUE	TRUE	NA	NA	149313	55273	8	0.1696833939087537	0.006655426478205401	0.015350013418688203	0.0030503453530749134	0.8763382305593382
C	NSP10	GPR20	TRUE	TRUE	NA	NA	149313	54246	9	0.1417261416909332	0.0034182524134545754	0.01340978134150245	0.0031466959245498626	0.8763382305593382
C	NSP10	MRGPRE	TRUE	TRUE	NA	NA	149313	53475	15	0.10758413453434512	0.011699995221016725	0.016798891784994947	0.0031181084256495743	0.8763382305593382
C	NSP10	TDP1	TRUE	TRUE	NA	NA	149313	8948	18	0.08599667242753116	0.007314559911175305	0.013867758712480414	0.003266714091140346	0.8763382305593382
C	NSP12	C19orf10	TRUE	TRUE	NA	NA	149314	6904	13	0.13128796354141314	0.011356416013471694	0.020403744649530275	0.0030900503064862192	0.8763382305593382
C	NSP12	C1orf222	TRUE	TRUE	NA	NA	149314	56044	17	0.11729288985962828	0.01841480459231688	0.02374574292337598	0.003175141354715878	0.8763382305593382
C	NSP12	HIST1H4L	TRUE	TRUE	NA	NA	149314	14055	14	0.12392998405162223	0.01131375328937499	0.02018663313474337	0.0030824010538804303	0.8763382305593382
C	NSP12	IL18	TRUE	TRUE	NA	NA	149314	5475	22	0.08485796893245019	0.008106672161093316	0.017104051941540504	0.003091019015937491	0.8763382305593382
C	NSP12	KRTAP10-5	TRUE	TRUE	NA	NA	149314	56518	31	0.06846797264777196	0.009047305870216007	0.016762153473726206	0.003102352049273409	0.8763382305593382
C	NSP12	LHFP	TRUE	TRUE	NA	NA	149314	12995	18	0.1046615483654901	0.012757752123340479	0.02037785174754558	0.003180571126999632	0.8763382305593382
C	NSP12	MIER2	TRUE	TRUE	NA	NA	149314	9505	30	0.07558225130223191	0.01362072047235849	0.01978497542603423	0.0031709106400010937	0.8763382305593382
C	NSP12	MORN4	TRUE	TRUE	NA	NA	149314	11060	19	0.096654775425637815	0.009604943662506416	0.018404490376482025	0.003054039465252537	0.8763382305593382
C	NSP12	PLD5	TRUE	TRUE	NA	NA	149314	52755	4	0.6343365976686444	0.04067186575140706	0.03445338724279857	0.003203790630979102	0.8763382305593382
C	NSP12	PNMA5	TRUE	TRUE	NA	NA	149314	55921	45	0.05249038392058984	0.008114829526032914	0.015193828524198861	0.0032662794534109416	0.8763382305593382
C	NSP13	FAM5B	TRUE	FALSE	NA	NA	149315	9551	11	0.15056583676522728	0.01286774708501362	0.021275519198548625	0.0032540120551696186	0.8763382305593382
C	NSP13	FNTA	TRUE	FALSE	NA	NA	149315	55296	19	0.10235230847699885	0.01369185846033712	0.02055178715490949	0.0030100082799453193	0.8763382305593382
C	NSP13	PER1	TRUE	TRUE	NA	NA	149315	14617	35	0.06551963314524636	0.011289407330360459	0.01787622977557649	0.0032589301055098506	0.8763382305593382
C	NSP13	RERG	TRUE	TRUE	NA	NA	149315	5293	12	0.13316362450198263	0.008517288616736434	0.01896066104803312	0.0032387138082737494	0.8763382305593382
C	NSP13	TCF4	TRUE	TRUE	NA	NA	149315	56644	20	0.09022229086010727	0.008275967521901736	0.017437342567020352	0.003255423010647277	0.8763382305593382
C	NSP13	UBL7	TRUE	TRUE	NA	NA	149315	5194	18	0.11120895855924776	0.018041549407381802	0.023019376913334468	0.003185567839087814	0.8763382305593382
C	NSP2	GLOD4	TRUE	TRUE	NA	NA	149305	7753	6	0.38904634645105823	0.05918271454629447	0.04447853930519075	0.0031450641405233537	0.8763382305593382
C	NSP2	SKP1	TRUE	TRUE	NA	NA	149305	6671	8	0.2712109124954319	0.04699692717377897	0.03978971057899999	0.003163762932983126	0.8763382305593382
C	NSP4	HLA-DPA1	FALSE	TRUE	NA	NA	149307	6462	8	0.2624082470334991	0.0253181956153781	0.03778991867561397	0.003266995085662285	0.8763382305593382
C	NSP4	ORMDL3	FALSE	TRUE	NA	NA	149307	14110	5	0.44789823896778796	0.01722449832072256	0.03560434182055748	0.003004546072181599	0.8763382305593382
C	NSP5 Cys146Ala	BUB3	TRUE	TRUE	NA	NA	154030	3482	16	0.11478326890499647	0.015166819824895929	0.020947745582068078	0.0031565311954339873	0.8763382305593382
C	NSP5 Cys146Ala	GATA2	TRUE	TRUE	NA	NA	154030	7593	24	0.08522376465773786	0.013354166289718914	0.01928814572471274	0.003150137658701363	0.8763382305593382
C	NSP5 Cys146Ala	HIST1H2AC	TRUE	TRUE	NA	NA	154030	14188	22	0.08217628713906001	0.0070862490428904084	0.015955669300097317	0.0030333517444713206	0.8763382305593382
C	NSP5 Cys146Ala	SCNN1D	TRUE	TRUE	NA	NA	154030	56637	13	0.11637715651815715	0.004657234894234694	0.016167138391318458	0.0031702069515083726	0.8763382305593382
C	NSP5 Cys146Ala	TXNRD2	TRUE	TRUE	NA	NA	154030	54095	42	0.06048579590134628	0.01381115773226121	0.018630941500951282	0.003219501815821808	0.8763382305593382
C	NSP6	NEDD9	TRUE	TRUE	NA	NA	149309	14735	16	0.09600450111114468	0.007906743544814472	0.01463188595603202	0.003143275918408394	0.8763382305593382
C	NSP8	NEDD9	TRUE	TRUE	NA	NA	149311	14735	16	0.09539474194494785	0.007235817315636827	0.014591364086435497	0.003246246870590761	0.8763382305593382
C	NSP8	ZNF414	TRUE	TRUE	NA	NA	149311	5286	14	0.10452552108271713	0.006698816838071864	0.014596579562414546	0.0032450399582352276	0.8763382305593382
C	NSP9	PRKAG3	TRUE	TRUE	NA	NA	149312	52696	15	0.11186872106605354	0.01101066577025083	0.018312259662294782	0.003202744488976773	0.8763382305593382
C	ORF10wu	CCND1	TRUE	TRUE	NA	NA	152986	12542	14	0.10518106445089892	0.007379132860724281	0.014724037595544484	0.003206164047223418	0.8763382305593382
C	ORF10wu	FAM107A	TRUE	TRUE	NA	NA	152986	353	12	0.11201330025919004	0.004333429720739366	0.013368351188818772	0.003204957201224061	0.8763382305593382
C	ORF10wu	NAPG	TRUE	TRUE	NA	NA	152986	3684	16	0.09169537848457616	0.005802289065285577	0.013471144460718338	0.003237343985058453	0.8763382305593382
C	ORF10wu	NPC2	TRUE	TRUE	NA	NA	152986	7941	13	0.11119954921496146	0.007130714431422201	0.014753604812630846	0.003166053839967918	0.8763382305593382
C	ORF10wu	PTGER4	TRUE	TRUE	NA	NA	152986	53727	35	0.05663758623872033	0.008052077277940784	0.013245318373971516	0.0031644107504099823	0.8763382305593382
C	ORF10wu	TULP1	TRUE	TRUE	NA	NA	152986	10065	22	0.08224788571372216	0.011358021125824604	0.016270146376081252	0.0032292301420784168	0.8763382305593382
C	ORF3B	CRYM	TRUE	TRUE	NA	NA	149320	1258	13	0.1056403003591545	0.0065741184187168645	0.013245374916013386	0.0031152530123113105	0.8763382305593382
C	ORF3B	KRT79	TRUE	TRUE	NA	NA	149320	14366	32	0.05713176029734965	0.007296631537407444	0.01204920277839095	0.003050067972048845	0.8763382305593382
C	ORF3B	MAX	TRUE	TRUE	NA	NA	149320	4384	17	0.07956387509024379	0.0033088441018250953	0.010799475751386858	0.00305588151687259	0.8763382305593382
C	ORF3B	PLEKHS1	TRUE	TRUE	NA	NA	149320	1487	26	0.07751023148665995	0.015325163785936635	0.017540459223083057	0.0031388861377176567	0.8763382305593382
C	ORF3B	ZNF583	TRUE	TRUE	NA	NA	149320	53109	12	0.11614768200183424	0.008097743314714119	0.014232110997678302	0.003111901339202327	0.8763382305593382
C	ORF6	CHRNB1	TRUE	TRUE	NA	NA	149323	3042	8	0.1883480489880318	0.01563423370475454	0.019356195855671117	0.00323233167721545	0.8763382305593382
C	ORF6	NUDT22	TRUE	TRUE	NA	NA	149323	5057	14	0.11940550432160496	0.015838395570529008	0.018935209267743034	0.0031841652138177427	0.8763382305593382
C	ORF6	SERPINA6	TRUE	TRUE	NA	NA	149323	13340	30	0.06516535697100755	0.010037019827192524	0.014619864610013652	0.003102244583008019	0.8763382305593382
C	ORF6	SYTL1	TRUE	TRUE	NA	NA	149323	7614	33	0.06244838719531113	0.011130309866636573	0.015181909779772287	0.0032552194687917547	0.8763382305593382
C	ORF7A	STEAP1B	TRUE	TRUE	NA	NA	149324	10975	7	0.21036759379172498	0.011150725788269877	0.018593894320807554	0.003243331060024568	0.8763382305593382
C	ORF7B	CENPW	TRUE	TRUE	NA	NA	149325	70966	21	0.08317721816697674	0.008266255450975176	0.01568918110446553	0.003214386496243526	0.8763382305593382
C	ORF7B	FANCG	TRUE	FALSE	NA	NA	149325	3568	10	0.15510605355881174	0.01056957430788256	0.018893465011155703	0.0030193649556766685	0.8763382305593382
C	ORF8	EXD3	TRUE	TRUE	NA	NA	149326	12759	19	0.09060758800347142	0.01143894526001051	0.01634781852493378	0.0031669631458348373	0.8763382305593382
C	ORF8	MRPS17	TRUE	TRUE	NA	NA	149326	12021	29	0.06094793066999959	0.0061624124800109285	0.012274331976859603	0.0030863480516766014	0.8763382305593382
C	ORF8	PRKACG	TRUE	FALSE	NA	NA	149326	10240	55	0.044413878247649516	0.009296962766785105	0.013302531059740115	0.003052084397899367	0.8763382305593382
C	ORF9B	BLK	TRUE	TRUE	NA	NA	149327	5424	10	0.1417263078159492	0.010137609651683789	0.016182820138135576	0.003241826879794593	0.8763382305593382
C	ORF9Bwu	LOC158572	TRUE	TRUE	NA	NA	149328	71718	16	0.10487678873171404	0.011698085446358236	0.017607227145115548	0.0032300669325864575	0.8763382305593382
C	S	GPIHBP1	TRUE	TRUE	NA	NA	152988	14321	11	0.13878947759211518	0.007721323787297782	0.017676848824268426	0.0030501398943143013	0.8763382305593382
C	S	HPS1	TRUE	TRUE	NA	NA	152988	8556	15	0.1180475897115969	0.01385857737614507	0.02050489108374355	0.003258065335730916	0.8763382305593382
C	S 24nt-del	PSMB7	TRUE	TRUE	NA	NA	153953	3995	18	0.10024139637603716	0.007644315296137638	0.018822867165862196	0.003258132607594338	0.8763382305593382
C	S 24nt-del	XKR3	TRUE	TRUE	NA	NA	153953	10763	16	0.10934335121799531	0.007344404164992102	0.019088988938665043	0.003202492485585422	0.8763382305593382
C	S-frag5	HAGH	FALSE	TRUE	NA	NA	153177	4075	10	0.1386576757077188	0.008655781876904885	0.015319742533756333	0.0031428572273894274	0.8763382305593382
B	NSP12	MESP2	TRUE	TRUE	NA	NA	149314	55789	5	0.6425648146801727	0.06938512264553447	0.06113328971057251	0.0021815718458493187	0.8773984277422888
B	NSP13	PRR4	TRUE	TRUE	NA	NA	149315	70933	27	0.1069113024697481	0.017402450818037096	0.031649800401902	0.002182060341182531	0.8773984277422888
B	ORF8	C1QTNF1	TRUE	TRUE	NA	NA	149326	7907	20	0.10920341187178448	0.012317940544642882	0.02279234338018008	0.0021811045773203817	0.8773984277422888
B	ORF9B	LURAP1L	TRUE	TRUE	NA	NA	149327	11167	31	0.07815025725553558	0.011462107888006827	0.019914187154947416	0.002184961717923908	0.8773984277422888
C	NSP15	SHC1	TRUE	TRUE	NA	NA	149317	7372	13	0.11064960365526783	0.007293988145139138	0.014788251892993712	0.0032880737526347946	0.8779183588162703
C	NSP5 Cys146Ala	ICOSLG	TRUE	TRUE	NA	NA	154030	12280	32	0.07019088528919291	0.013007196696593686	0.01858215780363906	0.0032966086656783336	0.8779183588162703
C	NSP5 Cys146Ala	MB	TRUE	TRUE	NA	NA	154030	6328	14	0.11104422139867111	0.005923295728998512	0.016571518183936415	0.003303929447305891	0.8779183588162703
C	NSP5 Cys146Ala	TMUB2	TRUE	TRUE	NA	NA	154030	12129	29	0.07275867140021706	0.011426561880725912	0.017819584857703512	0.0032971762175881603	0.8779183588162703
C	ORF7B	DHRS7	TRUE	FALSE	NA	NA	149325	5420	9	0.25625138570633565	0.059178921277683524	0.04464157759361259	0.003301572641694948	0.8779183588162703
C	ORF8	HSPA4	TRUE	TRUE	NA	NA	149326	9141	18	0.08833779340248252	0.00848840102593501	0.014681790543308577	0.0033025330201597	0.8779183588162703
C	ORF9B	SLC5A2	TRUE	TRUE	NA	NA	149327	56397	37	0.05397147866009177	0.008202117608782955	0.012937652992759183	0.003280692964311943	0.8779183588162703
C	NSP10	LOC100130950	TRUE	TRUE	NA	NA	149313	2210	7	0.21915513444380938	0.016530689397952724	0.020369787739334008	0.003314649053227688	0.8784086227925119
C	ORF9B	CHTOP	TRUE	TRUE	NA	NA	149327	56526	24	0.0740746310901056	0.01007392678388722	0.014781116124719901	0.0033130241448490567	0.8784086227925119
B	NSP13	NOXA1	TRUE	TRUE	NA	NA	149315	13577	38	0.08700448226842405	0.019019725644388447	0.031218448854392927	0.0021923938193082275	0.8786963228213631
B	S 24nt-del	CBWD5	TRUE	TRUE	NA	NA	153953	14510	20	0.12792198007764302	0.01350384435885915	0.03134109076819543	0.0022000383261220266	0.8800742224881332
C	NSP12	CYP2E1	TRUE	TRUE	NA	NA	149314	14611	23	0.0833188223788694	0.009428762682658541	0.01778446829114076	0.0033284692411115866	0.8808918441707095
B	NSP6	MAX	TRUE	TRUE	NA	NA	149309	4384	12	0.145449906851288	0.006374922380957748	0.01994835233915083	0.002207703044060918	0.881454932557559
A	NSP14	SLC7A9	TRUE	TRUE	NA	NA	149316	12936	23	0.15615396510018764	0.01505716947713357	0.0386745441485688	4.848034901361153e-4	0.8829177730126578
C	NSP13	FGFBP1	TRUE	TRUE	NA	NA	149315	6748	39	0.06399607506561315	0.014043414954054442	0.01940922115591033	0.0033508151328787866	0.8832632683353095
C	ORF7A	ST6GAL1	TRUE	TRUE	NA	NA	149324	15033	21	0.07972574922221774	0.008400069847927774	0.014583315912737146	0.003346728471217395	0.8832632683353095
C	ORF9B	DDX39A	TRUE	TRUE	NA	NA	149327	3179	13	0.11867532199142737	0.01272956185643069	0.017113759681851637	0.0033466821891901203	0.8832632683353095
B	M	APIP	TRUE	TRUE	NA	NA	149322	5863	10	0.18175836552353847	0.008778470950072344	0.023485394300079912	0.002274830200304512	0.8858985537332134
B	M	ICAM1	TRUE	TRUE	NA	NA	149322	5931	16	0.12537059796699127	0.010780765486422168	0.02267433797180797	0.00228444929612156	0.8858985537332134
B	M	KIAA0247	TRUE	TRUE	NA	NA	149322	10835	12	0.15067498082202913	0.006876509245285889	0.02156583156933029	0.0022591847860322888	0.8858985537332134
B	NSP13	LCP2	TRUE	FALSE	NA	NA	149315	1108	19	0.13409318582004368	0.016273588263575892	0.03259442608995608	0.002285339289396021	0.8858985537332134
B	NSP13	LPPR2	TRUE	TRUE	NA	NA	149315	6691	30	0.1026969880506998	0.021180734714265813	0.03345982113343586	0.002279525995612278	0.8858985537332134
B	NSP13	SYCE1	TRUE	TRUE	NA	NA	149315	9395	48	0.07481538236069453	0.01873601963025045	0.03013106012332096	0.0022420632460338832	0.8858985537332134
B	NSP14	PHF7	TRUE	FALSE	NA	S289F	149316	1320	12	0.2304483226846794	0.018296485944323877	0.05034908501630548	0.0022457825991491084	0.8858985537332134
B	NSP4	MESP2	TRUE	TRUE	NA	NA	149307	55789	4	0.9026543416050408	0.002019242815269124	0.054724250087988854	0.0022552763031494032	0.8858985537332134
B	NSP5 Cys146Ala	AP3M2	TRUE	TRUE	NA	NA	154030	13307	39	0.08325550308852298	0.01990342328343298	0.029543795793706903	0.002223683732763829	0.8858985537332134
B	NSP5 Cys146Ala	NAA40	TRUE	TRUE	NA	NA	154030	13676	33	0.0930305028458357	0.0207002731694966	0.03053899327940218	0.002239498816271444	0.8858985537332134
B	NSP5 Cys146Ala	NT5C1A	TRUE	FALSE	NA	NA	154030	52733	28	0.10112641802709292	0.01878277268054662	0.029934577965734763	0.0022865832067449367	0.8858985537332134
B	ORF6	BHMT	TRUE	FALSE	NA	NA	149323	6300	25	0.10346418165457748	0.021508671857349376	0.027239893767697244	0.002251118286522036	0.8858985537332134
B	ORF6	TCF4	TRUE	TRUE	NA	NA	149323	56644	13	0.15347883880186833	0.015427295413983126	0.02532321685789474	0.0022840354925504278	0.8858985537332134
B	ORF7B	MRGPRX3	TRUE	TRUE	NA	NA	149325	14325	15	0.1494264428766186	0.01863496597802004	0.02942016844176715	0.002271404737545308	0.8858985537332134
B	ORF9B	ZACN	TRUE	TRUE	NA	NA	149327	56012	36	0.06614625386807943	0.007619222957106251	0.017036916677515425	0.002229216129239915	0.8858985537332134
B	S 24nt-del	SNAI3	TRUE	TRUE	NA	NA	153953	52878	17	0.15169209231185385	0.019309196654716632	0.03601365915151525	0.00228211936847384	0.8858985537332134
C	N	DEFA3	TRUE	TRUE	NA	NA	152987	8286	14	0.12137084954397817	0.011724041674083741	0.01990844705328459	0.003366227793766423	0.8859956369826256
C	NSP12	BPIFB3	TRUE	TRUE	NA	NA	149314	53662	23	0.08223916404184986	0.008804718998447515	0.017403729933961345	0.003380202745822857	0.8859956369826256
C	NSP13	SHD	TRUE	TRUE	NA	NA	149315	5061	17	0.10181100242779184	0.008962496079107504	0.018244354171897587	0.0033849440675718123	0.8859956369826256
C	NSP2	INPP1	TRUE	FALSE	NA	R364W	149305	469	6	0.2937354525206721	0.017022047492220457	0.026284475672338287	0.003388034497683117	0.8859956369826256
C	ORF9B	DHRS7	TRUE	FALSE	NA	NA	149327	5420	15	0.09932199500647924	0.008591336151024887	0.014696418716975558	0.003387279024852453	0.8859956369826256
C	ORF9B	PRDX3	TRUE	TRUE	NA	NA	149327	4069	48	0.04817051086817212	0.010135041798603198	0.013855517544412353	0.0033727487207965107	0.8859956369826256
C	NSP13	EIF3D	TRUE	TRUE	NA	NA	149315	55224	49	0.05298889509391497	0.011295015313203823	0.017185376949836725	0.0033994228692744203	0.8866312919953011
C	NSP7	GPR83	TRUE	TRUE	NA	NA	149310	14583	31	0.05785607380712348	0.007033394212598909	0.01226137163134202	0.0033970074786305827	0.8866312919953011
A	ORF9Bwu	TAS2R7	TRUE	TRUE	NA	NA	149328	53704	8	0.29571355986740144	0.009580179791054863	0.023796812078123564	4.915705886624839e-4	0.8869526472304837
A	NSP10	CCDC106	TRUE	TRUE	NA	NA	149313	4681	19	0.12056809581720371	0.007426516206845817	0.018061503883227897	5.12854143277391e-4	0.8874049616507639
A	NSP12	DDI1	TRUE	TRUE	NA	NA	149314	1386	20	0.14255450169929543	0.012231872358566197	0.027247984344592434	5.251381479044993e-4	0.8874049616507639
A	NSP13	KRTAP10-11	TRUE	TRUE	NA	NA	149315	56525	33	0.10627816876492172	0.018265974638833907	0.02897697828290661	5.511277370488834e-4	0.8874049616507639
A	NSP13	SH2D1B	TRUE	TRUE	NA	NA	149315	12269	64	0.06766775842065277	0.015445911890963802	0.024875688875186076	5.330301205186683e-4	0.8874049616507639
A	NSP14	DEFB1	TRUE	TRUE	NA	NA	149316	11515	19	0.16568515305269454	0.005826759411868061	0.03414268704190368	5.171500467045064e-4	0.8874049616507639
A	NSP2	EIF2S2	TRUE	TRUE	NA	NA	149305	913	13	0.1993996674156839	0.011090796047680384	0.02849914913747284	5.549175867025966e-4	0.8874049616507639
A	NSP2	GNB2L1	TRUE	TRUE	NA	NA	149305	2446	20	0.15822774023244696	0.022758016442130206	0.03330140978692636	5.06858560496826e-4	0.8874049616507639
A	NSP5 Cys146Ala	PER1	TRUE	TRUE	NA	NA	154030	14617	36	0.096634831826053	0.01676538550179649	0.02651884119153082	5.452991740128926e-4	0.8874049616507639
A	NSP5 Cys146Ala	ST6GAL1	TRUE	TRUE	NA	NA	154030	15033	65	0.0674589092999422	0.017339202654782046	0.025168626120763756	5.351508158892877e-4	0.8874049616507639
A	NSP5 Cys146Ala	TCF4	TRUE	TRUE	NA	NA	154030	56644	20	0.1351421322959924	0.009865206248561246	0.024660586679179593	5.414957057693131e-4	0.8874049616507639
A	NSP5 Cys146Ala	TSTA3	TRUE	TRUE	NA	NA	154030	3805	20	0.13611585849457242	0.010711424251168493	0.025120938935143514	5.514153252489108e-4	0.8874049616507639
A	ORF3B	ALPL	TRUE	TRUE	NA	NA	149320	54289	31	0.09151719008478174	0.014222014139191089	0.019725414724896157	5.255447255552589e-4	0.8874049616507639
A	ORF7A	GPR119	TRUE	TRUE	NA	NA	149324	54300	14	0.16925434098367062	0.015512936078542719	0.023176559573375586	5.601297822773685e-4	0.8874049616507639
A	ORF7B	ORMDL3	TRUE	TRUE	NA	NA	149325	14110	10	0.3522613601306557	0.07204729144330023	0.056164887685629036	5.59660037421014e-4	0.8874049616507639
A	ORF7B	SRPRB	TRUE	TRUE	NA	NA	149325	12391	30	0.09994455654775271	0.015112733427796036	0.022474529633942985	5.117217207570295e-4	0.8874049616507639
B	S 24nt-del	FAM109B	TRUE	TRUE	NA	NA	153953	52977	23	0.1221474473157516	0.019421288751250237	0.03444795245393914	0.0022950438758769097	0.8875329194966947
A	NSP5	LSP1P3	TRUE	TRUE	NA	NA	149308	56728	15	0.1359778131873757	0.004756430302725326	0.016678783315479805	5.650267075276107e-4	0.8879440275466364
A	NSP5 Cys146Ala	TMEM204	TRUE	TRUE	NA	NA	154030	4266	56	0.07190703520373298	0.015806863118352575	0.024554947756193872	5.701978829424687e-4	0.8889020068428004
B	NSP1	SFXN1	TRUE	TRUE	NA	NA	149304	11782	18	0.11890465420493909	0.012929584652631044	0.02395429856621431	0.0023117397766989106	0.8892868350326201
B	NSP13	SH3GL3	TRUE	TRUE	NA	NA	149315	10674	16	0.15194682058004433	0.01632872596247373	0.03342992219023684	0.002312331097621313	0.8892868350326201
B	ORF9B	TRIM29	TRUE	TRUE	NA	NA	149327	7792	14	0.1475189802832662	0.01894743688462868	0.02613619219103204	0.0023075075982838494	0.8892868350326201
B	NSP13	NFYA	TRUE	TRUE	NA	NA	149315	2092	39	0.08727382511928347	0.02169489203634144	0.032804725551087856	0.0023187978436408053	0.8901375634118669
A	NSP10	MRAS	TRUE	TRUE	NA	NA	149313	11524	14	0.1556257768376707	0.008813340519106386	0.019918203271379636	5.968572913516261e-4	0.8902781360805643
A	NSP13	PLD3	TRUE	TRUE	NA	NA	149315	8471	33	0.09912053246675415	0.013011728733051656	0.025722507248582632	6.083340000117258e-4	0.8902781360805643
A	NSP13	PRKACG	TRUE	TRUE	NA	NA	149315	10240	36	0.0960023580953521	0.015321338371873695	0.02682651326847145	6.158591587988962e-4	0.8902781360805643
A	NSP13	TMEM74	TRUE	TRUE	NA	NA	149315	1779	24	0.12449804908225873	0.013579036381469003	0.027374503546059865	6.111796983542611e-4	0.8902781360805643
A	NSP5 Cys146Ala	ARL2BP	TRUE	TRUE	NA	NA	154030	3431	25	0.12556571643538836	0.019680922760568896	0.02934878953471689	6.119655866601895e-4	0.8902781360805643
A	ORF7B	ALPL	TRUE	TRUE	NA	NA	149325	54289	29	0.09646265615127637	0.012193571081197913	0.02060237872642758	5.787947227344256e-4	0.8902781360805643
A	ORF7B	RTN1	TRUE	TRUE	NA	NA	149325	8830	10	0.28467635827777493	0.03772597577264285	0.03774886939404691	6.151656909708764e-4	0.8902781360805643
A	ORF8	ZNF396	TRUE	TRUE	NA	NA	149326	54637	22	0.1137241353495622	0.01030168870234701	0.020162350913724713	5.809474542769345e-4	0.8902781360805643
A	ORF9B	PPP1R14D	TRUE	TRUE	NA	NA	149327	52697	43	0.07055918547684531	0.011415428454122046	0.017819403643552417	6.167670686718438e-4	0.8902781360805643
A	S	HAGH	TRUE	TRUE	NA	NA	152988	4075	28	0.10077307217649144	0.010380108748203182	0.021670968553790745	5.97465632981397e-4	0.8902781360805643
B	ORF10wu	SERPINA6	TRUE	TRUE	NA	NA	152986	13340	23	0.09893780695583981	0.013031835662277053	0.022689773680438355	0.002326700027015418	0.8915352004615451
C	NSP12	LDHD	TRUE	TRUE	NA	NA	149314	11654	39	0.05884266490442637	0.009598422029942398	0.016554306224310505	0.003465448803168839	0.8922684538944203
C	NSP13	DEFB1	TRUE	TRUE	NA	NA	149315	11515	48	0.05252012217592941	0.010354138688086276	0.01660247563508266	0.0034744986603808033	0.8922684538944203
C	NSP5	GADD45A	TRUE	TRUE	NA	NA	149308	6876	15	0.10158413460892712	0.009173279019013322	0.015506603659462742	0.003481253119006137	0.8922684538944203
C	NSP5 Cys146Ala	GAS7	TRUE	TRUE	NA	NA	154030	3326	48	0.05062531895585079	0.00920435077350399	0.015419174035698032	0.003467770583684291	0.8922684538944203
C	NSP5 Cys146Ala	HIST1H4C	TRUE	TRUE	NA	NA	154030	13341	16	0.10559829565943653	0.009951906067686424	0.018265451459393428	0.0034743573163013765	0.8922684538944203
C	NSP5 Cys146Ala	PDS5B	TRUE	TRUE	NA	NA	154030	14893	27	0.0731657757427829	0.009408788625752687	0.016785067571430244	0.0034502347596749375	0.8922684538944203
C	NSP5 Cys146Ala	SH3BP4	TRUE	TRUE	NA	NA	154030	11804	20	0.09050698550397558	0.01012596723236428	0.017856137334160686	0.0034525718831392408	0.8922684538944203
C	NSP6	MC3R	TRUE	TRUE	NA	NA	149309	13901	7	0.19842194135366265	0.008656479037737957	0.017056618441577416	0.003478845721199863	0.8922684538944203
C	ORF3B	HLA-F	TRUE	TRUE	NA	NA	149320	6670	19	0.08661185872312019	0.011317500902097643	0.015364904038568116	0.0034805435046317197	0.8922684538944203
C	ORF6	NAT9	TRUE	FALSE	NA	NA	149323	4030	16	0.094846329275356	0.008473787678696085	0.014744886883967674	0.003481995212735601	0.8922684538944203
C	ORF9B	LHFP	TRUE	TRUE	NA	NA	149327	12995	17	0.08729666778270533	0.006811827100180503	0.013483193077531198	0.0034429361381108064	0.8922684538944203
C	ORF9B	VCX3A	TRUE	TRUE	NA	NA	149327	52689	7	0.19987724852689404	0.01122258877601782	0.01724853040651604	0.0034530167122315877	0.8922684538944203
C	ORF9Bwu	CORO1B	TRUE	TRUE	NA	NA	149328	5090	18	0.08158095377132249	0.004636380103637943	0.012679922385768806	0.003448253362289624	0.8922684538944203
C	S-frag5	ZNF808	TRUE	TRUE	NA	NA	153177	13457	16	0.11011753255115647	0.009916499176498955	0.019870229410964457	0.003484138364932421	0.8922684538944203
C	NSP14	ERVV-1	TRUE	TRUE	NA	NA	149316	56020	9	0.1976088444700593	0.006548084448237566	0.027160613310572866	0.0035023982855486597	0.8934771482029616
C	NSP4	OR10H3	TRUE	TRUE	NA	NA	149307	53126	10	0.19589084691548436	0.017171582024807737	0.03177904869617526	0.0034957334514077168	0.8934771482029616
C	NSP5 Cys146Ala	IGK@	TRUE	TRUE	NA	NA	154030	13029	20	0.09006111639645988	0.009935465715349388	0.017752544385463673	0.0034999275391121194	0.8934771482029616
B	ORF7B	SGMS2	TRUE	TRUE	NA	NA	149325	1309	4	0.63089607955472915	9.135863526752092e-4	0.02735750777719613	0.0023368137003826756	0.8937735676633658
B	E	TAS2R7	TRUE	TRUE	NA	NA	149321	53704	6	0.4024745862514674	0.036813242658667075	0.04201727034581868	0.002417735015364962	0.89400455105178
B	M	LRFN4	TRUE	TRUE	NA	NA	149322	7572	15	0.1408194244273676	0.01695242482957353	0.026691573056720815	0.0024393390850037345	0.89400455105178
B	NSP12	AARSD1	TRUE	TRUE	NA	NA	149314	5376	11	0.2127697766205546	0.020666107457219793	0.03801472015818764	0.0023472850083784526	0.89400455105178
B	NSP12	FSHB	TRUE	TRUE	NA	NA	149314	53776	23	0.1227197076582445	0.021605922313738445	0.03517274434041788	0.0023909593886269442	0.89400455105178
B	NSP12	LCE4A	TRUE	TRUE	NA	NA	149314	53626	14	0.15993100407362618	0.010043307684155164	0.03114261833614189	0.0024132274136073697	0.89400455105178
B	NSP12	MGC4294	TRUE	TRUE	NA	NA	149314	4183	24	0.1195478803196117	0.0226221061289877	0.03560955839113046	0.00250433152626244	0.89400455105178
B	NSP12	SSR4P1	TRUE	TRUE	NA	NA	149314	4295	20	0.13103872299683825	0.018289822529998934	0.033835492365010204	0.002434220181628783	0.89400455105178
B	NSP13	EFCAB4A	TRUE	TRUE	NA	NA	149315	13524	52	0.07286920125808875	0.021545787020190905	0.031695442409092306	0.0023883345322103992	0.89400455105178
B	NSP13	LOC441242	TRUE	TRUE	NA	NA	149315	10998	65	0.06173845286028293	0.018905529920944804	0.029124151113285	0.0024430965859070413	0.89400455105178
B	NSP13	MAPK9	TRUE	TRUE	NA	NA	149315	10051	17	0.1379988136860878	0.011221055653884891	0.030457279350273567	0.0024573618329734493	0.89400455105178
B	NSP13	ZNF607	TRUE	TRUE	NA	NA	149315	8951	16	0.14945211353515536	0.014738784571781464	0.03260630962644146	0.0023774568094440942	0.89400455105178
B	NSP13	ZNF610	TRUE	TRUE	NA	NA	149315	10287	9	0.24291087624005708	0.015610801876831183	0.03589143845848358	0.0024504714445882864	0.89400455105178
B	NSP14	AKT2	TRUE	TRUE	NA	NA	149316	12155	13	0.23832555254119347	0.039006637972052186	0.06237659905637818	0.002445982853310741	0.89400455105178
B	NSP4	EMD	TRUE	TRUE	NA	NA	149307	3535	7	0.414114252921702	0.034197006887374766	0.06388070174975266	0.0024469096401284617	0.89400455105178
B	NSP4	HLA-DRA	TRUE	TRUE	NA	NA	149307	14340	6	0.4853938006097756	0.028149171024507074	0.062195304164174486	0.0025078777152697527	0.89400455105178
B	NSP5 Cys146Ala	H1FNT	TRUE	TRUE	NA	NA	154030	56006	17	0.1426481014908971	0.020771019005388858	0.03266812392768868	0.0024894489375835768	0.89400455105178
B	NSP5 Cys146Ala	MTA1	TRUE	TRUE	NA	NA	154030	8956	23	0.11938337271135704	0.024112310958031728	0.03354765257137135	0.0024596946997913617	0.89400455105178
B	NSP5 Cys146Ala	PSMC1	TRUE	FALSE	NA	L101S	154030	4018	13	0.16527967929788104	0.01306623587317798	0.029867412913251307	0.002410595758271397	0.89400455105178
B	NSP5 Cys146Ala	SERPINA4	TRUE	TRUE	NA	NA	154030	7687	55	0.06610882369607773	0.01868465975258935	0.02771480383249624	0.0023819724922376152	0.89400455105178
B	NSP5 Cys146Ala	VPS26B	TRUE	TRUE	NA	NA	154030	6176	15	0.15571985150578274	0.020086952584039704	0.03273637436372877	0.0024627151746590696	0.89400455105178
B	NSP7	COA1	TRUE	TRUE	NA	NA	149310	11999	10	0.19075110460838243	0.01588821616209072	0.02645734686649603	0.002427717309071979	0.89400455105178
B	NSP8	C7orf53	TRUE	TRUE	NA	NA	149311	54281	20	0.10160265739115172	0.009050076120840182	0.02049324577105546	0.002501917880588066	0.89400455105178
B	NSP8	CARD9	TRUE	TRUE	NA	NA	149311	5439	11	0.17222316347213612	0.012521810429202848	0.024951054140345545	0.002359737308191366	0.89400455105178
B	ORF3B	KRTAP19-7	TRUE	TRUE	NA	NA	149320	52589	17	0.1199174826662974	0.014362411231413894	0.023040434646282432	0.0024730125548300904	0.89400455105178
B	ORF3B	UBAP1	TRUE	TRUE	NA	NA	149320	527	24	0.09126417714963331	0.011979834521179688	0.020656067843702986	0.002461998251168912	0.89400455105178
B	ORF6	CWC15	TRUE	TRUE	NA	NA	149323	11254	30	0.08262469909805364	0.013930929603305404	0.022183586114536826	0.002499953330958282	0.89400455105178
B	ORF6	KLHL26	TRUE	TRUE	NA	NA	149323	1275	27	0.09763504432091302	0.021773504044292125	0.02726435661221874	0.0024678551266160485	0.89400455105178
B	ORF6	SH3RF2	TRUE	TRUE	NA	NA	149323	14358	33	0.07930012784479125	0.015134712105438763	0.02269716722445613	0.002447247002078411	0.89400455105178
B	ORF7A	TMEM133	TRUE	TRUE	NA	NA	149324	71703	14	0.1617676262444592	0.02578320725328035	0.03195037008587567	0.002435311453426568	0.89400455105178
B	ORF7A	ZSCAN20	TRUE	TRUE	NA	NA	149324	8817	20	0.11032205677574455	0.014563970446316693	0.02402885569021587	0.002452622267719727	0.89400455105178
B	ORF7B	ALG8	TRUE	TRUE	NA	NA	149325	6089	4	0.6479185922253898	0.006203590224445577	0.029452694092352433	0.002407111687065267	0.89400455105178
B	ORF7B	DENR	TRUE	TRUE	NA	NA	149325	5188	10	0.23070119529661914	0.034250006914889365	0.03914240265834938	0.0025083439514917492	0.89400455105178
B	ORF7B	GFRA2	TRUE	TRUE	NA	NA	149325	11321	11	0.1857552914053924	0.016859486665545546	0.0295294443945879	0.002484287464185333	0.89400455105178
B	ORF7B	MRPL27	TRUE	TRUE	NA	NA	149325	5369	16	0.12913357692541305	0.01098447352563775	0.024654090302845235	0.0024825608770337295	0.89400455105178
B	ORF7B	SLC25A44	TRUE	TRUE	NA	NA	149325	5166	25	0.10459784763337977	0.019876431968434177	0.02857136560141251	0.0024821092422409765	0.89400455105178
B	ORF8	UCN2	TRUE	TRUE	NA	NA	149326	261	17	0.12752492266697607	0.016611773140559824	0.025823129425516986	0.0023977008445669346	0.89400455105178
B	ORF9B	FAM170A	TRUE	TRUE	NA	NA	149327	56503	15	0.12390497303088722	0.009242785342273803	0.02082139787012447	0.002500567433781002	0.89400455105178
B	ORF9B	VASP	TRUE	TRUE	NA	NA	149327	14713	40	0.06836863844748746	0.014163984958421458	0.02100498466880234	0.0024520784728715743	0.89400455105178
B	S-frag5	AP1S2	FALSE	TRUE	NA	NA	153177	6745	9	0.20848121313954518	0.014530927702022514	0.02605691345719837	0.002352631715427456	0.89400455105178
B	S-frag5	CFL1	TRUE	TRUE	NA	NA	153177	371	12	0.19688499592603084	0.01776065564096239	0.03777691901583589	0.002446162125713767	0.89400455105178
B	NSP13	CRISP3	TRUE	TRUE	NA	NA	149315	13964	27	0.1104696341174883	0.023283080235807958	0.03509536163095616	0.0025188245985124998	0.8948943148408335
B	ORF6	MARCKSL1	TRUE	FALSE	NA	NA	149323	10989	6	0.3081004696308183	0.009425357235475742	0.025091476355248124	0.002519395219446361	0.8948943148408335
B	ORF9B	PPP1CA	TRUE	TRUE	NA	NA	149327	3788	21	0.10858420512606537	0.01832019849725264	0.02496992401846452	0.002526428185445966	0.8949450305997688
B	S	HESX1	TRUE	TRUE	NA	NA	152988	13803	27	0.09680193158243922	0.014348676555537601	0.026961419965571227	0.002528093306779008	0.8949450305997688
C	NSP12	FAM109B	TRUE	TRUE	NA	NA	149314	52977	56	0.05220538545202194	0.014834485599096682	0.01944711854947983	0.003514978747112195	0.8955324424158008
C	ORF7B	IGHM	TRUE	TRUE	NA	NA	149325	7861	8	0.3543417000228869	0.11201580541930678	0.07095084708276678	0.003525169464605854	0.8969743860961947
C	NSP13	SERPINA4	TRUE	TRUE	NA	NA	149315	7687	46	0.0546626578732978	0.011241551966308161	0.017277394882654323	0.003559422648900443	0.8976138433108033
C	NSP13	TIRAP	TRUE	TRUE	NA	NA	149315	9750	22	0.09440885817184569	0.016803654192791583	0.022031757497450757	0.0035447347615814757	0.8976138433108033
C	NSP16	ALDOA	TRUE	TRUE	NA	NA	149318	253	8	0.17659306328158647	0.008685203837159695	0.017693133896523515	0.003557982029610189	0.8976138433108033
C	NSP4	GTF2IRD2	TRUE	TRUE	NA	NA	149307	14160	10	0.17439915966942016	0.006465892851992246	0.02534196514220413	0.003554022744294045	0.8976138433108033
C	NSP5 Cys146Ala	CCND1	TRUE	TRUE	NA	NA	154030	12542	35	0.0684668574789978	0.015500627834781441	0.019959905049477256	0.0035346819235754622	0.8976138433108033
C	ORF6	MAP3K3	TRUE	TRUE	NA	NA	149323	8811	12	0.12027037154590453	0.009785726122548598	0.015960766643118688	0.003553134648120283	0.8976138433108033
C	S	KHK	TRUE	TRUE	NA	NA	152988	4829	10	0.16265950849996685	0.014957404304815146	0.022045676010207987	0.0035557965562464594	0.8976138433108033
B	NSP13	DMWD	TRUE	TRUE	NA	NA	149315	5918	19	0.12816280785932407	0.012760246385367897	0.030694684790315445	0.002544699806232158	0.8993020696977275
C	NSP12	IFT20	TRUE	TRUE	NA	NA	149314	10243	30	0.07869324272044219	0.017365752422590627	0.02219089220880454	0.0035846386388858607	0.8993899234378756
C	NSP12	TBC1D27	TRUE	TRUE	NA	NA	149314	56496	31	0.07383939355127236	0.01449579153875955	0.020283582045111492	0.003580717007029912	0.8993899234378756
C	ORF7A	SSR3	TRUE	FALSE	NA	NA	149324	6130	6	0.38782586045466183	0.06870558678644409	0.047009750972680196	0.0035717101851729187	0.8993899234378756
C	ORF7B	NAPG	TRUE	TRUE	NA	NA	149325	3684	9	0.15596227140233965	0.006554023501119688	0.01705302465723182	0.0035781207972088998	0.8993899234378756
C	E 27nt-del	TSNARE1	TRUE	TRUE	NA	NA	153955	54550	20	0.09517223612525205	0.01073904957976696	0.02019509169586125	0.003743452890952641	0.9013320146286371
C	NSP13	ACYP2	TRUE	TRUE	NA	NA	149315	629	10	0.16481930385893656	0.01591150311532662	0.022895940434452373	0.0036688791409664316	0.9013320146286371
C	NSP13	CNST	TRUE	TRUE	NA	NA	149315	11058	16	0.10716438686876854	0.01023392966922374	0.019074708788976765	0.003631711954815733	0.9013320146286371
C	NSP13	FDFT1	TRUE	TRUE	NA	NA	149315	3718	26	0.07579644945447289	0.009767766122631714	0.017624390280482308	0.00373523957049763	0.9013320146286371
C	NSP13	RPSAP52	TRUE	TRUE	NA	NA	149315	13301	19	0.09471538640139238	0.010487327266148932	0.01879063467952298	0.0037465275249402115	0.9013320146286371
C	NSP13	TMEM133	TRUE	TRUE	NA	NA	149315	71703	43	0.05712782631358501	0.011646920261637097	0.017679089539577354	0.003679264606559236	0.9013320146286371
C	NSP14	MBL2	TRUE	TRUE	NA	NA	149316	13874	21	0.09587181466722905	0.005919154869589973	0.021545756507922335	0.003619235712228495	0.9013320146286371
C	NSP16	PAX7	TRUE	TRUE	NA	NA	149318	56793	9	0.14055909272716716	0.0029010389444047513	0.013992263563104132	0.0036725225344325227	0.9013320146286371
C	NSP2	SNX16	TRUE	TRUE	NA	NA	149305	9952	13	0.14477827662235426	0.020488563506650983	0.026383356779663403	0.003720724622883989	0.9013320146286371
C	NSP4	TMEM43	TRUE	TRUE	NA	NA	149307	3438	4	0.6757235868909777	0.03113369135911322	0.04325436286677203	0.003693055153355558	0.9013320146286371
C	NSP5 Cys146Ala	ADAMTS18	TRUE	TRUE	NA	NA	154030	10880	19	0.09181983425109688	0.009499505640348354	0.017633445573592314	0.003728394376607719	0.9013320146286371
C	NSP5 Cys146Ala	ANXA7	TRUE	TRUE	NA	NA	154030	4102	20	0.08963840629524039	0.010106153186355238	0.01784536264068917	0.003674965290010314	0.9013320146286371
C	NSP5 Cys146Ala	CXorf26	TRUE	TRUE	NA	NA	154030	3629	35	0.06696997124067912	0.014438771958376423	0.019307317725955682	0.003677939276698232	0.9013320146286371
C	NSP5 Cys146Ala	MOGAT3	TRUE	TRUE	NA	NA	154030	55790	29	0.06996876480598538	0.010082354913891685	0.017024705482868118	0.0037026836188389506	0.9013320146286371
C	NSP5 Cys146Ala	P2RX1	TRUE	TRUE	NA	NA	154030	11219	25	0.07668877011077371	0.009632692744114954	0.01708573362985974	0.003633881951153135	0.9013320146286371
C	NSP5 Cys146Ala	REG3G	TRUE	TRUE	NA	NA	154030	52605	45	0.05323188127510277	0.010023131472659022	0.016081303018117832	0.0036311616612746114	0.9013320146286371
C	NSP5 Cys146Ala	STK16	TRUE	TRUE	NA	NA	154030	11864	25	0.08205416155374907	0.014161744778696663	0.019679016745131256	0.003710489313969541	0.9013320146286371
C	NSP7	NEUROG3	TRUE	TRUE	NA	NA	149310	54175	8	0.15351785447767885	0.0036557965734727586	0.013464182391766505	0.003619768480377132	0.9013320146286371
C	ORF10wu	CRCT1	TRUE	TRUE	NA	NA	152986	56614	18	0.09901368213379175	0.015166292219146222	0.018953662408308394	0.0036117312262359	0.9013320146286371
C	ORF10wu	P2RX1	TRUE	TRUE	NA	NA	152986	15035	9	0.14607728025246253	0.005971740318086604	0.015044029929392001	0.003630808555280288	0.9013320146286371
C	ORF3B	NRGN	TRUE	TRUE	NA	NA	149320	4207	7	0.17112261241448629	0.003024110682628868	0.012878414186790477	0.00360111037649721	0.9013320146286371
C	ORF6	CNBP	TRUE	TRUE	NA	NA	149323	3119	20	0.08090015499427153	0.008925241673057631	0.014600785413899718	0.003730575190823972	0.9013320146286371
C	ORF6	DLST	TRUE	TRUE	NA	NA	149323	3150	27	0.06959627504749656	0.011245808399571594	0.015528065358138554	0.003730566580069746	0.9013320146286371
C	ORF6	GNB2	TRUE	TRUE	NA	NA	149323	7125	26	0.06701577059505162	0.008341069502205313	0.013794116347172545	0.0037517368575325292	0.9013320146286371
C	ORF7A	LOC144742	TRUE	TRUE	NA	NA	149324	70137	18	0.0951825696247997	0.012564112634729981	0.017569561740608246	0.0036495777526304486	0.9013320146286371
C	ORF7B	RER1	TRUE	TRUE	NA	NA	149325	3795	12	0.13304887005133215	0.013108481301393929	0.01987674960940805	0.003738956093846153	0.9013320146286371
C	ORF8	ATAD3B	TRUE	TRUE	NA	NA	149326	6248	30	0.06327636293562454	0.009603980371341983	0.014461519193735244	0.0036881729215437167	0.9013320146286371
C	ORF8	USP53	TRUE	TRUE	NA	NA	149326	7494	13	0.11374185223489769	0.010293706057410201	0.016324693553499938	0.003748503837187422	0.9013320146286371
C	ORF9B	IFT20	TRUE	TRUE	NA	NA	149327	4088	13	0.11020763867711933	0.00920758745786262	0.01527388442075766	0.0037104947724075103	0.9013320146286371
C	ORF9B	NT5C	TRUE	TRUE	NA	NA	149327	13012	19	0.09125802456588879	0.013969819150481289	0.017363257104978002	0.0036900831812258644	0.9013320146286371
C	ORF9B	ZNF187	TRUE	TRUE	NA	NA	149327	12427	31	0.06410625798221863	0.011750021281807691	0.015472082333126623	0.003734983520695989	0.9013320146286371
C	S	DLX3	TRUE	TRUE	NA	NA	152988	7245	29	0.07320529270304599	0.013129142221073791	0.018649030825080955	0.0037185695073584484	0.9013320146286371
C	S 24nt-del	GNGT2	TRUE	TRUE	NA	NA	153953	2847	14	0.12358754151574541	0.00980087036538776	0.02113140280677098	0.0036151384581155207	0.9013320146286371
C	S 24nt-del	STRA13	TRUE	TRUE	NA	NA	153953	6492	10	0.1613479094247002	0.009137132983568767	0.02205571854411731	0.003720599649656182	0.9013320146286371
C	S-frag5	SLC12A8	TRUE	TRUE	NA	NA	153177	8597	14	0.1231803224440367	0.011071624047287988	0.021087546939034175	0.0036670188981664836	0.9013320146286371
C	NSP10	TPM1	TRUE	TRUE	NA	NA	149313	4723	20	0.07605408466679742	0.006153252147671544	0.01293297186822011	0.0037599630447389685	0.9022133870297829
A	ORF3B	PLEKHS1	TRUE	TRUE	NA	NA	149320	1487	29	0.0854358259699599	0.009057623132527835	0.016484019833669216	6.350548391508236e-4	0.9032936594219237
A	ORF7B	TMUB2	TRUE	TRUE	NA	NA	149325	12129	9	0.26793089055806574	0.017895478499062752	0.02739995363305584	6.308518556864389e-4	0.9032936594219237
C	NSP10	DGCR8	TRUE	TRUE	NA	NA	149313	6711	26	0.06642422196454915	0.008007425739698941	0.013571733738749174	0.0037730821115107968	0.9034123577624583
C	NSP5 Cys146Ala	RYBP	TRUE	TRUE	NA	NA	154030	7711	13	0.12013328531020674	0.008955759244087803	0.018258219720276612	0.0037772749553342372	0.9034123577624583
C	NSP6	SERPINE2	TRUE	TRUE	NA	NA	149309	10416	9	0.14917530750008925	0.007761376462050879	0.01593263596995581	0.003778650503014813	0.9034123577624583
B	NSP5 Cys146Ala	PTGER4	TRUE	TRUE	NA	NA	154030	53727	89	0.04920252427743456	0.01840225684238246	0.02612015044093281	0.002562523362081151	0.9040737987764685
C	NSP13	KCNJ5	TRUE	TRUE	NA	NA	149315	13916	32	0.06632909942922945	0.009983834255606814	0.017264220390383434	0.003802201151313447	0.9056250977351733
C	ORF6	RC3H2	TRUE	FALSE	NA	NA	149323	13608	8	0.192729401337719	0.02063380406407974	0.021645786257284107	0.0038012565878431347	0.9056250977351733
C	ORF7A	FAM213A	TRUE	TRUE	NA	NA	149324	4640	9	0.15178767246470082	0.008391480078498955	0.016541702360747076	0.0038062046631188173	0.9056250977351733
C	S-frag5	SPIN3	TRUE	TRUE	NA	NA	153177	9732	11	0.1471928782891241	0.010303549631869975	0.02147689968079845	0.0038017796021420406	0.9056250977351733
B	M	ICAM4	TRUE	TRUE	NA	NA	149322	3524	13	0.1392403678897352	0.0077573338133579755	0.02171685548939607	0.002602908455146848	0.9102575167924833
B	NSP12	MEIS2	TRUE	FALSE	NA	NA	149314	12460	14	0.15844937434414583	0.01046784525210632	0.03137133739237073	0.0026246434614827273	0.9102575167924833
B	NSP13	CSNK1D	TRUE	TRUE	NA	NA	149315	7634	31	0.10834469599497115	0.032324545078248494	0.04005687247300352	0.0026030088938204833	0.9102575167924833
B	NSP2	HMGB1	TRUE	FALSE	NA	K2T	149305	56	4	0.7280650426366437	0.006495410355562388	0.03938113085680451	0.0026141496643247468	0.9102575167924833
B	NSP5	COA1	TRUE	TRUE	NA	NA	149308	11999	18	0.17077422403516168	0.05881791596660051	0.05120210800974708	0.0026136003724375498	0.9102575167924833
B	NSP5 Cys146Ala	ACP5	TRUE	TRUE	NA	NA	154030	12410	50	0.06247665995989207	0.010747337518910896	0.022856766502936197	0.0026279098919893503	0.9102575167924833
B	NSP5 Cys146Ala	AKR1B1	TRUE	TRUE	NA	NA	154030	3389	59	0.06385066887255238	0.020276408748871967	0.028566061695792178	0.0026228743059032856	0.9102575167924833
B	NSP5 Cys146Ala	METTL1	TRUE	TRUE	NA	NA	154030	7976	37	0.08274374145256616	0.018084005541034603	0.02859055583972584	0.0025944937532020843	0.9102575167924833
B	NSP5 Cys146Ala	OLA1	TRUE	TRUE	NA	NA	154030	7401	19	0.12761257468723725	0.017490324119235564	0.030575770592355136	0.002586914602849124	0.9102575167924833
B	NSP5 Cys146Ala	SERPINB11	TRUE	TRUE	NA	NA	154030	54672	15	0.14427860098543902	0.011796411035553327	0.028617294465128455	0.002614821534010816	0.9102575167924833
B	NSP5 Cys146Ala	SPRY1	TRUE	TRUE	NA	NA	154030	14273	32	0.09181324041811853	0.01943723279833305	0.029881113813746567	0.002615760143581147	0.9102575167924833
B	ORF8	ZNF414	TRUE	TRUE	NA	NA	149326	5286	27	0.08774796655112266	0.013239092562133556	0.022410726759264178	0.002635985759036927	0.9115456604812424
B	NSP13	C1orf116	TRUE	TRUE	NA	NA	149315	4603	9	0.22240426662231466	0.004337490821789466	0.030934107480787378	0.0026422734093864892	0.9122121931871039
C	NSP10	DNAJC30	TRUE	TRUE	NA	NA	149313	5007	11	0.11896387208176402	0.005736357499174452	0.01409015054866599	0.0038481632444828623	0.9123188551390082
C	NSP5	ECE2	TRUE	TRUE	NA	NA	149308	599	25	0.07017316433278656	0.009185084876471235	0.014532381657820875	0.003840121611777463	0.9123188551390082
C	ORF8	DNAJC30	TRUE	TRUE	NA	NA	149326	5007	22	0.08235866526924197	0.01314236549187399	0.01717614891368038	0.003847262526279465	0.9123188551390082
B	NSP13	VAX2	TRUE	TRUE	NA	NA	149315	4984	35	0.08907232655653394	0.018575593809318447	0.031269543633769145	0.002648531720736787	0.912866417499549
C	NSP12	LEAP2	TRUE	TRUE	NA	NA	149314	70963	14	0.11657306474812872	0.009596426557181122	0.019248876131026996	0.003882431727117467	0.913141110947714
C	NSP2	FKBP4	TRUE	FALSE	NA	R72C	149305	3733	10	0.17663837544175442	0.02051375772040675	0.026856211355983442	0.0038839206480972273	0.913141110947714
C	ORF7A	DHRS7	TRUE	FALSE	NA	NA	149324	5420	5	0.2700869399485944	0.0014360886333757844	0.014895548874006301	0.003882475639072869	0.913141110947714
C	ORF7A	PURG	TRUE	TRUE	NA	NA	149324	52839	11	0.12790961329243694	0.008893271547885127	0.016335910224843892	0.0038794375791889124	0.913141110947714
C	ORF7A	SLC2A5	TRUE	FALSE	NA	NA	149324	4730	6	0.2447197894764011	0.01225914389589811	0.01948093509346883	0.003875144577114516	0.913141110947714
C	ORF8	SND1-IT1	TRUE	TRUE	NA	NA	149326	71696	31	0.05996062319004568	0.008470520073541448	0.013660045094986837	0.003860383554829192	0.913141110947714
C	S 24nt-del	BSCL2	TRUE	TRUE	NA	NA	153953	6644	29	0.0714698742750992	0.008889778165629214	0.01796699629245934	0.0038669152417677923	0.913141110947714
B	NSP13	INIP	TRUE	TRUE	NA	NA	149315	183	21	0.12790193901695354	0.021698576986676918	0.03513483922616569	0.0026560355308982014	0.913947068357461
C	NSP1	MTCH1	TRUE	TRUE	NA	NA	149304	10404	20	0.08528664522236351	0.011204999060720379	0.01643836861020348	0.0038989395446465936	0.9155847819665295
B	NSP12	MRPL55	TRUE	TRUE	NA	NA	149314	11845	21	0.11637920031459852	0.010708605117865196	0.029117355918140266	0.002666062722445185	0.9158910450141986
C	NSP8	FLJ45256	TRUE	TRUE	NA	NA	149311	54983	9	0.14615168244293286	0.006174211992701923	0.015499761102877294	0.00391185237204532	0.9175286817801702
C	E	HSD17B13	TRUE	TRUE	NA	NA	149321	53508	5	0.5092365039609652	0.07432007991870125	0.054163925109090176	0.00403990428964047	0.9189479018142361
C	NSP10	MRPS15	TRUE	TRUE	NA	NA	149313	12776	22	0.0830903110536938	0.014120008123799606	0.017731734411649977	0.004033559554296729	0.9189479018142361
C	NSP12	CDK5R1	TRUE	TRUE	NA	NA	149314	1008	37	0.0620499860647149	0.011710131249895145	0.018089637413953846	0.004025759812940956	0.9189479018142361
C	NSP12	MGAT3	TRUE	TRUE	NA	NA	149314	53686	14	0.11320127586806901	0.008036892370740836	0.018397282733886314	0.004043238933326259	0.9189479018142361
C	NSP12	ZBP1	TRUE	TRUE	NA	NA	149314	56791	7	0.21122569536918945	0.007618695552658921	0.020408154390347412	0.003936575247614447	0.9189479018142361
C	NSP13	TMEM14B	TRUE	TRUE	NA	NA	149315	14338	34	0.07050325355034072	0.016484695151588048	0.021174292660447677	0.0039826248529393855	0.9189479018142361
C	NSP14	KRT79	TRUE	TRUE	NA	NA	149316	14366	18	0.11595854922728321	0.012584104574268527	0.026869725988216363	0.004032661079397325	0.9189479018142361
C	NSP15	CCDC88C	TRUE	TRUE	NA	NA	149317	11192	11	0.11603159627927392	0.004593784043944156	0.01357576386865457	0.0039880073226539305	0.9189479018142361
C	NSP2	GAPDH	TRUE	FALSE	NA	NA	149305	2491	6	0.268582848319342	0.011092712786900463	0.02372572363004468	0.003964049125063447	0.9189479018142361
C	NSP5 Cys146Ala	RAB15	TRUE	TRUE	NA	NA	154030	10403	16	0.10821522513234666	0.013569868152603269	0.020126352499802005	0.004042746857144533	0.9189479018142361
C	NSP5 Cys146Ala	TMEM14B	TRUE	TRUE	NA	NA	154030	14338	44	0.055270059441811126	0.011884212477742214	0.017321054488445044	0.003961963563596762	0.9189479018142361
C	NSP8	SLC7A9	TRUE	TRUE	NA	NA	149311	12936	13	0.10964691011231537	0.00784405028996168	0.015474965445578895	0.0039767903025108835	0.9189479018142361
C	ORF10wu	FAM109B	TRUE	TRUE	NA	NA	152986	52977	47	0.04726917499577913	0.009342355702399859	0.0136527771495652	0.004010023648292712	0.9189479018142361
C	ORF6	CAPS	TRUE	TRUE	NA	NA	149323	71036	13	0.13508917427889292	0.024471944432437196	0.02353605896163299	0.003998843652696052	0.9189479018142361
C	ORF6	EEF1A2	TRUE	TRUE	NA	NA	149323	3146	15	0.09240934855763776	0.005869139065086683	0.013446779135399864	0.004024427410113049	0.9189479018142361
C	ORF6	PAK4	TRUE	TRUE	NA	NA	149323	4845	35	0.058446643455130225	0.011085434469500824	0.015074011127056579	0.004020099937335447	0.9189479018142361
C	ORF7B	ARF3	TRUE	TRUE	NA	NA	149325	1653	15	0.10414926089275238	0.009106843539404613	0.017047281922976547	0.004001397243051141	0.9189479018142361
C	ORF7B	DNAJC30	TRUE	TRUE	NA	NA	149325	5007	11	0.13830643356521388	0.011866223320549284	0.01937340212170061	0.004036742074483614	0.9189479018142361
C	ORF7B	SLC29A3	TRUE	TRUE	NA	NA	149325	56583	11	0.14810729564128286	0.01693113181772401	0.022169093002517404	0.004012815254096669	0.9189479018142361
C	ORF9B	HEXIM1	TRUE	TRUE	NA	NA	149327	4582	30	0.06513051137060473	0.011943418747750697	0.01563392746238274	0.003957011813862843	0.9189479018142361
C	ORF9B	LASP1	TRUE	TRUE	NA	NA	149327	5231	18	0.08635066612728276	0.009425915450716475	0.014848992527632538	0.003973789678868506	0.9189479018142361
C	ORF9B	LEFTY2	TRUE	TRUE	NA	NA	149327	10132	19	0.0812247493027335	0.008286850804911752	0.014109299608278964	0.004009378435459452	0.9189479018142361
C	ORF9B	TAS2R41	TRUE	TRUE	NA	NA	149327	52774	27	0.06415808536663556	0.00826199334971875	0.013490749833836219	0.004026523844198235	0.9189479018142361
C	ORF9Bwu	GPR83	TRUE	TRUE	NA	NA	149328	14583	18	0.08760475549650937	0.00855498691848273	0.015282040284453315	0.003978800985899389	0.9189479018142361
C	S	LOC148413	TRUE	TRUE	NA	NA	152988	56154	19	0.08677294653702508	0.007790561768840601	0.016087225909453943	0.004000411225969635	0.9189479018142361
C	S 24nt-del	C7orf53	TRUE	TRUE	NA	NA	153953	54281	18	0.09716078271334797	0.0075712159388894255	0.01877571411883305	0.003962202416147658	0.9189479018142361
C	S-frag5	MDM1	TRUE	TRUE	NA	NA	153177	9176	10	0.15991264006874056	0.010997898259444085	0.022255752673394108	0.0040008344515324165	0.9189479018142361
C	ORF7B	LOC148413	TRUE	TRUE	NA	NA	149325	56154	25	0.07054750034639583	0.007744918240627283	0.014922687678328798	0.00405410761113951	0.9203614642302621
A	NSP5 Cys146Ala	KRTAP10-7	TRUE	TRUE	NA	NA	154030	56541	23	0.1218310147226422	0.011840499287294498	0.025183119305920886	6.533531088743615e-4	0.9225866686015957
C	M	HLA-DRB3	TRUE	TRUE	NA	NA	149322	8004	10	0.14442210203884015	0.013372713661753728	0.019010777693359966	0.004524961764455393	0.9235293634794678
C	M	OIT3	TRUE	TRUE	NA	NA	149322	54603	8	0.14899976995914588	0.002422970688793556	0.01359824801286774	0.004287560870434572	0.9235293634794678
C	M	RDH12	TRUE	TRUE	NA	NA	149322	8245	9	0.15024232708852037	0.009403826333115605	0.01702507529287385	0.004318764097956986	0.9235293634794678
C	NSP10	C1orf35	TRUE	TRUE	NA	NA	149313	4173	18	0.08990292998566203	0.01146536155609262	0.01637262892195768	0.004196812177767768	0.9235293634794678
C	NSP10	GDPD2	TRUE	TRUE	NA	NA	149313	8032	21	0.08356487086167684	0.013647039650601326	0.01749274177230415	0.004476321786103047	0.9235293634794678
C	NSP10	H1FX-AS1	TRUE	TRUE	NA	NA	149313	71739	21	0.07850782735850827	0.010237001549189932	0.015369178291852057	0.004411059907895988	0.9235293634794678
C	NSP12	CNN3	TRUE	TRUE	NA	NA	149314	12415	12	0.12225369516757946	0.00628547256424765	0.01795138062726295	0.004533095978484095	0.9235293634794678
C	NSP12	FAM82B	TRUE	TRUE	NA	NA	149314	101	32	0.07006934548552589	0.013609382084733541	0.019646189098122758	0.004074530731601362	0.9235293634794678
C	NSP12	TRIM10	TRUE	TRUE	NA	NA	149314	53649	16	0.13071335720718238	0.029955337918533657	0.03035000222736774	0.004476034199153568	0.9235293634794678
C	NSP13	ATP11B	TRUE	TRUE	NA	NA	149315	10148	13	0.12748787668364248	0.014018467614558204	0.02148420666562196	0.00429785305809153	0.9235293634794678
C	NSP13	CBX7	TRUE	TRUE	NA	NA	149315	11586	29	0.06691171878076096	0.008197267215287216	0.016415474476847575	0.0044466253414876125	0.9235293634794678
C	NSP13	CCDC70	TRUE	FALSE	NA	NA	149315	14046	10	0.16197112120841628	0.017837918783011615	0.023788196193041296	0.0044636567496458175	0.9235293634794678
C	NSP13	COX4I1	TRUE	TRUE	NA	NA	149315	5237	23	0.07924008690835987	0.00889087374443488	0.017418611817847346	0.004355840112137944	0.9235293634794678
C	NSP13	EDNRB	TRUE	TRUE	NA	NA	149315	7653	17	0.0940818370640052	0.006373847905226282	0.01685951700844143	0.004352965027483187	0.9235293634794678
C	NSP13	HIST1H3H	TRUE	TRUE	NA	NA	149315	55751	43	0.05351268589597384	0.009578412551284748	0.016332870362698457	0.004431270074158855	0.9235293634794678
C	NSP13	LGALS1	TRUE	TRUE	NA	NA	149315	6097	34	0.06163444224888627	0.008814147505056264	0.016395994981308566	0.004171911498294901	0.9235293634794678
C	NSP13	PHB2	TRUE	TRUE	NA	NA	149315	394	15	0.10427435165288645	0.006433156436658199	0.017265514795262137	0.0041285670954335826	0.9235293634794678
C	NSP13	PIP5KL1	TRUE	TRUE	NA	NA	149315	11141	14	0.11297036827054772	0.008994540610819095	0.01877759304597088	0.004350461412991801	0.9235293634794678
C	NSP13	RNF13	TRUE	TRUE	NA	NA	149315	6312	28	0.07400574138002472	0.012517472845307501	0.01909405475996955	0.004301037526231858	0.9235293634794678
C	NSP13	SH2B1	TRUE	TRUE	NA	NA	149315	2981	15	0.11159033972394752	0.011976406547568149	0.02013870835652718	0.0043645362212525315	0.9235293634794678
C	NSP13	TIMM44	TRUE	TRUE	NA	NA	149315	9731	19	0.08699044946455228	0.006864421270072487	0.01679955096822865	0.004518438567810296	0.9235293634794678
C	NSP13	TMEM120B	TRUE	TRUE	NA	NA	149315	56911	24	0.08274856148091284	0.013277808075563507	0.019853056351950983	0.004258469520596353	0.9235293634794678
C	NSP13	TRPV6	TRUE	TRUE	NA	NA	149315	9356	12	0.12336493257584522	0.006509194934225976	0.0179803336776193	0.004326505623776375	0.9235293634794678
C	NSP13	TTC26	TRUE	TRUE	NA	NA	149315	9132	20	0.09143452908208076	0.012500697910705972	0.019787410194942276	0.004521819718801783	0.9235293634794678
C	NSP14	CLEC11A	TRUE	TRUE	NA	NA	149316	4821	14	0.15047110410895362	0.020755321733671585	0.03337148556922909	0.00437920185847736	0.9235293634794678
C	NSP14	PLD3	TRUE	TRUE	NA	NA	149316	8471	18	0.11677446615808158	0.013452588167104207	0.027448582905022608	0.004127313362337986	0.9235293634794678
C	NSP2	EEF1A1	TRUE	TRUE	NA	NA	149305	113	8	0.19847607232822362	0.013488006841388315	0.02393351513181073	0.0042056321562378655	0.9235293634794678
C	NSP2	GLOD4	FALSE	TRUE	S262F	NA	149305	2822	5	0.36508133646305896	7.728377615049497e-4	0.029324074160247522	0.004416581598210171	0.9235293634794678
C	NSP2	NAP1L1	TRUE	TRUE	NA	NA	149305	5349	4	0.4687805781426109	0.006856955473930368	0.02351850222955796	0.004396386595822226	0.9235293634794678
C	NSP2	RABL2A	FALSE	TRUE	S262F	NA	149305	54356	5	0.42342670420952466	0.01922793948773657	0.03810707804910421	0.004159690072321006	0.9235293634794678
C	NSP2	SEPHS1	TRUE	TRUE	NA	NA	149305	931	9	0.17279832046433596	0.011530125929132296	0.022643952422511524	0.004379386306304413	0.9235293634794678
C	NSP2	STAP1	TRUE	TRUE	NA	NA	149305	7616	9	0.221625070477737	0.042462513050210655	0.03779650244724523	0.004544376313204646	0.9235293634794678
C	NSP2	ZAK	TRUE	FALSE	NA	NA	149305	6775	11	0.15698151143639733	0.018502654484682857	0.025646461562565413	0.004352242902961633	0.9235293634794678
C	NSP2	ZNF670	TRUE	FALSE	NA	NA	149305	5629	5	0.3362116708620294	0.011279379313634572	0.02440423332431475	0.004283850979128213	0.9235293634794678
C	NSP4	CAMKV	TRUE	TRUE	NA	NA	149307	3170	7	0.2298450331680609	0.002969601369038069	0.025753633123476106	0.004531599480346118	0.9235293634794678
C	NSP4	TM9SF1	TRUE	FALSE	NA	NA	149307	126	6	0.2804833684161766	0.0018228941421628167	0.02629759721952925	0.004087716874560146	0.9235293634794678
C	NSP4	TMUB2	TRUE	TRUE	NA	NA	149307	12129	8	0.23600500765674876	0.02040510850023864	0.034741160571869996	0.004475612938498507	0.9235293634794678
C	NSP5	KIF25-AS1	TRUE	TRUE	NA	NA	149308	53483	16	0.08923492742999777	0.006936057810002078	0.014031605112751248	0.004369266088607988	0.9235293634794678
C	NSP5	RSPH1	TRUE	TRUE	NA	NA	149308	53582	34	0.057905693180482165	0.010201026712148746	0.01469057419797675	0.00440205288736611	0.9235293634794678
C	NSP5	SMA4	TRUE	TRUE	NA	NA	149308	14469	13	0.12924797422003387	0.01955215930322674	0.021761184755856297	0.004118544488796648	0.9235293634794678
C	NSP5	WNT9A	TRUE	TRUE	NA	NA	149308	53680	9	0.14816036895213436	0.00978267889764699	0.01689848619150191	0.0045485784037890345	0.9235293634794678
C	NSP5 Cys146Ala	ADAP2	TRUE	TRUE	NA	NA	154030	9897	25	0.07798052940703518	0.012225408109944453	0.018570292634607768	0.004306551441238842	0.9235293634794678
C	NSP5 Cys146Ala	CDK5RAP3	TRUE	TRUE	NA	NA	154030	6836	16	0.10173796373734374	0.009808094269965392	0.018191481772116217	0.004332381066249506	0.9235293634794678
C	NSP5 Cys146Ala	COX5A	TRUE	TRUE	NA	NA	154030	1672	17	0.09716118007673821	0.00988475234449208	0.01809245987450029	0.004436911737297141	0.9235293634794678
C	NSP5 Cys146Ala	CSMD2	TRUE	TRUE	NA	NA	154030	15046	29	0.07157796105435946	0.012648926826448264	0.018542414531890365	0.00425298190547256	0.9235293634794678
C	NSP5 Cys146Ala	FAM213A	TRUE	TRUE	NA	NA	154030	4640	26	0.07173247931644633	0.00856415276574125	0.016381597860552825	0.004239937850358077	0.9235293634794678
C	NSP5 Cys146Ala	KIAA1191	TRUE	TRUE	NA	NA	154030	2447	11	0.1463545939069984	0.01700244026974058	0.0224014877138207	0.004411337351174545	0.9235293634794678
C	NSP5 Cys146Ala	LRRC37A4P	TRUE	TRUE	NA	NA	154030	71505	44	0.056377390882923595	0.013540957496480514	0.018384661139493056	0.004256261274968703	0.9235293634794678
C	NSP5 Cys146Ala	MT1F	TRUE	TRUE	NA	NA	154030	13176	52	0.04702457726040746	0.009759881531214787	0.015622099512664127	0.004541468610250749	0.9235293634794678
C	NSP5 Cys146Ala	RPL8	TRUE	TRUE	NA	NA	154030	3541	11	0.13942810064937555	0.011944032191297877	0.020055725751675864	0.004248626543265572	0.9235293634794678
C	NSP5 Cys146Ala	SCRN2	TRUE	TRUE	NA	NA	154030	7767	79	0.0391263661435126	0.012634372221589658	0.016861444376810353	0.004522839884014237	0.9235293634794678
C	NSP5 Cys146Ala	TMEM129	TRUE	TRUE	NA	NA	154030	54534	14	0.11684536293036017	0.012793349457625553	0.019982273254792494	0.004282688178671328	0.9235293634794678
C	NSP6	KRT79	TRUE	TRUE	NA	NA	149309	14366	16	0.0968795426465508	0.010496818704800513	0.016268575318301837	0.004153889887226335	0.9235293634794678
C	NSP7	TREML1	TRUE	TRUE	NA	NA	149310	52761	10	0.12577943243839768	0.006145560013240486	0.014227741988795652	0.004367302245678056	0.9235293634794678
C	NSP8	NMRAL1	TRUE	TRUE	NA	NA	149311	4437	13	0.12026257860239752	0.01445387153079055	0.019430735354957242	0.004505982207904541	0.9235293634794678
C	NSP9	MARCKSL1	TRUE	TRUE	NA	NA	149312	10989	8	0.16268491041634373	0.0037528888461212375	0.015932869776022037	0.004111165618813491	0.9235293634794678
C	NSP9	TPM3P9	TRUE	TRUE	NA	NA	149312	12053	13	0.11392816198989751	0.008218023047847585	0.016928268503650545	0.004135018425614212	0.9235293634794678
C	ORF10wu	CYP2S1	TRUE	TRUE	NA	NA	152986	9923	10	0.14038285937112338	0.010898680558266215	0.01741857012998419	0.004170320406174775	0.9235293634794678
C	ORF10wu	PIGY	TRUE	TRUE	NA	NA	152986	70903	12	0.1175994426607483	0.009688400540517632	0.016385849058145305	0.004362155975501279	0.9235293634794678
C	ORF10wu	TMEM59	TRUE	TRUE	NA	NA	152986	7761	15	0.08936199368284681	0.004367815181919507	0.012780240244675852	0.004229896315768649	0.9235293634794678
C	ORF3A	PTH	TRUE	TRUE	NA	NA	149319	55759	10	0.1263500198808317	0.004955233435287518	0.014427727306847939	0.004424222732860395	0.9235293634794678
C	ORF3B	ANXA13	TRUE	TRUE	NA	NA	149320	56776	9	0.13966786830458588	0.007460288673683133	0.014443792742735858	0.004120516102583759	0.9235293634794678
C	ORF3B	CACNA2D4	TRUE	TRUE	NA	NA	149320	14147	32	0.06382021279383913	0.013955343928802922	0.01647890672409401	0.004234202778498412	0.9235293634794678
C	ORF3B	EIF3G	TRUE	TRUE	NA	NA	149320	3492	34	0.061176568006396294	0.013644669853951786	0.01621787395470897	0.004232439476972501	0.9235293634794678
C	ORF3B	GGA2	TRUE	TRUE	NA	NA	149320	3368	12	0.1078682928327359	0.006851256396718806	0.013556412012795333	0.004158311412356723	0.9235293634794678
C	ORF3B	KCNG4	TRUE	TRUE	NA	NA	149320	8929	29	0.06832362393817289	0.014910180603150825	0.017189342650021124	0.004513199924406781	0.9235293634794678
C	ORF3B	KIAA0141	TRUE	TRUE	NA	NA	149320	7098	31	0.057281143906355525	0.008383545091576634	0.01282026678357744	0.004256089608085561	0.9235293634794678
C	ORF3B	LRFN4	TRUE	TRUE	NA	NA	149320	7572	13	0.11137047667077636	0.012259892275787549	0.016388815464922168	0.004293143678039895	0.9235293634794678
C	ORF3B	RAD9B	TRUE	TRUE	NA	NA	149320	14282	18	0.08332298720379121	0.009156507419689626	0.014148086144018947	0.00427700137997552	0.9235293634794678
C	ORF3B	SDHAF1	TRUE	TRUE	NA	NA	149320	70533	41	0.05006300346711207	0.009763279959877129	0.013364504951971303	0.004208808710423171	0.9235293634794678
C	ORF3B	TIMM23	TRUE	TRUE	NA	NA	149320	10980	21	0.08335172721747637	0.014458658395590178	0.01716847335941261	0.0042825687354316735	0.9235293634794678
C	ORF3B	TMEM95	TRUE	TRUE	NA	NA	149320	52643	16	0.08662246893755265	0.007539723125743452	0.013396995551797498	0.004547581298516132	0.9235293634794678
C	ORF3B	ZRSR2	TRUE	TRUE	NA	NA	149320	53592	13	0.11635453870586303	0.014810443614999785	0.017798914899633762	0.0042306806631704314	0.9235293634794678
C	ORF6	C7orf13	TRUE	TRUE	NA	NA	149323	70968	26	0.06509089596459725	0.007718654045783731	0.013411399284459682	0.0041599072711896185	0.9235293634794678
C	ORF6	CDK5R1	TRUE	TRUE	NA	NA	149323	1213	29	0.06622525451621658	0.011803991544041985	0.015780867907136092	0.00417040093690794	0.9235293634794678
C	ORF6	ETV7	TRUE	TRUE	NA	NA	149323	10161	14	0.10410148258613042	0.010199305116084788	0.015917283086135627	0.004328184876926708	0.9235293634794678
C	ORF6	GSTZ1	TRUE	TRUE	NA	NA	149323	7473	20	0.07548380272214993	0.006643437983691439	0.013272938262687755	0.004297506786411293	0.9235293634794678
C	ORF6	RAB1A	TRUE	TRUE	NA	NA	149323	42	14	0.09770712053312484	0.006656486632764499	0.014021238902437795	0.004327658504072207	0.9235293634794678
C	ORF6	RER1	TRUE	TRUE	NA	NA	149323	3795	22	0.07466042247789764	0.009432704221113714	0.014737677190718074	0.004436831866688433	0.9235293634794678
C	ORF6	TMEM115	TRUE	TRUE	NA	NA	149323	2885	20	0.08650508497022694	0.01414490953473924	0.017638260168063052	0.004462684199531922	0.9235293634794678
C	ORF6	ZSCAN20	TRUE	TRUE	NA	NA	149323	8817	36	0.059983694114767894	0.013728535518260192	0.01676476140030389	0.004353843480310223	0.9235293634794678
C	ORF7A	LGALS1	TRUE	TRUE	NA	NA	149324	6097	17	0.09099613075500565	0.009557784136678715	0.01577253267058016	0.004356452745005991	0.9235293634794678
C	ORF7A	TMEM128	TRUE	TRUE	NA	NA	149324	4986	3	0.7801387301209931	2.0764672599504777e-4	0.01652907092362528	0.004462963207137006	0.9235293634794678
C	ORF7B	CD52	TRUE	TRUE	NA	NA	149325	8005	5	0.3547121061149101	0.026551011633577475	0.02771518433810109	0.00443718779548231	0.9235293634794678
C	ORF7B	CHRNB4	TRUE	TRUE	NA	NA	149325	55719	6	0.23448219331307388	0.0068425880592972365	0.018482268995284285	0.0041431148389214235	0.9235293634794678
C	ORF7B	GLT8D2	TRUE	FALSE	NA	NA	149325	12822	6	0.34998338820642244	0.05601833013884488	0.04137712761450895	0.004185380946724697	0.9235293634794678
C	ORF7B	MC3R	TRUE	TRUE	NA	NA	149325	13901	5	0.3737155800271666	0.0344166532736776	0.03115991276265634	0.004537497737117035	0.9235293634794678
C	ORF8	BIN3	TRUE	TRUE	NA	NA	149326	6626	14	0.10556274109160751	0.010750591701668368	0.016448171254427383	0.004392245426856913	0.9235293634794678
C	ORF8	C1orf112	TRUE	FALSE	NA	NA	149326	53055	19	0.08940754500926926	0.0138224551016651	0.01777826745493673	0.004545086471929377	0.9235293634794678
C	ORF8	KLHL26	TRUE	TRUE	NA	NA	149326	1275	18	0.07935513707892462	0.005075382879941815	0.012656961164952752	0.004094136080419312	0.9235293634794678
C	ORF8	PIK3IP1	TRUE	TRUE	NA	NA	149326	2899	16	0.09003703214527334	0.0074030436036193374	0.014285584646144517	0.00436893441761326	0.9235293634794678
C	ORF8	SCN1B	TRUE	TRUE	NA	NA	149326	7830	15	0.10303278493635504	0.011867742270602735	0.01696649003211389	0.004211342121403585	0.9235293634794678
C	ORF8	XKR8	TRUE	TRUE	NA	NA	149326	6614	12	0.1508820470943881	0.029771969676141017	0.026985238074006684	0.004367280754908939	0.9235293634794678
C	ORF9B	ADCK1	TRUE	TRUE	NA	NA	149327	11988	16	0.09929828230986323	0.013890781749098729	0.017497958140367833	0.004463018441024373	0.9235293634794678
C	ORF9B	CLRN2	TRUE	TRUE	NA	NA	149327	56940	20	0.08062944740156672	0.010684182411465196	0.015407850640660964	0.004541759780096586	0.9235293634794678
C	ORF9B	EIF4E2	TRUE	TRUE	NA	NA	149327	13386	10	0.13395515673876918	0.010463702520835009	0.01634145025574648	0.0045151440517537805	0.9235293634794678
C	ORF9B	GCSH	TRUE	TRUE	NA	NA	149327	953	26	0.06316754115667253	0.007132798761489507	0.01286283289903073	0.004423161577502318	0.9235293634794678
C	ORF9B	GSDMD	TRUE	TRUE	NA	NA	149327	5342	13	0.102772422339163	0.006916299721060879	0.014076918416489287	0.004402047094615091	0.9235293634794678
C	ORF9B	SLC22A12	TRUE	TRUE	NA	NA	149327	11892	23	0.07209917653717422	0.009142054582933308	0.014287997843008424	0.004225164891656569	0.9235293634794678
C	ORF9B	TMEM120A	TRUE	TRUE	NA	NA	149327	2151	55	0.0413805702387123	0.008515546028697677	0.012549416554827785	0.004171710893305202	0.9235293634794678
C	S-frag5	CH25H	TRUE	TRUE	NA	NA	153177	14634	14	0.11325211184253442	0.007517044003442967	0.01880223167428779	0.004307830235944764	0.9235293634794678
C	S-frag5	CSAG1	TRUE	TRUE	NA	NA	153177	12161	7	0.20830296143416394	0.004890721127946118	0.02028767633304028	0.004132414810622497	0.9235293634794678
C	S-frag5	ZNF689	TRUE	TRUE	NA	NA	153177	7052	7	0.201435262264963	0.0040077135974394915	0.019801847247401107	0.004546722493930812	0.9235293634794678
B	NSP13	CASC4	TRUE	TRUE	NA	NA	149315	9121	16	0.15645071910460726	0.023398773428232635	0.03709230871185155	0.002695698021791028	0.9238867756073298
B	NSP5 Cys146Ala	ANKRD16	TRUE	TRUE	NA	NA	154030	13769	12	0.16298405540618865	0.005627393638875662	0.02674406811158359	0.0027025854229243062	0.9238867756073298
B	ORF8	MGC72080	TRUE	TRUE	NA	NA	149326	13359	17	0.12826301356999756	0.01873838573488944	0.027054643409824712	0.0027022372181877067	0.9238867756073298
C	NSP5	GSTZ1	TRUE	TRUE	NA	NA	149308	7473	13	0.10094798285398345	0.005599276693535442	0.013744759475677198	0.00455755719055693	0.9244042817621316
C	M	TMEM44	TRUE	TRUE	NA	NA	149322	2638	26	0.0698797100987487	0.011061751869805262	0.01589931627890002	0.0045791192741932284	0.9250533411453468
C	NSP13	FLJ41423	TRUE	TRUE	NA	NA	149315	54952	24	0.0794658294620538	0.011294310676837758	0.01870322244826361	0.004569726135876524	0.9250533411453468
C	ORF3B	SRSF5	TRUE	TRUE	NA	NA	149320	5911	19	0.08237735201399998	0.010916366880721626	0.01512330961935177	0.0045748757763537	0.9250533411453468
C	ORF6	SLC25A4	TRUE	TRUE	NA	NA	149323	2862	16	0.09393667361887659	0.010367363392718954	0.015791894913959978	0.00457944885266512	0.9250533411453468
C	NSP10	PPP1CA	TRUE	TRUE	NA	NA	149313	3788	13	0.11625985818332185	0.013992465053309266	0.018314528561393626	0.004617678791636434	0.927300919144607
C	NSP12	CHRNA4	TRUE	TRUE	NA	NA	149314	55854	17	0.09741563304833827	0.00907206115688857	0.01840500457722418	0.00460417631525519	0.927300919144607
C	NSP13	ASPRV1	TRUE	TRUE	NA	NA	149315	8734	66	0.04112965135970412	0.00967904247583134	0.015477452799591954	0.004598984209658158	0.927300919144607
C	NSP13	C10orf35	TRUE	TRUE	NA	NA	149315	96	22	0.08467501269299865	0.011830660682707028	0.019204216358783017	0.004627130745009762	0.927300919144607
C	NSP5	ORMDL3	TRUE	TRUE	NA	NA	149308	14110	11	0.1263922097682455	0.010744960941669905	0.017015007977812174	0.0046374180265464455	0.927300919144607
C	NSP5 Cys146Ala	HLA-DRB3	TRUE	TRUE	NA	NA	154030	8004	33	0.06885748317500728	0.016075741015448296	0.020392565729907965	0.004630546916941621	0.927300919144607
C	NSP5 Cys146Ala	RAB34	TRUE	TRUE	NA	NA	154030	11006	22	0.08834904324873041	0.015966988023716256	0.02089491806127143	0.004618013839233118	0.927300919144607
C	ORF3A	DLX3	TRUE	TRUE	NA	NA	149319	7245	11	0.12523350254808505	0.009146144538582836	0.01670231474186261	0.00463651003318136	0.927300919144607
C	S	ASPRV1	TRUE	TRUE	NA	NA	152988	8734	23	0.08265376003793264	0.013409009437417038	0.019307809944968488	0.0046347884562265955	0.927300919144607
C	S	PRDX6	TRUE	TRUE	NA	NA	152988	10200	39	0.05470766193714849	0.0095521658698794025	0.015489202815082268	0.00461420839097028	0.927300919144607
C	S-frag5	TMEM39A	FALSE	TRUE	NA	NA	153177	7842	17	0.08265496487072876	0.007353390272460333	0.013274337579943537	0.004644659773273684	0.9278117995731905
C	NSP5 Cys146Ala	PMP2	TRUE	TRUE	NA	NA	154030	1772	25	0.07591727789326114	0.011259303764950948	0.01801711239593261	0.004654482468766146	0.9288366975800556
B	NSP5 Cys146Ala	BANF1	TRUE	TRUE	NA	NA	154030	5772	12	0.1863149611185216	0.023424482065490176	0.03505076553476425	0.0027266284590564474	0.9305853938548705
C	NSP13	ADAMTSL1	TRUE	TRUE	NA	NA	149315	52749	62	0.04788432316236503	0.015616015292699254	0.019714975847599698	0.004669363719324085	0.9308679871511735
C	E	A1BG	TRUE	TRUE	NA	NA	149321	10134	6	0.1231155911187918	0.020109993982136327	0.025470578741404556	0.058718441169899285	0.9313599196361149
C	E	ABHD16A	TRUE	TRUE	NA	NA	149321	8110	3	0.3254783034302122	0.03790950539199671	0.034608315711254264	0.04689477919957951	0.9313599196361149
C	E	ABHD2	TRUE	TRUE	NA	NA	149321	1479	15	0.03765199908047159	0.012329293543513326	0.018788108449188788	0.15289909274103278	0.9313599196361149
C	E	ABLIM1	TRUE	TRUE	NA	NA	149321	3235	4	0.1290553951527374	0.017436585459798887	0.024928020150554203	0.10030039882336546	0.9313599196361149
C	E	ABO	TRUE	TRUE	NA	NA	149321	13981	6	0.055703862059888344	0.004764959336438151	0.0170166181354252	0.1717972475751369	0.9313599196361149
C	E	ACTBL2	TRUE	TRUE	NA	NA	149321	70831	3	0.15313294290650914	0.005545134997846672	0.02046819794801343	0.10244048828168165	0.9313599196361149
C	E	ACTR8	TRUE	TRUE	NA	NA	149321	10094	3	0.1615082080652966	7.340897108439351e-4	0.01836623377895918	0.08749620333010046	0.9313599196361149
C	E	ACY3	TRUE	TRUE	NA	NA	149321	2837	4	0.12666934904159494	0.003041751468646527	0.017914114515146816	0.07735206237908901	0.9313599196361149
C	E	ADAMTS12	TRUE	TRUE	NA	NA	149321	13338	5	0.058382145032225746	0.0066415480425524665	0.01875503004992852	0.19726154100573412	0.9313599196361149
C	E	ADAMTS4	TRUE	TRUE	NA	NA	149321	12965	3	0.14518684104224822	0.011347115974410536	0.023003105726831993	0.1195688573490952	0.9313599196361149
C	E	ADH7	TRUE	TRUE	NA	NA	149321	56364	5	0.10808253242984492	0.00711970738000777	0.01900519939214322	0.07723394802921196	0.9313599196361149
C	E	ADORA2B	TRUE	TRUE	NA	NA	149321	8280	6	0.0772704238156092	0.021600635536459863	0.02629181018654957	0.14789807278166944	0.9313599196361149
C	E	AGSK1	TRUE	TRUE	NA	NA	149321	12354	5	0.06733629330545686	0.027162131231904516	0.029491243684619303	0.21508154266160975	0.9313599196361149
C	E	AHSG	TRUE	TRUE	NA	NA	149321	13649	8	0.059510246492605924	0.004709493160513331	0.015860497876995935	0.11167417662700918	0.9313599196361149
C	E	AKR1B1	TRUE	TRUE	NA	NA	149321	3389	8	0.1574038262358664	0.013468190380704225	0.021046502850651107	0.009046004529564718	0.9313599196361149
C	E	AKR1CL1	TRUE	TRUE	NA	NA	149321	52606	4	0.11003684620472487	0.04693892927501997	0.0393030838484399	0.17397771514306593	0.9313599196361149
C	E	AKT2	TRUE	TRUE	NA	NA	149321	12155	11	0.05458923027335334	0.01845870974971135	0.023427064122675804	0.13221019680680637	0.9313599196361149
C	E	ALDH2	TRUE	TRUE	NA	NA	149321	3748	4	0.10395499487453948	0.009993479229212768	0.021301354864401458	0.1247540279487862	0.9313599196361149
C	E	ALDH3A2	TRUE	TRUE	NA	NA	149321	3212	3	0.08590622517586792	0.002705656934900585	0.019227619073552953	0.19777028982664074	0.9313599196361149
C	E	ALDH3B1	TRUE	TRUE	NA	NA	149321	3071	3	0.10465360455333751	0.02748258057246698	0.030052752199249137	0.20274466447639933	0.9313599196361149
C	E	ALDH3B2	TRUE	TRUE	NA	NA	149321	4773	5	0.10927011756676389	0.012004605418116852	0.021560941031495577	0.08573015881609135	0.9313599196361149
C	E	ALKBH4	TRUE	TRUE	NA	NA	149321	4187	8	0.06819989003575665	0.011301886292518224	0.019763839060209305	0.10625306502852155	0.9313599196361149
C	E	ALPL	TRUE	TRUE	NA	NA	149321	54289	5	0.07203910890918569	0.014992821322427128	0.02312435295011507	0.17462439586389697	0.9313599196361149
C	E	AP1M2	TRUE	TRUE	NA	NA	149321	5027	6	0.08073533590696202	0.010080396701603525	0.019945024563054626	0.11019277065465277	0.9313599196361149
C	E	APOBEC3C	TRUE	TRUE	NA	NA	149321	6950	5	0.09976682721537454	0.017350683559230824	0.02435796860625441	0.11306760513049648	0.9313599196361149
C	E	APOC2	TRUE	TRUE	NA	NA	149321	12377	4	0.17640640733988183	0.015354671095677246	0.023913604082961927	0.05337957863960864	0.9313599196361149
C	E	ARHGEF3	TRUE	TRUE	NA	NA	149321	52687	3	0.11621190966678968	0.0106705866182103	0.02270752745200512	0.15666638706517813	0.9313599196361149
C	E	ARHGEF40	TRUE	TRUE	NA	NA	149321	6716	4	0.14414990145516401	0.030617746007863367	0.0313505614807358	0.10097583102581957	0.9313599196361149
C	E	ARL13B	TRUE	TRUE	NA	NA	149321	52802	3	0.1013581721061189	0.01602441474309806	0.025046635528204478	0.19141163712945483	0.9313599196361149
C	E	ARL17A	TRUE	TRUE	NA	NA	149321	10027	4	0.10875211631818375	0.008995934732666484	0.020815299730302928	0.1143885278227243	0.9313599196361149
C	E	ARMC1	TRUE	TRUE	NA	NA	149321	5887	3	0.19037260368325415	0.04188635594506221	0.03634581699622658	0.11291382327182527	0.9313599196361149
C	E	ARMCX1	TRUE	FALSE	NA	NA	149321	4054	4	0.062390606015424815	5.832675949060377e-4	0.01671621435824433	0.20286355380420876	0.9313599196361149
C	E	ARMCX3	TRUE	TRUE	NA	NA	149321	5676	7	0.060698964979495715	0.040615087398095655	0.03695956261492629	0.21779685955231765	0.9313599196361149
C	E	ARSE	TRUE	TRUE	NA	NA	149321	54814	3	0.17385685191355577	0.02513870582748933	0.029028704318427058	0.10958271205862692	0.9313599196361149
C	E	ART3	TRUE	TRUE	NA	NA	149321	12860	4	0.07778208790856264	0.013805988226900233	0.023159005905070446	0.19097132802180103	0.9313599196361149
C	E	ASB7	TRUE	TRUE	NA	NA	149321	12068	3	0.15109726274712873	3.500080136909672e-4	0.018198427009900882	0.09593566812292094	0.9313599196361149
C	E	ASIC4	TRUE	FALSE	NA	NA	149321	14518	3	0.10968897875258675	0.0022729263863003756	0.019038557434397297	0.15119265370257315	0.9313599196361149
C	E	ASPDH	TRUE	TRUE	NA	NA	149321	14522	3	0.08747228252110839	0.005208326160731691	0.020321044873119476	0.19961061537697058	0.9313599196361149
C	E	ASTL	TRUE	TRUE	NA	NA	149321	52914	5	0.0616253940938843	0.002555818355691807	0.01661740723643579	0.17269177996521207	0.9313599196361149
C	E	ATG3	TRUE	TRUE	NA	NA	149321	12494	5	0.0826424592513876	0.009909350916592686	0.020464719752605047	0.13303389233412552	0.9313599196361149
C	E	ATG9A	TRUE	TRUE	NA	NA	149321	3407	6	0.04682148276540602	0.004076956285827714	0.016637580171618135	0.20738906127505394	0.9313599196361149
C	E	ATP13A1	TRUE	TRUE	NA	NA	149321	6839	3	0.13580933982347587	0.018608403500095346	0.026175590143352384	0.14157683206443106	0.9313599196361149
C	E	ATP1B3	TRUE	TRUE	NA	NA	149321	7056	8	0.12279349782526054	0.010704184287127029	0.019409941043780916	0.020714847107652756	0.9313599196361149
C	E	ATP5L2	TRUE	TRUE	NA	NA	149321	71664	6	0.05459352616355794	0.011443762404767565	0.020696136581516134	0.19768632235249045	0.9313599196361149
C	E	ATP6V1B1	TRUE	TRUE	NA	NA	149321	12157	4	0.18109010251385277	0.0016572780759027267	0.017239527664238648	0.03509929049574619	0.9313599196361149
C	E	ATP6V1G1	TRUE	FALSE	NA	NA	149321	5780	7	0.08581639773524084	0.006623723971288393	0.017470310745165713	0.06835370711160497	0.9313599196361149
C	E	ATPAF2	TRUE	TRUE	NA	NA	149321	12568	3	0.08758802900819226	7.133909667338525e-4	0.018357190418136667	0.18962727625471062	0.9313599196361149
C	E	AUP1	TRUE	TRUE	NA	NA	149321	10086	6	0.09485450306556822	0.009424356380770658	0.01958359566072172	0.07889394363539151	0.9313599196361149
C	E	AZU1	TRUE	TRUE	NA	NA	149321	13886	3	0.11306077125395309	0.001062235326274994	0.018509601859016903	0.14333082555216575	0.9313599196361149
C	E	B4GALT7	TRUE	TRUE	NA	NA	149321	4481	3	0.0832226317048306	0.010232053292084863	0.02251593055705547	0.2190548470356483	0.9313599196361149
C	E	BAIAP2	TRUE	TRUE	NA	NA	149321	7088	8	0.0702929386166058	0.041003174316469826	0.0373499050633929	0.16895644679443853	0.9313599196361149
C	E	BCL2L12	TRUE	TRUE	NA	NA	149321	56014	3	0.15246817036873617	6.954239834088947e-4	0.018349340574096106	0.095249922218872	0.9313599196361149
C	E	BCL2L13	TRUE	TRUE	NA	NA	149321	13414	4	0.20464315340760358	0.021550364189829002	0.026932465344928228	0.0440738727354806	0.9313599196361149
C	E	BCL2L14	TRUE	TRUE	NA	NA	149321	8308	4	0.06740693430446548	0.006971339531627026	0.01982881251560372	0.2045214204899472	0.9313599196361149
C	E	BCS1L	TRUE	TRUE	NA	NA	149321	4634	4	0.08281824755941988	0.004662059259473209	0.018703612049620566	0.1562858684133354	0.9313599196361149
C	E	BEND7	TRUE	TRUE	NA	NA	149321	9342	3	0.10541696180197249	0.01693202882768873	0.02544317560865072	0.1854250396856199	0.9313599196361149
C	E	BIN3	TRUE	TRUE	NA	NA	149321	6626	3	0.14585624738883016	0.019642544044298185	0.026627410120094872	0.1308248180358684	0.9313599196361149
C	E	BMS1P5	TRUE	TRUE	NA	NA	149321	56407	4	0.0982305173438413	0.031301418305796275	0.031683681889501256	0.17515860371348757	0.9313599196361149
C	E	BOLL	TRUE	TRUE	NA	NA	149321	9846	3	0.2042617683923657	0.009255642237646862	0.022089332816177462	0.07011406794919191	0.9313599196361149
C	E	BSCL2	TRUE	TRUE	NA	NA	149321	6644	12	0.10047383083337455	0.009414467004103755	0.017441200220900028	0.011608131735032261	0.9313599196361149
C	E	BSPRY	TRUE	TRUE	NA	NA	149321	5867	7	0.14221167520224293	0.013367524972170116	0.021336929292219167	0.021000853684139193	0.9313599196361149
C	E	BTG3	TRUE	TRUE	NA	NA	149321	569	4	0.06884149263833941	0.0016417275088052275	0.017231950625818754	0.18566646076464993	0.9313599196361149
C	E	BTNL8	TRUE	TRUE	NA	NA	149321	56594	5	0.08179160335977753	0.019998361000751027	0.025743213381493664	0.15900117752625184	0.9313599196361149
C	E	BVES	TRUE	TRUE	NA	NA	149321	2321	4	0.06336054622506584	0.004479489793943521	0.018614654788708832	0.21077461774837833	0.9313599196361149
C	E	C14orf132	TRUE	TRUE	NA	NA	149321	13567	3	0.09281005729906136	0.005651578791030259	0.02051470365019307	0.18917902612644563	0.9313599196361149
C	E	C14orf182	TRUE	TRUE	NA	NA	149321	56306	3	0.09337198981231898	0.004344991538157867	0.019943850659742055	0.18534259883100068	0.9313599196361149
C	E	C16orf80	TRUE	TRUE	NA	NA	149321	3936	5	0.07100204729025572	0.01080916967612407	0.020935498109423106	0.16710158182754825	0.9313599196361149
C	E	C17orf59	TRUE	TRUE	NA	NA	149321	6135	5	0.12204566793400037	0.013205994665047302	0.022189498782240132	0.07044919277580249	0.9313599196361149
C	E	C17orf62	TRUE	TRUE	NA	NA	149321	4611	4	0.0788388812846528	0.005938888052586541	0.019325748899060614	0.16958082017249293	0.9313599196361149
C	E	C19orf33	TRUE	TRUE	NA	NA	149321	12035	7	0.08738901747092116	0.006375896004364903	0.017328216366452636	0.06479802882512796	0.9313599196361149
C	E	C1QTNF1	TRUE	TRUE	NA	NA	149321	7907	5	0.10500901703754247	0.009573963631354281	0.020289247666287983	0.0873102325275214	0.9313599196361149
C	E	C1orf127	TRUE	TRUE	NA	NA	149321	54539	8	0.05879269078994505	0.006684516929463694	0.017029905019561888	0.12170096720950056	0.9313599196361149
C	E	C1orf150	TRUE	TRUE	NA	NA	149321	12795	3	0.15919839737696484	0.034933324606675094	0.03330801089220088	0.13495592687751795	0.9313599196361149
C	E	C1orf162	TRUE	TRUE	NA	NA	149321	12967	3	0.13376746468977366	0.051680462964570205	0.0406248999802311	0.18462529462778818	0.9313599196361149
C	E	C1orf226	TRUE	TRUE	NA	NA	149321	56910	4	0.15487267358699508	0.19858649876934364	0.1131936019972304	0.21256965026892274	0.9313599196361149
C	E	C1orf64	TRUE	TRUE	NA	NA	149321	12861	5	0.06810408185451916	0.010985232726285335	0.021027612963190393	0.1764794860843033	0.9313599196361149
C	E	C1orf87	TRUE	TRUE	NA	NA	149321	14100	4	0.06770287443500911	0.0023672215765421435	0.01758544875808497	0.19120922589110712	0.9313599196361149
C	E	C21orf88	TRUE	TRUE	NA	NA	149321	14988	3	0.10787365582540588	0.003700186606100381	0.019662132907702624	0.15711081958339246	0.9313599196361149
C	E	C2orf65	TRUE	TRUE	NA	NA	149321	1295	6	0.09789017952614673	0.004171336605830277	0.016689576633385987	0.06130890762196571	0.9313599196361149
C	E	C6orf108	TRUE	TRUE	NA	NA	149321	6845	4	0.16875704717955659	0.02650584152008371	0.02934702951386343	0.07170152378964469	0.9313599196361149
C	E	C9orf173	TRUE	TRUE	NA	NA	149321	55000	6	0.11738943808351522	0.013126444077514395	0.02162316769628739	0.053965114237112075	0.9313599196361149
C	E	CA4	TRUE	TRUE	NA	NA	149321	10783	3	0.07878036463269222	0.0011238295636895616	0.01853651261797721	0.21089995907249992	0.9313599196361149
C	E	CA8	TRUE	TRUE	NA	NA	149321	776	3	0.11839749559220754	0.0018378916213608412	0.01884848907427061	0.13690388607590614	0.9313599196361149
C	E	CACNA2D4	TRUE	TRUE	NA	NA	149321	14147	10	0.08081638291891105	0.010513719010537896	0.018651981837315694	0.0471056878223889	0.9313599196361149
C	E	CACUL1	TRUE	TRUE	NA	NA	149321	1928	3	0.18161490967375693	0.01877225776178007	0.026247178699780774	0.09582355110658164	0.9313599196361149
C	E	CAP1	TRUE	TRUE	NA	NA	149321	6002	4	0.15391529819553884	0.02091970282597504	0.026625174597658213	0.07783536730517401	0.9313599196361149
C	E	CARD9	TRUE	TRUE	NA	NA	149321	5439	4	0.1463319100095902	0.011994579549584985	0.022276394161325687	0.07235489374568964	0.9313599196361149
C	E	CBFB	TRUE	TRUE	NA	NA	149321	2983	5	0.08239633066778268	0.0024638815926829715	0.016569306618659147	0.1128149100277855	0.9313599196361149
C	E	CBLN4	TRUE	TRUE	NA	NA	149321	13792	3	0.12554030290654306	0.009521040173239717	0.02220528619384868	0.1409443811999956	0.9313599196361149
C	E	CBR3	TRUE	TRUE	NA	NA	149321	4193	3	0.09826131714423239	0.013599435084020077	0.02398715259882161	0.19321260171509	0.9313599196361149
C	E	CBX7	TRUE	TRUE	NA	NA	149321	11586	6	0.0740873992405247	0.0175915631056192	0.02408311263848986	0.1475125452110379	0.9313599196361149
C	E	CCBE1	TRUE	TRUE	NA	NA	149321	11443	4	0.12341380654202726	0.010742581786749947	0.021666356270672447	0.09607574276857801	0.9313599196361149
C	E	CCDC107	TRUE	TRUE	NA	NA	149321	12640	5	0.14602892871595669	0.00473282680488823	0.01775640156127679	0.035193296017482334	0.9313599196361149
C	E	CCDC114	TRUE	TRUE	NA	NA	149321	54238	5	0.08067608047692343	0.006845766103682963	0.018861875392096817	0.12966519428263482	0.9313599196361149
C	E	CCDC127	TRUE	TRUE	NA	NA	149321	537	3	0.1392763236830472	0.02427775668948338	0.028652552332421942	0.1450816155698645	0.9313599196361149
C	E	CCDC130	TRUE	TRUE	NA	NA	149321	4396	4	0.07830004498782017	0.010806919233837597	0.021697704793550387	0.1828727712892024	0.9313599196361149
C	E	CCDC94	TRUE	TRUE	NA	NA	149321	7803	3	0.1300859962959855	0.03266260773483701	0.03231592596721275	0.16836156234381636	0.9313599196361149
C	E	CCL19	TRUE	TRUE	NA	NA	149321	8385	4	0.06271957930300344	0.005378765053649783	0.019052828081691092	0.21525830421295666	0.9313599196361149
C	E	CCL4	TRUE	TRUE	NA	NA	149321	70985	3	0.09170433547951913	0.005767264768314385	0.020565247298113036	0.1917023869927399	0.9313599196361149
C	E	CCND3	TRUE	TRUE	NA	NA	149321	6197	6	0.08742832634214207	0.008800953418818199	0.01924014748978687	0.09165741392902961	0.9313599196361149
C	E	CD38	TRUE	TRUE	NA	NA	149321	5209	4	0.07638833119646443	0.0180206577238139	0.02521261028522182	0.20348902639918445	0.9313599196361149
C	E	CD68	TRUE	TRUE	NA	NA	149321	5882	4	0.23490509713812605	0.01690011524417217	0.024666624189272176	0.029017658927617974	0.9313599196361149
C	E	CDC20	TRUE	TRUE	NA	NA	149321	3206	5	0.0785603586842001	0.005642884638630174	0.018232536924137593	0.131602021107572	0.9313599196361149
C	E	CDC42SE2	TRUE	TRUE	NA	NA	149321	52570	4	0.06803140988964594	0.005823920513198502	0.019269730783610422	0.19966200311892754	0.9313599196361149
C	E	CDCA4	TRUE	TRUE	NA	NA	149321	12704	3	0.12879525590212934	0.06569262074335142	0.046746865545947494	0.20530716203614663	0.9313599196361149
C	E	CDCA5	TRUE	TRUE	NA	NA	149321	6598	3	0.09573380949429446	0.00699574062104515	0.021101973117752353	0.18595927399602374	0.9313599196361149
C	E	CDCP1	TRUE	TRUE	NA	NA	149321	9182	3	0.11876041748873684	0.0030259451285364392	0.019367554215841562	0.13871610484283772	0.9313599196361149
C	E	CDK2	TRUE	FALSE	NA	NA	149321	3469	4	0.07972436033311978	0.0031478335291009736	0.017965803166929417	0.15990134725276445	0.9313599196361149
C	E	CDK2	TRUE	TRUE	NA	NA	149321	3469	4	0.0848128514040157	0.015908075531417036	0.024183251269784677	0.17758527196370844	0.9313599196361149
C	E	CDK2AP2	TRUE	TRUE	NA	NA	149321	4212	3	0.090202939131413	0.00843872135239965	0.021732416942951194	0.20015476591504325	0.9313599196361149
C	E	CDK5R1	TRUE	TRUE	NA	NA	149321	1213	5	0.08051867089084945	0.024233868564711793	0.027959198845377908	0.17112172644258328	0.9313599196361149
C	E	CDK5RAP1	TRUE	TRUE	NA	NA	149321	3665	3	0.09053488980877092	6.946518619473571e-4	0.01834900323126321	0.18328849134525627	0.9313599196361149
C	E	CDK5RAP3	TRUE	TRUE	NA	NA	149321	6836	4	0.12816880833655359	0.02387167347725131	0.02806352696763135	0.11173216214704568	0.9313599196361149
C	E	CENPP	TRUE	TRUE	NA	NA	149321	14387	4	0.09740859551310645	0.008678374572234918	0.020660568039739438	0.1341648602793454	0.9313599196361149
C	E	CENPW	TRUE	TRUE	NA	NA	149321	70966	8	0.09443958332527158	0.002535952177585362	0.01457354913741362	0.03129408053373971	0.9313599196361149
C	E	CEP170P1	TRUE	TRUE	NA	NA	149321	1496	3	0.30962753741910687	0.12074264999216748	0.07079843481697563	0.09069687965201235	0.9313599196361149
C	E	CEP85	TRUE	TRUE	NA	NA	149321	8771	7	0.06056874856207395	0.010717942427035413	0.019817767470921732	0.14925425260155234	0.9313599196361149
C	E	CER1	TRUE	TRUE	NA	NA	149321	13821	3	0.16905596851887378	0.004266262435143796	0.019909453612172282	0.08679726893529513	0.9313599196361149
C	E	CFL1	TRUE	TRUE	NA	NA	149321	371	8	0.05425657129838997	0.01569546177406225	0.022365265245703148	0.16955830469489733	0.9313599196361149
C	E	CFP	TRUE	TRUE	NA	NA	149321	7637	4	0.16856231828512663	0.017875406300418926	0.0251418362993789	0.061719214414326734	0.9313599196361149
C	E	CH25H	TRUE	TRUE	NA	NA	149321	14634	10	0.03881407940412365	0.015516985760928874	0.021764314328240084	0.21357737403018728	0.9313599196361149
C	E	CHIA	TRUE	TRUE	NA	NA	149321	53001	6	0.10835883686935235	0.005748502972342809	0.017558476745990845	0.050777323237105404	0.9313599196361149
C	E	CHMP2B	TRUE	TRUE	NA	NA	149321	2419	4	0.15190367925462545	5.434897047744997e-4	0.016696832518347485	0.0500794966776704	0.9313599196361149
C	E	CHP1	TRUE	TRUE	NA	NA	149321	9004	4	0.13860930480187092	0.06279260119724524	0.04702781057370406	0.14553502987546021	0.9313599196361149
C	E	CHRNA4	TRUE	TRUE	NA	NA	149321	55854	4	0.07450709034918615	0.016935159904602582	0.02468369975550898	0.20644883428447244	0.9313599196361149
C	E	CHRNB4	TRUE	TRUE	NA	NA	149321	55719	3	0.10805356658719044	0.008475650898935696	0.021748551603709407	0.1660538740492136	0.9313599196361149
C	E	CHST14	TRUE	TRUE	NA	NA	149321	11492	5	0.06356746055076226	0.013131629033377541	0.022150591247238904	0.19685035005168317	0.9313599196361149
C	E	CKMT2	TRUE	TRUE	NA	NA	149321	8461	5	0.06531365927086563	0.006522918382883495	0.01869296391087855	0.17284160747932537	0.9313599196361149
C	E	CLASP1	TRUE	TRUE	NA	NA	149321	10089	3	0.1336517889978333	0.027678567150086618	0.030138379487956016	0.15698205578015298	0.9313599196361149
C	E	CLASP2	TRUE	TRUE	NA	NA	149321	9206	3	0.12423813843708736	0.007286051230647312	0.021228810938408206	0.13885333911529274	0.9313599196361149
C	E	CLEC10A	TRUE	TRUE	NA	NA	149321	10294	5	0.09698329126743167	0.01937969146744455	0.025419530169493172	0.12270654274057641	0.9313599196361149
C	E	CLEC18A	TRUE	TRUE	NA	NA	149321	14653	4	0.1822999604012661	0.0012059030793992152	0.017019594483098532	0.03405146694311632	0.9313599196361149
C	E	CLEC3A	TRUE	TRUE	NA	NA	149321	52612	4	0.12982355537010415	0.011796722862411214	0.022179988177482866	0.08980104074358956	0.9313599196361149
C	E	CNPY3	TRUE	TRUE	NA	NA	149321	3810	5	0.07668330214436314	0.007866365562200588	0.019395845295436632	0.14287009712578166	0.9313599196361149
C	E	COL20A1	TRUE	TRUE	NA	NA	149321	14102	3	0.11467027514564784	0.02664422457537418	0.02968647124330772	0.18409268512131716	0.9313599196361149
C	E	COMMD1	TRUE	TRUE	NA	NA	149321	13160	4	0.0829223534875548	0.0014388715281250786	0.01713310872830586	0.1472962339530195	0.9313599196361149
C	E	COQ4	TRUE	TRUE	NA	NA	149321	7084	4	0.12742461613108433	0.028084211360308448	0.030116092715558828	0.11913844760790888	0.9313599196361149
C	E	CORO1B	TRUE	TRUE	NA	NA	149321	5090	9	0.04301567080706375	0.005586351670576906	0.01595576788790891	0.1685531681503608	0.9313599196361149
C	E	CORO2A	TRUE	TRUE	NA	NA	149321	3460	3	0.15815877745500684	0.018073692904263042	0.025941973029772195	0.11552935277122327	0.9313599196361149
C	E	COX8A	TRUE	TRUE	NA	NA	149321	12306	4	0.12719760404677738	0.027429592450265397	0.029797128616006356	0.11849225618621351	0.9313599196361149
C	E	CPLX2	TRUE	TRUE	NA	NA	149321	53534	4	0.11739107790537429	0.10145533532511113	0.06586628894353953	0.21387945875619538	0.9313599196361149
C	E	CPSF6	TRUE	FALSE	NA	NA	149321	3552	4	0.09067217976653925	0.0065783507567660285	0.01963732811332832	0.14313485542114304	0.9313599196361149
C	E	CRABP1	TRUE	TRUE	NA	NA	149321	1680	3	0.12061355528260842	0.026551696644067795	0.029646045434644438	0.17442636085390123	0.9313599196361149
C	E	CRB3	TRUE	TRUE	NA	NA	149321	13427	4	0.07303776970801915	0.004452135910844207	0.01860132656589373	0.1813469263707361	0.9313599196361149
C	E	CROCCP2	TRUE	FALSE	NA	NA	149321	11562	4	0.06773633941822524	0.005806476093292208	0.019261230962413292	0.20051489455521254	0.9313599196361149
C	E	CRYM	TRUE	TRUE	NA	NA	149321	1258	4	0.08789575712296477	0.014605966513449465	0.02354879659079005	0.1675527262727305	0.9313599196361149
C	E	CSN3	TRUE	TRUE	NA	NA	149321	6453	5	0.0863097017260008	0.016850684241850364	0.024096372752030266	0.14085069608546988	0.9313599196361149
C	E	CTDSP1	TRUE	TRUE	NA	NA	149321	6555	4	0.1882604445527158	0.0026492793400133695	0.017722881849563287	0.0331194006579482	0.9313599196361149
C	E	CTDSP2	TRUE	TRUE	NA	NA	149321	12272	3	0.15848305051942171	0.03548048517214388	0.033547067445345774	0.1363367713313873	0.9313599196361149
C	E	CTSK	TRUE	TRUE	NA	NA	149321	7608	5	0.08215250606029548	0.011193271239202567	0.02113645713678492	0.13753361786840007	0.9313599196361149
C	E	CTSL1	TRUE	TRUE	NA	NA	149321	6401	3	0.09581320240923447	0.01634666224868412	0.025187426701411456	0.20273532452825146	0.9313599196361149
C	E	CTSL2	TRUE	TRUE	NA	NA	149321	53036	3	0.08348048805696805	0.0021019096802709406	0.018963839578517893	0.2019441108088955	0.9313599196361149
C	E	CWF19L1	TRUE	TRUE	NA	NA	149321	4568	5	0.06718273457215906	0.0012846127875253976	0.015952322115437626	0.1500635089822914	0.9313599196361149
C	E	CXCL16	TRUE	TRUE	NA	NA	149321	10343	3	0.09863911816972167	0.0015541986663678128	0.018724542532337313	0.1690775563770086	0.9313599196361149
C	E	CXorf21	TRUE	TRUE	NA	NA	149321	13152	4	0.09070303350484006	0.03129286003967305	0.03167951186079318	0.1915796530448006	0.9313599196361149
C	E	CXorf38	TRUE	TRUE	NA	NA	149321	12697	8	0.0935890269410935	0.006156571868717211	0.016717309933555673	0.039947463015604645	0.9313599196361149
C	E	CXorf56	TRUE	TRUE	NA	NA	149321	12441	3	0.14052086282354165	0.016095197219810183	0.025077560664213433	0.1320499666481093	0.9313599196361149
C	E	CYB5D2	TRUE	TRUE	NA	NA	149321	11099	4	0.1320225933866256	0.011790761147174166	0.022177083322301935	0.08715712003262911	0.9313599196361149
C	E	CYP11B1	TRUE	TRUE	NA	NA	149321	55851	7	0.08554051484458543	0.017154242424353202	0.02350807757063779	0.09522511766275676	0.9313599196361149
C	E	CYTIP	TRUE	TRUE	NA	NA	149321	1911	4	0.11028468256983547	0.005868594460816462	0.019291498235263292	0.10523877648807158	0.9313599196361149
C	E	DACH2	TRUE	TRUE	NA	NA	149321	55838	6	0.08075001963122655	0.00719322731811835	0.018354411260815134	0.10209290298891507	0.9313599196361149
C	E	DBNDD1	TRUE	TRUE	NA	NA	149321	70898	3	0.15462056024430226	0.003927010430392879	0.01976123310795198	0.09850396499421947	0.9313599196361149
C	E	DCN	TRUE	TRUE	NA	NA	149321	5527	5	0.11542958112006463	0.0038380390773076543	0.017288255402253913	0.06056470923830604	0.9313599196361149
C	E	DDRGK1	TRUE	TRUE	NA	NA	149321	7032	8	0.05328173780853327	0.01831909190408691	0.02391871075949189	0.1812214355170241	0.9313599196361149
C	E	DDX39A	TRUE	TRUE	NA	NA	149321	2435	4	0.12747476439711986	0.021508569989962475	0.026912101054923122	0.10899478976438495	0.9313599196361149
C	E	DEFA3	TRUE	TRUE	NA	NA	149321	8286	11	0.03496194689779106	0.007717007659825817	0.01661292235134545	0.1948910926169835	0.9313599196361149
C	E	DEFA6	TRUE	TRUE	NA	NA	149321	14011	3	0.11316540567298705	0.00417422485546788	0.019869242040020198	0.14943326836171136	0.9313599196361149
C	E	DFFA	TRUE	TRUE	NA	NA	149321	4967	5	0.115942577972523	0.04004162402268402	0.03622969672137409	0.12243044918313133	0.9313599196361149
C	E	DFNA5	TRUE	TRUE	NA	NA	149321	8097	4	0.07769999115274308	0.0023720601951530778	0.017587806382658038	0.16295448994628117	0.9313599196361149
C	E	DGCR8	TRUE	TRUE	NA	NA	149321	6711	6	0.05416075002719318	0.008602686347878544	0.019130917237403136	0.19081905393779428	0.9313599196361149
C	E	DHRS11	TRUE	TRUE	NA	NA	149321	4149	5	0.10337393625513487	0.01029106227736515	0.020664428244231554	0.09156843224939704	0.9313599196361149
C	E	DHRS9	TRUE	TRUE	NA	NA	149321	11958	4	0.1341419644706581	0.021401549669788168	0.02685995523460765	0.10007632473237253	0.9313599196361149
C	E	DLST	TRUE	TRUE	NA	NA	149321	3150	8	0.039901964658628664	0.008413919040144687	0.01805388012932666	0.21443959205041951	0.9313599196361149
C	E	DMRT1	TRUE	TRUE	NA	NA	149321	11358	3	0.1257984670805621	0.013391578878058774	0.023896339423891296	0.1470264381122203	0.9313599196361149
C	E	DNAJC15	TRUE	TRUE	NA	NA	149321	6402	3	0.11982235248166379	0.023722936899592262	0.028410149434701583	0.1716729182598722	0.9313599196361149
C	E	DNAJC30	TRUE	TRUE	NA	NA	149321	5007	4	0.11859640323921812	0.004557377218733063	0.01865260555965864	0.09040969549060575	0.9313599196361149
C	E	DSCR4	TRUE	TRUE	NA	NA	149321	14040	3	0.10517765386563645	0.017950503821622922	0.025888151246296634	0.18750698519530173	0.9313599196361149
C	E	DSCR9	TRUE	TRUE	NA	NA	149321	12312	5	0.060702769556869866	0.015333643256070287	0.023302668403297713	0.21210706927383538	0.9313599196361149
C	E	DTX4	TRUE	TRUE	NA	NA	149321	56395	13	0.04908971958826702	0.008327595982324123	0.016505132843871326	0.0968855253972666	0.9313599196361149
C	E	DUSP14	TRUE	TRUE	NA	NA	149321	3126	5	0.1264761504645304	0.012943534507328353	0.022052181616452785	0.06478660211922503	0.9313599196361149
C	E	DVL1	TRUE	TRUE	NA	NA	149321	11572	6	0.09404004982926628	0.007215344323365466	0.018366596068174548	0.07498665170265549	0.9313599196361149
C	E	DYRK2	TRUE	TRUE	NA	NA	149321	4966	3	0.14505883863897315	0.0038426211781667882	0.01972436311944621	0.10773804519128535	0.9313599196361149
C	E	EEF1A2	TRUE	TRUE	NA	NA	149321	3146	4	0.1094578476885113	0.012400331154012746	0.02247409727249881	0.12017102510580473	0.9313599196361149
C	E	EFCAB4A	TRUE	TRUE	NA	NA	149321	13524	7	0.07980286085600437	0.006768320857234178	0.01755321666142437	0.08110395792052671	0.9313599196361149
C	E	EGR1	TRUE	TRUE	NA	NA	149321	14665	4	0.12704523166446138	0.01912207105263155	0.025749275672169326	0.10573837045937273	0.9313599196361149
C	E	EI24	TRUE	TRUE	NA	NA	149321	3140	3	0.2578585148420539	0.010097920459811725	0.022457327407321342	0.048251184628366285	0.9313599196361149
C	E	EIF2C2	TRUE	TRUE	NA	NA	149321	5907	3	0.14223341007998289	0.04540176445466422	0.03788171247963312	0.16654089638035074	0.9313599196361149
C	E	EIF2C3	TRUE	FALSE	NA	NA	149321	11034	3	0.22234626316505884	0.036902446879531675	0.03416832797822228	0.08629027719655401	0.9313599196361149
C	E	EIF3D	TRUE	TRUE	NA	NA	149321	55224	13	0.06689272397855262	0.0077702004378097074	0.0161399063224585	0.041061000610632954	0.9313599196361149
C	E	EIF3G	TRUE	TRUE	NA	NA	149321	3492	11	0.06669505626691645	0.011816692814535583	0.019213612226026983	0.07089297058605937	0.9313599196361149
C	E	ELOVL1	TRUE	TRUE	NA	NA	149321	3218	6	0.11732688129217082	0.009965255635156885	0.01988159049057808	0.0485505025941091	0.9313599196361149
C	E	ENSA	TRUE	TRUE	NA	NA	149321	14427	4	0.10836391187356387	0.00525444619598071	0.0189922535216143	0.10692636315908292	0.9313599196361149
C	E	ENSA	TRUE	TRUE	NA	NA	149321	14855	6	0.06460866964747547	0.006256837106946948	0.01783853064276212	0.14469794906881697	0.9313599196361149
C	E	EP400NL	TRUE	FALSE	NA	NA	149321	11020	3	0.10835524881174759	0.02246068716621816	0.027858667676856068	0.18882487693294256	0.9313599196361149
C	E	EPB41L4A	TRUE	TRUE	NA	NA	149321	8704	4	0.11137445385444769	0.008858323127390768	0.020748248257925126	0.10986667550980385	0.9313599196361149
C	E	ERCC1	TRUE	TRUE	NA	NA	149321	4446	4	0.2047331928674907	0.0019226668135477218	0.017368838746512048	0.026480806056599436	0.9313599196361149
C	E	EXOSC3	TRUE	TRUE	NA	NA	149321	8023	3	0.1496048227952615	0.015702726393991635	0.024906088652611635	0.12114039753448098	0.9313599196361149
C	E	EXOSC4	TRUE	TRUE	NA	NA	149321	4107	6	0.07438813224326857	0.018547055769843036	0.024609517272246428	0.14896642505118637	0.9313599196361149
C	E	F11R	TRUE	TRUE	NA	NA	149321	5879	3	0.09676643012741426	0.003668943194953254	0.019648482541340932	0.17717384023109595	0.9313599196361149
C	E	FA2H	TRUE	TRUE	NA	NA	149321	15023	7	0.1256710619826245	0.030406016576531143	0.031106100660505866	0.05419699785461865	0.9313599196361149
C	E	FA2H	TRUE	TRUE	NA	NA	149321	513	4	0.1231759295878266	0.00931092310518158	0.02096877831313545	0.09372072307421547	0.9313599196361149
C	E	FADS1	TRUE	TRUE	NA	NA	149321	5157	3	0.08159837828698276	0.006213423759435149	0.020760175875395557	0.21503797006131153	0.9313599196361149
C	E	FAM109B	TRUE	TRUE	NA	NA	149321	52977	11	0.042629884880106855	0.01455050766101561	0.02094784408096024	0.17596046464146392	0.9313599196361149
C	E	FAM117B	TRUE	TRUE	NA	NA	149321	53005	5	0.10258755508725904	0.004280822892496978	0.017519916539268907	0.07906414709684714	0.9313599196361149
C	E	FAM133A	TRUE	TRUE	NA	NA	149321	53675	3	0.12132369421326963	0.006336609066596759	0.020813996009350057	0.14125906846313185	0.9313599196361149
C	E	FAM177A1	TRUE	TRUE	NA	NA	149321	2287	5	0.11129814132483909	0.0056852239237134995	0.01825468851727704	0.06964089406387981	0.9313599196361149
C	E	FAM187B	TRUE	TRUE	NA	NA	149321	54184	4	0.11707701430853194	0.009940660038397853	0.021275618630114762	0.10338298314507324	0.9313599196361149
C	E	FAM19A5	TRUE	TRUE	NA	NA	149321	71098	5	0.1150825664892091	0.00706929758517313	0.018978825369454312	0.06757851823469742	0.9313599196361149
C	E	FAM212A	TRUE	TRUE	NA	NA	149321	7293	3	0.13425612125112876	0.0128698050393797	0.02366837442921203	0.13487986423232237	0.9313599196361149
C	E	FAM3A	TRUE	TRUE	NA	NA	149321	5394	3	0.0842550772062135	0.006336561675453972	0.020813975303977706	0.20912046698677547	0.9313599196361149
C	E	FAM46B	TRUE	TRUE	NA	NA	149321	6636	6	0.13363107926279402	0.005843177332097472	0.017610635201559182	0.02837858870738361	0.9313599196361149
C	E	FAM70A	TRUE	TRUE	NA	NA	149321	10662	8	0.06672590075218165	0.010232900673848135	0.019130895073698476	0.10739372682674005	0.9313599196361149
C	E	FAM71D	TRUE	TRUE	NA	NA	149321	11530	5	0.08347257569477803	0.04959355706075615	0.04122719570932763	0.205007897293419	0.9313599196361149
C	E	FAM71F2	TRUE	TRUE	NA	NA	149321	56043	3	0.09113581960705389	0.02046426927587994	0.02698642503069213	0.21900121660804833	0.9313599196361149
C	E	FAM83A	TRUE	TRUE	NA	NA	149321	5120	4	0.12597532313110987	0.020405045707397623	0.026374407102422674	0.10930034138218188	0.9313599196361149
C	E	FANCG	TRUE	FALSE	NA	NA	149321	3568	3	0.08741896641592187	0.011795119333581022	0.023198840115601166	0.21246455085697663	0.9313599196361149
C	E	FBXL19	TRUE	TRUE	NA	NA	149321	11345	3	0.08997795206875814	0.019125559312709962	0.026401537504702477	0.21935318909697665	0.9313599196361149
C	E	FBXO9	TRUE	TRUE	NA	NA	149321	8016	3	0.0997876657589098	0.0018265150122309037	0.018843518590034872	0.1675153989530751	0.9313599196361149
C	E	FCGR2B	TRUE	TRUE	NA	NA	149321	8038	4	0.18339039828497294	0.01563804453780431	0.02405167824094676	0.04946010508978312	0.9313599196361149
C	E	FDFT1	TRUE	TRUE	NA	NA	149321	3718	6	0.09142483762759449	0.021082589318278448	0.026006405661782986	0.11183330292761978	0.9313599196361149
C	E	FFAR3	TRUE	TRUE	NA	NA	149321	10133	4	0.07714476243331747	0.008378086816826048	0.020514252355848906	0.18015812069923573	0.9313599196361149
C	E	FIBIN	TRUE	TRUE	NA	NA	149321	8124	5	0.053500520399916034	0.0010914218365428135	0.015851246073743334	0.1979569782394877	0.9313599196361149
C	E	FLJ35776	TRUE	TRUE	NA	NA	149321	70744	3	0.10061603262987887	0.03290243687414334	0.03242070823955571	0.217610627708108	0.9313599196361149
C	E	FLYWCH2	TRUE	TRUE	NA	NA	149321	7112	4	0.09008753099184573	0.0019267310427268705	0.017370819048609366	0.1325240777984118	0.9313599196361149
C	E	FNIP1	TRUE	TRUE	NA	NA	149321	3685	3	0.16939796688384856	0.008477099212796591	0.02174918437759939	0.09244777155293335	0.9313599196361149
C	E	FOXD4L6	TRUE	TRUE	NA	NA	149321	52817	7	0.06992833754582076	0.01966567208936097	0.024948028203977894	0.14298212057528198	0.9313599196361149
C	E	FSCN2	TRUE	TRUE	NA	NA	149321	54726	4	0.23628159416782252	0.0671994440723823	0.04917505173642096	0.061440269532192976	0.9313599196361149
C	E	FSTL1	TRUE	TRUE	NA	NA	149321	3529	3	0.09587006096046374	0.016726957929674127	0.025353579345462965	0.20325324213711696	0.9313599196361149
C	E	GALM	TRUE	TRUE	NA	NA	149321	278	3	0.17271814952352682	0.016401441917733336	0.025211360149272603	0.10010029539341082	0.9313599196361149
C	E	GATA2	TRUE	TRUE	NA	NA	149321	7035	5	0.072413423286536	0.018770451942259243	0.025100780666287965	0.18230264686448325	0.9313599196361149
C	E	GATAD2A	TRUE	FALSE	NA	NA	149321	6923	4	0.08870383343153516	0.0031823897802113086	0.017982640754952334	0.1388331938182261	0.9313599196361149
C	E	GIMAP1	TRUE	TRUE	NA	NA	149321	11373	3	0.10470879784110838	0.016459704643662934	0.025236815358066062	0.18593240805431846	0.9313599196361149
C	E	GJA4	TRUE	TRUE	NA	NA	149321	14640	5	0.11667611670618591	0.0037243170721337543	0.01722875691084915	0.05888054135059999	0.9313599196361149
C	E	GLRA2	TRUE	TRUE	NA	NA	149321	10351	5	0.05638683944253619	0.007981393844417416	0.019456027221092242	0.2086137903514089	0.9313599196361149
C	E	GMFG	TRUE	TRUE	NA	NA	149321	15009	5	0.14117529121845263	0.011278075413182901	0.021180826038027394	0.04794914909793579	0.9313599196361149
C	E	GNA12	TRUE	TRUE	NA	NA	149321	6525	4	0.11863379980583995	0.02185367011783499	0.027080251638191576	0.12251323884955836	0.9313599196361149
C	E	GNS	TRUE	TRUE	NA	NA	149321	2627	4	0.14449292555370621	0.006304383305265836	0.019503837039157097	0.06515276831308149	0.9313599196361149
C	E	GOLM1	TRUE	TRUE	NA	NA	149321	3289	6	0.1226369460410758	0.008684580836532958	0.019176034944656105	0.04110975715623286	0.9313599196361149
C	E	GPLD1	TRUE	TRUE	NA	NA	149321	13011	5	0.08347741065422569	0.010175826496931122	0.020604137757080972	0.13168657063457787	0.9313599196361149
C	E	GPR137B	TRUE	TRUE	NA	NA	149321	7289	3	0.08168184346544831	0.006646232472755562	0.020949271665017765	0.21571359956684633	0.9313599196361149
C	E	GPR146	TRUE	TRUE	NA	NA	149321	7324	3	0.10283623496389985	0.010840046377195456	0.022781565071739368	0.17965206453676175	0.9313599196361149
C	E	GPR162	TRUE	TRUE	NA	NA	149321	3193	4	0.0816133900863192	0.003320517532994869	0.018049943721019902	0.15565758888155165	0.9313599196361149
C	E	GPR26	TRUE	TRUE	NA	NA	149321	53600	3	0.08016068586778939	0.0020549956093111315	0.018943342640680205	0.2096460291351855	0.9313599196361149
C	E	GREM2	TRUE	TRUE	NA	NA	149321	10553	4	0.06951369310208291	0.01565394321611366	0.024059424897105355	0.21808641250298574	0.9313599196361149
C	E	GSTM3	TRUE	TRUE	NA	NA	149321	4789	6	0.08349003588509316	0.014028857275940674	0.02212032953436446	0.11379985382417118	0.9313599196361149
C	E	GUSBP2	TRUE	TRUE	NA	NA	149321	14889	6	0.06910657671040073	0.02599165133405318	0.028710929819068195	0.18186156430154402	0.9313599196361149
C	E	HDHD3	TRUE	TRUE	NA	NA	149321	5055	4	0.09200905363845066	0.005839382628496178	0.019277264723750916	0.1384789174000332	0.9313599196361149
C	E	HEXIM1	TRUE	TRUE	NA	NA	149321	4582	6	0.07449028600903725	0.010385032532350881	0.020112856006369736	0.12733204733873638	0.9313599196361149
C	E	HIGD2B	TRUE	TRUE	NA	NA	149321	70375	4	0.09129802200142847	0.025197655006322695	0.028709613565428605	0.18007336820855535	0.9313599196361149
C	E	HINT2	TRUE	TRUE	NA	NA	149321	11595	4	0.08612923420403114	3.1259447224473547e-4	0.01658432845101162	0.13670157092209392	0.9313599196361149
C	E	HIST1H2BD	TRUE	TRUE	NA	NA	149321	55749	4	0.06330271515123612	0.0074398237828735775	0.020057082208184925	0.2186277025131049	0.9313599196361149
C	E	HIST1H3A	TRUE	TRUE	NA	NA	149321	14063	3	0.11110400854541197	3.8754420033703166e-4	0.018214826714053764	0.1449874286375664	0.9313599196361149
C	E	HIST1H3F	TRUE	TRUE	NA	NA	149321	14072	5	0.09271957524412311	0.007198234282345144	0.019046284072426676	0.1037354127348378	0.9313599196361149
C	E	HIST1H3H	TRUE	TRUE	NA	NA	149321	55751	6	0.13496586428487023	0.007171092348689129	0.018342216556541745	0.02928487947374581	0.9313599196361149
C	E	HIST2H4A	TRUE	TRUE	NA	NA	149321	8223	6	0.08618660212359144	0.001954515896328778	0.01546827506050888	0.07520998003913716	0.9313599196361149
[truncated: 600,043 more rows]
