# Supplementary material for: Pooled PPIseq: Screening the SARS-CoV-2 and human interface with a scalable multiplexed protein-protein interaction assay platform
Source: PLoS One. 2025 Jan 17;20(1):e0299440. doi: 10.1371/journal.pone.0299440 (PMC11741623; doi:10.1371/journal.pone.0299440)
Supplement: S19 Table — Layout of strains in the plate regenerated to confirm PPI hits using a plate-growth assay. See S3 Fig. (CSV) [file pone.0299440.s037.csv]

	CONTROL PLATE
	1	2	3	4	5	6	7	8	9	10	11
B	F12-3 x CALM3	F12-3 x ORMDL1	F12-3 x KDELR2	F12-3 x TAS2R7	F12-3 x TAS2R41	F12-3 x NCF2	F12-3 x ABHD16A	F12-3 x RPL30	F12-3 x RABL2A	F12-3 x ANXA1	F12-3 x DGCR8
C	NULL-F3 x CALM3	NULL-F3 x ORMDL1	NULL-F3 x KDELR2	NULL-F3 x TAS2R7	NULL-F3 x TAS2R41	NULL-F3 x NCF2	NULL-F3 x ABHD16A	NULL-F3 x RPL30	NULL-F3 x RABL2A	NULL-F3 x ANXA1	NULL-F3 x DGCR8
D	NSP14 x NULL-F12	NSP2 x NULL-F12	NSP4 x NULL-F12	ORF7B x NULL-F12	ORF6 x NULL-F12	ORF7A x NULL-F12	N x NULL-F12	S fragment1 x NULL-F12	F12-3 x NULL-F12	NULL-3 x NULL-F12
E	F12-3 x CALM3	F12-3 x ORMDL1	F12-3 x KDELR2	F12-3 x TAS2R7	F12-3 x TAS2R41	F12-3 x NCF2	F12-3 x ABHD16A	F12-3 x RPL30	F12-3 x RABL2A	F12-3 x ANXA1	F12-3 x DGCR8
F	NULL-F3 x CALM3	NULL-F3 x ORMDL1	NULL-F3 x KDELR2	NULL-F3 x TAS2R7	NULL-F3 x TAS2R41	NULL-F3 x NCF2	NULL-F3 x ABHD16A	NULL-F3 x RPL30	NULL-F3 x RABL2A	NULL-F3 x ANXA1	NULL-F3 x DGCR8
G	NSP14 x NULL-F12	NSP2 x NULL-F12	NSP4 x NULL-F12	ORF7B x NULL-F12	ORF6 x NULL-F12	ORF7A x NULL-F12	N x NULL-F12	S fragment1 x NULL-F12	F12-3 x NULL-F12	NULL-3 x NULL-F12
	TESTER PLATE
	1	2	3	4	5	6	7	8	9	10	11
B	CALM3 x NSP2	ORMDL1 x NSP2	KDELR2 x NSP2	TAS2R7 x NSP2	TAS2R41 x NSP2	NCF2 x NSP2	ABHD16A x NSP2	RPL30 x NSP2	RABL2A x NSP2	ANXA1 x NSP2	DGCR8 x NSP2
C	CALM3 x NSP4	ORMDL1 x NSP4	KDELR2 x NSP4	TAS2R7 x NSP4	TAS2R41 x NSP4	NCF2 x NSP4	ABHD16A x NSP4	RPL30 x NSP4	RABL2A x NSP4	ANXA1 x NSP4	DGCR8 x NSP4
D	CALM3 x ORF7B	ORMDL1 x ORF7B	KDELR2 x ORF7B	TAS2R7 x ORF7B	TAS2R41 x ORF7B	NCF2 x ORF7B	ABHD16A x ORF7B	RPL30 x ORF7B	RABL2A x ORF7B	ANXA1 x ORF7B	DGCR8 x ORF7B
E	CALM3 x ORF6	ORMDL1 x ORF6	KDELR2 x ORF6	TAS2R7 x ORF6	TAS2R41 x ORF6	NCF2 x ORF6	ABHD16A x ORF6	RPL30 x ORF6	RABL2A x ORF6	ANXA1 x ORF6	DGCR8 x ORF6
F	CALM3 x ORF7A	ORMDL1 x ORF7A	KDELR2 x ORF7A	TAS2R7 x ORF7A	TAS2R41 x ORF7A	NCF2 x ORF7A	ABHD16A x ORF7A	RPL30 x ORF7A	RABL2A x ORF7A	ANXA1 x ORF7A	DGCR8 x ORF7A
G	CALM3 x N	ORMDL1 x N	KDELR2 x N	TAS2R7 x N	TAS2R41 x N	NCF2 x N	ABHD16A x N	RPL30 x N	RABL2A x N	ANXA1 x N	DGCR8 x N
H	CALM3 x S fragment1	ORMDL1 x S fragment1	KDELR2 x S fragment1	TAS2R7 x S fragment1	TAS2R41 x S fragment1	NCF2 x S fragment1	ABHD16A x S fragment1	RPL30 x S fragment1	RABL2A x S fragment1	ANXA1 x S fragment1	DGCR8 x S fragment1
	ORF:	Source of ORF:
	NSP2	addgene 149305 / NSP2
	NSP4	addgene 149307 / NSP4
	ORF7B	addgene 149325 / ORF7B
	ORF6	addgene 149323 / ORF6
	ORF7A	addgene 149324 / ORF7A
	N	addgene 152987 / N
	S fragment1	addgene 153173 / Sfrag1
	CALM3	hORFeome plate_well : 81012_H09
	ORMDL1	hORFeome plate_well : 81023_H09
	KDELR2	hORFeome plate_well : 81027_E12
	TAS2R7	hORFeome plate_well : 81055_G06
	TAS2R41	hORFeome plate_well : 81060_G08
	NCF2	hORFeome plate_well : 81089_E02
	ABHD16A	hORFeome plate_well : 81098_E05
	RPL30	hORFeome plate_well : 81101_B04
	RABL2A	hORFeome plate_well : 81045_D07
	ANXA1	hORFeome plate_well : 81064_D05
	DGCR8	hORFeome plate_well : 81088_F10
